# Supplementary material for: Predicting Kinase Activity in Angiotensin Receptor Phosphoproteomes Based on Sequence-Motifs and Interactions
Source: PLoS One. 2014 Apr 10;9(4):e94672. doi: 10.1371/journal.pone.0094672 (PMC3983226; doi:10.1371/journal.pone.0094672)
Supplement: Table S1 — Upregulated phosphosites in the two proteomics dataset. (XLSX) [file pone.0094672.s003.xlsx]

## Sheet: Ark1
Upregulated phosphosites in the two dataset
Uniprot ID	genename	Name	p-site	Christensen et al., 2010	Xiao et al., 2010
O43768	ENSA	Alpha-endosulfine	109	Ang II	SII Ang II
O75396	SEC22B	Vesicle-trafficking protein SEC22b	137	Ang II	SII Ang II
O94888	UBXN7	UBX domain-containing protein 7	288	Ang II	SII Ang II
O95453	PARN	Poly(A)-specific ribonuclease PARN	557	Ang II	SII Ang II
P05412	JUN	Transcription factor AP-1	73	Ang II	SII Ang II
Q14847	LASP1	LIM and SH3 domain protein 1	146	Ang II	SII Ang II
Q15418	RPS6KA1	Ribosomal protein S6 kinase alpha-1	363	Ang II	SII Ang II
Q15418	RPS6KA1	Ribosomal protein S6 kinase alpha-1	369	Ang II	SII Ang II
Q5VT52	RPRD2	Regulation of nuclear pre-mRNA domain-containing protein 2	723	Ang II	SII Ang II
Q86YS7	KIAA0528	Uncharacterized protein KIAA0528	659	Ang II	SII Ang II
Q9H307	PNN	Pinin	66	Ang II	SII Ang II
Q9UN36	NDRG2	Protein NDRG2	328	Ang II	SII Ang II
Q9UN36	NDRG2	Protein NDRG2	332	Ang II	SII Ang II
Q9Y383	LUC7L2	Putative RNA-binding protein Luc7-like 2	17	Ang II	SII Ang II
Q9Y383	LUC7L2	Putative RNA-binding protein Luc7-like 2	18	Ang II	SII Ang II
O95218	ZRANB2	Zinc finger Ran-binding domain-containing protein 2	153	SII Ang II & Ang II	SII Ang II
P20020	ATP2B1	Plasma membrane calcium-transporting ATPase 1	1220	SII Ang II & Ang II	SII Ang II
P23588	EIF4B	Eukaryotic translation initiation factor 4B	497	SII Ang II & Ang II	SII Ang II
P27361	MAPK3	Mitogen-activated protein kinase 3	202	SII Ang II & Ang II	SII Ang II
P27361	MAPK3	Mitogen-activated protein kinase 3	204	SII Ang II & Ang II	SII Ang II
P28482	MAPK1	Mitogen-activated protein kinase 1	185	SII Ang II & Ang II	SII Ang II
P28482	MAPK1	Mitogen-activated protein kinase 1	187	SII Ang II & Ang II	SII Ang II
P35611	ADD1	Alpha-adducin	436	SII Ang II & Ang II	SII Ang II
P43243	MATR3	Matrin-3	188	SII Ang II & Ang II	SII Ang II
P52948	NUP98	Nuclear pore complex protein Nup98-Nup96	623	SII Ang II & Ang II	SII Ang II
Q15121	PEA15	Astrocytic phosphoprotein PEA-15	116	SII Ang II & Ang II	SII Ang II
Q15139	PRKD1	Serine/threonine-protein kinase D1	205	SII Ang II & Ang II	SII Ang II
Q86WB0	ZC3HC1	Nuclear-interacting partner of ALK	354	SII Ang II & Ang II	SII Ang II
Q86WB0	ZC3HC1	Nuclear-interacting partner of ALK	370	SII Ang II & Ang II	SII Ang II
Q86WB0	ZC3HC1	Nuclear-interacting partner of ALK	407	SII Ang II & Ang II	SII Ang II
Q96RK0	CIC	Protein capicua homolog	1373	SII Ang II & Ang II	SII Ang II
Q96RK0	CIC	Protein capicua homolog	1382	SII Ang II & Ang II	SII Ang II
Q9BTC0	DIDO1	Death-inducer obliterator 1	1456	SII Ang II & Ang II	SII Ang II
Q9BVC5	C2orf49	Ashwin	189	SII Ang II & Ang II	SII Ang II
Q9BVC5	C2orf49	Ashwin	193	SII Ang II & Ang II	SII Ang II
Q9NWW5	CLN6	Ceroid-lipofuscinosis neuronal protein 6	31	SII Ang II & Ang II	SII Ang II
Q9UBM7	DHCR7	7-dehydrocholesterol reductase	14	SII Ang II & Ang II	SII Ang II
Q9UI08	EVL	Ena/VASP-like protein	331	SII Ang II & Ang II	SII Ang II
Q9UKV3	ACIN1	Apoptotic chromatin condensation inducer in the nucleus	710	SII Ang II & Ang II	SII Ang II
Q9UN36	NDRG2	Protein NDRG2	330	SII Ang II & Ang II	SII Ang II
Q9Y2V2	CARHSP1	Calcium-regulated heat stable protein 1	30	SII Ang II & Ang II	SII Ang II
Q9Y2V2	CARHSP1	Calcium-regulated heat stable protein 1	32	SII Ang II & Ang II	SII Ang II
Q9Y2V2	CARHSP1	Calcium-regulated heat stable protein 1	41	SII Ang II & Ang II	SII Ang II
Q9Y2W1	THRAP3	Thyroid hormone receptor-associated protein 3	575	SII Ang II & Ang II	SII Ang II
Q9Y2X7	GIT1	ARF GTPase-activating protein GIT1	592	SII Ang II & Ang II	SII Ang II
Q9Y624	F11R	Junctional adhesion molecule A	284	SII Ang II & Ang II	SII Ang II
A6NMY6	ANXA2P2	Putative annexin A2-like protein	26		SII Ang II
P49959	MRE11A	Double-strand break repair protein MRE11A	668		SII Ang II
Q9UBC2	EPS15L1	Epidermal growth factor receptor substrate 15-like 1	255		SII Ang II
B4DTS2	KIAA1608	Serine/threonine-protein phosphatase	203		SII Ang II
P18615	RDBP	Negative elongation factor E	899		SII Ang II
Q14155	ARHGEF7	Rho guanine nucleotide exchange factor 7	257		SII Ang II
Q15751	HERC1	Probable E3 ubiquitin-protein ligase HERC1	1428		SII Ang II
O00365	DPYSL3	Serine/threonine-protein phosphatase	27		SII Ang II
O14617	AP3D1	AP-3 complex subunit delta-1	632		SII Ang II
O14617	AP3D1	AP-3 complex subunit delta-1	634		SII Ang II
O14617	AP3D1	AP-3 complex subunit delta-1	636		SII Ang II
O14974	PPP1R12A	Protein phosphatase 1 regulatory subunit 12A	696		SII Ang II
O15014	ZNF609	Zinc finger protein 609	576		SII Ang II
O15014	ZNF609	Zinc finger protein 609	578		SII Ang II
O15085	ARHGEF11	Rho guanine nucleotide exchange factor 11	1155		SII Ang II
O43318	MAP3K7	Mitogen-activated protein kinase kinase kinase 7	439		SII Ang II
O60841	EIF5B	Eukaryotic translation initiation factor 5B	182		SII Ang II
O60841	EIF5B	Eukaryotic translation initiation factor 5B	183		SII Ang II
O60841	EIF5B	Eukaryotic translation initiation factor 5B	190		SII Ang II
O75122	CLASP2	CLIP-associating protein 2	596		SII Ang II
O75152	ZC3H11A	Zinc finger CCCH domain-containing protein 11A	663		SII Ang II
O75446	SAP30	Histone deacetylase complex subunit SAP30	131		SII Ang II
O75446	SAP30	Histone deacetylase complex subunit SAP30	138		SII Ang II
O75691	UTP20	Small subunit processome component 20 homolog	1741		SII Ang II
O94885	SASH1	SAM and SH3 domain-containing protein 1	90		SII Ang II
O95071	UBR5	E3 ubiquitin-protein ligase UBR5	2484		SII Ang II
O95218	ZRANB2	Zinc finger Ran-binding domain-containing protein 2	120		SII Ang II
O95400	CD2BP2	CD2 antigen cytoplasmic tail-binding protein 2	49		SII Ang II
O95425	SVIL	Supervillin	1052		SII Ang II
P06493	CDK1	Cyclin-dependent kinase 1	14		SII Ang II
P07947	YES1	Tyrosine-protein kinase Yes	537		SII Ang II
P11171	EPB41	Protein 4.1	555		SII Ang II
P20020	ATP2B1	Plasma membrane calcium-transporting ATPase 1	1193		SII Ang II
P22059	OSBP	Oxysterol-binding protein 1	351		SII Ang II
P22681	CBL	E3 ubiquitin-protein ligase CBL	483		SII Ang II
P22681	CBL	E3 ubiquitin-protein ligase CBL	669		SII Ang II
P24941	CDK2	Cyclin-dependent kinase 2	160		SII Ang II
P27708	CAD	CAD protein	1406		SII Ang II
P27816	MAP4	Microtubule-associated protein 4	298		SII Ang II
P31749	AKT1	RAC-alpha serine/threonine-protein kinase	129		SII Ang II
P35611	ADD1	Alpha-adducin	431		SII Ang II
P46776	RPL27A	60S ribosomal protein L27a	68		SII Ang II
P48634	PRRC2A	Protein PRRC2A	456		SII Ang II
P49207	RPL34	60S ribosomal protein L34	12		SII Ang II
P49840	GSK3A	Glycogen synthase kinase-3 alpha	21		SII Ang II
P49841	GSK3B	Glycogen synthase kinase-3 beta	216		SII Ang II
P55011	SLC12A2	Solute carrier family 12 member 2	77		SII Ang II
P78310	CXADR	Coxsackievirus and adenovirus receptor	332		SII Ang II
P78527	PRKDC	DNA-dependent protein kinase catalytic subunit	3205		SII Ang II
Q00613	HSF1	Heat shock factor protein 1	303		SII Ang II
Q00613	HSF1	Heat shock factor protein 1	307		SII Ang II
Q02241	KIF23	Kinesin-like protein KIF23	684		SII Ang II
Q02750	MAP2K1	Dual specificity mitogen-activated protein kinase kinase 1	385		SII Ang II
Q03468	ERCC6	DNA excision repair protein ERCC-6	486		SII Ang II
Q03468	ERCC6	DNA excision repair protein ERCC-6	489		SII Ang II
Q05397	PTK2	Focal adhesion kinase 1	576		SII Ang II
Q05397	PTK2	Focal adhesion kinase 1	577		SII Ang II
Q06124	PTPN11	Tyrosine-protein phosphatase non-receptor type 11	595		SII Ang II
Q07161	PPP1CA	Serine/threonine-protein phosphatase	331		SII Ang II
Q09666	AHNAK	Neuroblast differentiation-associated protein AHNAK	5752		SII Ang II
Q09666	AHNAK	Neuroblast differentiation-associated protein AHNAK	5763		SII Ang II
Q0VF96	CGNL1	Cingulin-like protein 1	283		SII Ang II
Q12802	AKAP13	A-kinase anchor protein 13	1750		SII Ang II
Q12888	TP53BP1	Tumor suppressor p53-binding protein 1	379		SII Ang II
Q12888	TP53BP1	Tumor suppressor p53-binding protein 1	380		SII Ang II
Q12888	TP53BP1	Tumor suppressor p53-binding protein 1	552		SII Ang II
Q13085	ACACA	Acetyl-CoA carboxylase 1	80		SII Ang II
Q13177	PAK2	Serine/threonine-protein kinase PAK 2	169		SII Ang II
Q13439	GOLGA4	Golgin subfamily A member 4	266		SII Ang II
Q13506	NAB1	NGFI-A-binding protein 1	395		SII Ang II
Q14161	GIT2	ARF GTPase-activating protein GIT2	397		SII Ang II
Q14676	MDC1	Mediator of DNA damage checkpoint protein 1	299		SII Ang II
Q14676	MDC1	Mediator of DNA damage checkpoint protein 1	301		SII Ang II
Q14676	MDC1	Mediator of DNA damage checkpoint protein 1	485		SII Ang II
Q14980	NUMA1	Nuclear mitotic apparatus protein 1	1760		SII Ang II
Q14980	NUMA1	Nuclear mitotic apparatus protein 1	1969		SII Ang II
Q15121	PEA15	Astrocytic phosphoprotein PEA-15	104		SII Ang II
Q15154	PCM1	Pericentriolar material 1 protein	1257		SII Ang II
Q15154	PCM1	Pericentriolar material 1 protein	1260		SII Ang II
Q15154	PCM1	Pericentriolar material 1 protein	1263		SII Ang II
Q15154	PCM1	Pericentriolar material 1 protein	1765		SII Ang II
Q15154	PCM1	Pericentriolar material 1 protein	1768		SII Ang II
Q15154	PCM1	Pericentriolar material 1 protein	1776		SII Ang II
Q15154	PCM1	Pericentriolar material 1 protein	861		SII Ang II
Q15154	PCM1	Pericentriolar material 1 protein	866		SII Ang II
Q15154	PCM1	Pericentriolar material 1 protein	869		SII Ang II
Q15154	PCM1	Pericentriolar material 1 protein	872		SII Ang II
Q16539	MAPK14	Mitogen-activated protein kinase 14	180		SII Ang II
Q4G0J3	LARP7	La-related protein 7	298		SII Ang II
Q4G0J3	LARP7	La-related protein 7	300		SII Ang II
Q5F1R6	DNAJC21	DnaJ homolog subfamily C member 21	370		SII Ang II
Q5JSZ5	PRRC2B	Protein PRRC2B	226		SII Ang II
Q5SNT6	FAM21B	WASH complex subunit FAM21B	200		SII Ang II
Q5T200	ZC3H13	Zinc finger CCCH domain-containing protein 13	238		SII Ang II
Q5T200	ZC3H13	Zinc finger CCCH domain-containing protein 13	242		SII Ang II
Q5VT52	RPRD2	Regulation of nuclear pre-mRNA domain-containing protein 2	734		SII Ang II
Q66K14	TBC1D9B	TBC1 domain family member 9B	411		SII Ang II
Q66K14	TBC1D9B	TBC1 domain family member 9B	435		SII Ang II
Q676U5	ATG16L1	Autophagy-related protein 16-1	269		SII Ang II
Q6P1N0	CC2D1A	Coiled-coil and C2 domain-containing protein 1A	455		SII Ang II
Q6PKG0	LARP1	La-related protein 1	165		SII Ang II
Q6PKG0	LARP1	La-related protein 1	90		SII Ang II
Q6VY07	PACS1	Phosphofurin acidic cluster sorting protein 1	381		SII Ang II
Q6Y7W6	GIGYF2	PERQ amino acid-rich with GYF domain-containing protein 2	275		SII Ang II
Q7Z4S6	KIF21A	Kinesin-like protein KIF21A	853		SII Ang II
Q86WB0	ZC3HC1	Nuclear-interacting partner of ALK	24		SII Ang II
Q86WB0	ZC3HC1	Nuclear-interacting partner of ALK	28		SII Ang II
Q86WC4	OSTM1	Osteopetrosis-associated transmembrane protein 1	322		SII Ang II
Q86WC4	OSTM1	Osteopetrosis-associated transmembrane protein 1	325		SII Ang II
Q86YS7	KIAA0528	Uncharacterized protein KIAA0528	662		SII Ang II
Q86YS7	KIAA0528	Uncharacterized protein KIAA0528	666		SII Ang II
Q8IYB1	MB21D2	Protein MB21D2	433		SII Ang II
Q8IYB3	SRRM1	Serine/arginine repetitive matrix protein 1	738		SII Ang II
Q8N122	RPTOR	Regulatory-associated protein of mTOR	859		SII Ang II
Q8N122	RPTOR	Regulatory-associated protein of mTOR	863		SII Ang II
Q8N3F8	MICALL1	MICAL-like protein 1	486		SII Ang II
Q8N7R7	CCNYL1	Cyclin-Y-like protein 1	344		SII Ang II
Q8NC51	SERBP1	Plasminogen activator inhibitor 1 RNA-binding protein	328		SII Ang II
Q8NC51	SERBP1	Plasminogen activator inhibitor 1 RNA-binding protein	330		SII Ang II
Q8NEJ9	NGDN	Neuroguidin	142		SII Ang II
Q92538	GBF1	Golgi-specific brefeldin A-resistance guanine nucleotide exchange factor 1	1784		SII Ang II
Q92614	MYO18A	Unconventional myosin-XVIIIa	1942		SII Ang II
Q96CX2	KCTD12	BTB/POZ domain-containing protein KCTD12	200		SII Ang II
Q96GS4	C17orf59	Uncharacterized protein C17orf59	196		SII Ang II
Q96N67	DOCK7	Dedicator of cytokinesis protein 7	1432		SII Ang II
Q96N67	DOCK7	Dedicator of cytokinesis protein 7	452		SII Ang II
Q96QE2	SLC2A13	Proton myo-inositol cotransporter	645		SII Ang II
Q99558	MAP3K14	Mitogen-activated protein kinase kinase kinase 14	40		SII Ang II
Q99759	MAP3K3	Mitogen-activated protein kinase kinase kinase 3	340		SII Ang II
P19338	NCL	Nucleolin	41		SII Ang II
P19338	NCL	Nucleolin	42		SII Ang II
Q9BTC0	DIDO1	Death-inducer obliterator 1	1714		SII Ang II
Q9BTX1	TMEM48	Nucleoporin NDC1	406		SII Ang II
Q9BXP5	SRRT	Serrate RNA effector molecule homolog	570		SII Ang II
Q9BYD6	MRPL1	39S ribosomal protein L1, mitochondrial	320		SII Ang II
Q9H1B7	IRF2BPL	Interferon regulatory factor 2-binding protein-like	215		SII Ang II
Q9H1H9	KIF13A	Kinesin-like protein KIF13A	1493		SII Ang II
Q9H6H4	REEP4	Receptor expression-enhancing protein 4	202		SII Ang II
Q9H792	PEAK1	Pseudopodium-enriched atypical kinase 1	1036		SII Ang II
Q9HAJ7	SAP30L	Histone deacetylase complex subunit SAP30L	99		SII Ang II
Q9NSK0	KLC4	Kinesin light chain 4	566		SII Ang II
Q9NYJ8	TAB2	TGF-beta-activated kinase 1 and MAP3K7-binding protein 2	524		SII Ang II
Q9P246	STIM2	Stromal interaction molecule 2	680		SII Ang II
Q9P2P5	HECW2	E3 ubiquitin-protein ligase HECW2	48		SII Ang II
Q9UBB9	TFIP11	Tuftelin-interacting protein 11	210		SII Ang II
Q9UHB6	LIMA1	LIM domain and actin-binding protein 1	686		SII Ang II
Q9UHB7	AFF4	AF4/FMR2 family member 4	694		SII Ang II
Q9UKE5	TNIK	TRAF2 and NCK-interacting protein kinase	707		SII Ang II
Q9UKV3	ACIN1	Apoptotic chromatin condensation inducer in the nucleus	825		SII Ang II
Q9UPS8	ANKRD26	Ankyrin repeat domain-containing protein 26	630		SII Ang II
Q9UQ35	SRRM2	Serine/arginine repetitive matrix protein 2	2132		SII Ang II
Q9UQE7	SMC3	Structural maintenance of chromosomes protein 3	1067		SII Ang II
Q9Y2D5	AKAP2	A-kinase anchor protein 2	778		SII Ang II
Q9Y2X7	GIT1	ARF GTPase-activating protein GIT1	596		SII Ang II
Q9Y4E1	FAM21C	WASH complex subunit FAM21C	333		SII Ang II
Q9Y4G8	RAPGEF2	Rap guanine nucleotide exchange factor 2	1116		SII Ang II
Q9Y4G8	RAPGEF2	Rap guanine nucleotide exchange factor 2	1119		SII Ang II
Q9Y6X4	FAM169A	Protein FAM169A	635		SII Ang II
Q07161	PPP1CA-Unreviewed	Serine/threonine-protein phosphatase	336		SII Ang II
Q9BYB0	SHANK3	SH3 and multiple ankyrin repeat domains protein 3	1530		SII Ang II
Q9ULL5	PRR12	Proline-rich protein 12	314		SII Ang II
A0FGR8	ESYT2	Extended synaptotagmin-2	743	Ang II
A1L170	C1orf226	Uncharacterized protein C1orf226	18	Ang II
A1L170	C1orf226	Uncharacterized protein C1orf226	222	Ang II
A1L170	C1orf226	Uncharacterized protein C1orf226	223	Ang II
Q5T481	RBM20	Probable RNA-binding protein 20	1115	Ang II
Q5T481	RBM20	Probable RNA-binding protein 20	1120	Ang II
O00443	PIK3C2A	Phosphatidylinositol-4-phosphate 3-kinase C2 domain-containing subunit alpha	259	Ang II
O00443	PIK3C2A	Phosphatidylinositol-4-phosphate 3-kinase C2 domain-containing subunit alpha	338	Ang II
O00512	BCL9	B-cell CLL/lymphoma 9 protein	865	Ang II
O00512	BCL9	B-cell CLL/lymphoma 9 protein	867	Ang II
O00512	BCL9	B-cell CLL/lymphoma 9 protein	873	Ang II
O00512	BCL9	B-cell CLL/lymphoma 9 protein	907	Ang II
O00512	BCL9	B-cell CLL/lymphoma 9 protein	917	Ang II
O14497	ARID1A	AT-rich interactive domain-containing protein 1A	1604	Ang II
O14745	SLC9A3R1	Na(+)/H(+) exchange regulatory cofactor NHE-RF1	269	Ang II
O14745	SLC9A3R1	Na(+)/H(+) exchange regulatory cofactor NHE-RF1	280	Ang II
O14745	SLC9A3R1	Na(+)/H(+) exchange regulatory cofactor NHE-RF1	288	Ang II
O14967	CLGN	Calmegin	594	Ang II
O14967	CLGN	Calmegin	601	Ang II
O15042	U2SURP	U2 snRNP-associated SURP motif-containing protein	202	Ang II
O15047	SETD1A	Histone-lysine N-methyltransferase SETD1A	1167	Ang II
O15047	SETD1A	Histone-lysine N-methyltransferase SETD1A	1169	Ang II
O15143	ARPC1B	Actin-related protein 2/3 complex subunit 1B	309	Ang II
O15143	ARPC1B	Actin-related protein 2/3 complex subunit 1B	314	Ang II
O15440	ABCC5	Multidrug resistance-associated protein 5	686	Ang II
O43149	ZZEF1	Zinc finger ZZ-type and EF-hand domain-containing protein 1	1537	Ang II
O43149	ZZEF1	Zinc finger ZZ-type and EF-hand domain-containing protein 1	1540	Ang II
O43294	TGFB1I1	Transforming growth factor beta-1-induced transcript 1 protein	137	Ang II
O43294	TGFB1I1	Transforming growth factor beta-1-induced transcript 1 protein	140	Ang II
O43294	TGFB1I1	Transforming growth factor beta-1-induced transcript 1 protein	141	Ang II
O43294	TGFB1I1	Transforming growth factor beta-1-induced transcript 1 protein	143	Ang II
O43353	RIPK2	Receptor-interacting serine/threonine-protein kinase 2	531	Ang II
O43365	HOXA3	Homeobox protein Hox-A3	143	Ang II
O43365	HOXA3	Homeobox protein Hox-A3	148	Ang II
O43491	EPB41L2	Band 4.1-like protein 2	87	Ang II
O43491	EPB41L2	Band 4.1-like protein 2	89	Ang II
O43598	RCL	Deoxyribonucleoside 5'-monophosphate N-glycosidase	12	Ang II
O43683	BUB1	Mitotic checkpoint serine/threonine-protein kinase BUB1	596	Ang II
O43765	SGTA	Small glutamine-rich tetratricopeptide repeat-containing protein alpha	303	Ang II
O43765	SGTA	Small glutamine-rich tetratricopeptide repeat-containing protein alpha	305	Ang II
O43768	ENSA	Alpha-endosulfine	108	Ang II
O43896	KIF1C	Kinesin-like protein KIF1C	1033	Ang II
O43896	KIF1C	Kinesin-like protein KIF1C	1092	Ang II
O60238	BNIP3L	BCL2/adenovirus E1B 19 kDa protein-interacting protein 3-like	62	Ang II
O60271	SPAG9	C-Jun-amino-terminal kinase-interacting protein 4	594	Ang II
O60271	SPAG9	C-Jun-amino-terminal kinase-interacting protein 4	730	Ang II
O60271	SPAG9	C-Jun-amino-terminal kinase-interacting protein 4	732	Ang II
O60271	SPAG9	C-Jun-amino-terminal kinase-interacting protein 4	733	Ang II
O60333-3	KIF1B	Kinesin-like protein KIF1B	1141	Ang II
O60333	KIF1B	Kinesin-like protein KIF1B	1051	Ang II
O60333	KIF1B	Kinesin-like protein KIF1B	1053	Ang II
O60343	TBC1D4	TBC1 domain family member 4	341	Ang II
O60504	SORBS3	Vinexin	545	Ang II
O60504	SORBS3	Vinexin	556	Ang II
O60504	SORBS3	Vinexin	563	Ang II
O60825	PFKFB2	6-phosphofructo-2-kinase/fructose-2,6-biphosphatase 2	483	Ang II
O60869	EDF1	Endothelial differentiation-related factor 1	53	Ang II
O75061	DNAJC6	Putative tyrosine-protein phosphatase auxilin	570	Ang II
O75061	DNAJC6	Putative tyrosine-protein phosphatase auxilin	620	Ang II
O75061	DNAJC6	Putative tyrosine-protein phosphatase auxilin	623	Ang II
O75061	DNAJC6	Putative tyrosine-protein phosphatase auxilin	624	Ang II
O75116	ROCK2	Rho-associated protein kinase 2	1137	Ang II
O75145	PPFIA3	Liprin-alpha-3	207	Ang II
O75151	PHF2	Lysine-specific demethylase PHF2	905	Ang II
O75152	ZC3H11A	Zinc finger CCCH domain-containing protein 11A	759	Ang II
O75420	GIGYF1	PERQ amino acid-rich with GYF domain-containing protein 1	638	Ang II
O75592	MYCBP2	Probable E3 ubiquitin-protein ligase MYCBP2	1586	Ang II
O75592	MYCBP2	Probable E3 ubiquitin-protein ligase MYCBP2	2645	Ang II
O75592	MYCBP2	Probable E3 ubiquitin-protein ligase MYCBP2	2649	Ang II
O75592	MYCBP2	Probable E3 ubiquitin-protein ligase MYCBP2	2652	Ang II
O75962	TRIO	Triple functional domain protein	2396	Ang II
O75962	TRIO	Triple functional domain protein	2400	Ang II
O76024	WFS1	Wolframin	32	Ang II
O76080	ZFAND5	AN1-type zinc finger protein 5	48	Ang II
O76080	ZFAND5	AN1-type zinc finger protein 5	58	Ang II
O94776	MTA2	Metastasis-associated protein MTA2	548	Ang II
O94804	STK10	Serine/threonine-protein kinase 10	13	Ang II
O94804	STK10	Serine/threonine-protein kinase 10	14	Ang II
O94885	SASH1	SAM and SH3 domain-containing protein 1	813	Ang II
O94906	PRPF6	Pre-mRNA-processing factor 6	143	Ang II
O95071	UBR5	E3 ubiquitin-protein ligase UBR5	286	Ang II
O95071	UBR5	E3 ubiquitin-protein ligase UBR5	287	Ang II
O95071	UBR5	E3 ubiquitin-protein ligase UBR5	289	Ang II
O95136	S1PR2	Sphingosine 1-phosphate receptor 2	330	Ang II
O95136	S1PR2	Sphingosine 1-phosphate receptor 2	332	Ang II
O95136	S1PR2	Sphingosine 1-phosphate receptor 2	333	Ang II
O95239	KIF4A	Chromosome-associated kinesin KIF4A	799	Ang II
O95239	KIF4A	Chromosome-associated kinesin KIF4A	801	Ang II
O95251	KAT7	Histone acetyltransferase KAT7	124	Ang II
O95251	KAT7	Histone acetyltransferase KAT7	128	Ang II
O95251	KAT7	Histone acetyltransferase KAT7	57	Ang II
O95785	WIZ	Protein Wiz	1006	Ang II
O95785	WIZ	Protein Wiz	1010	Ang II
O95785	WIZ	Protein Wiz	1012	Ang II
O95785	WIZ	Protein Wiz	1017	Ang II
O95785	WIZ	Protein Wiz	1146	Ang II
O95785	WIZ	Protein Wiz	1151	Ang II
O95785	WIZ	Protein Wiz	1153	Ang II
O95785	WIZ	Protein Wiz	1155	Ang II
O95785	WIZ	Protein Wiz	996	Ang II
O95785	WIZ	Protein Wiz	998	Ang II
O95817	BAG3	BAG family molecular chaperone regulator 3	377	Ang II
O95835	LATS1	Serine/threonine-protein kinase LATS1	462	Ang II
O95835	LATS1	Serine/threonine-protein kinase LATS1	464	Ang II
P01106	MYC	Myc proto-oncogene protein	293	Ang II
P01106	MYC	Myc proto-oncogene protein	58	Ang II
P01106	MYC	Myc proto-oncogene protein	62	Ang II
P01106	MYC	Myc proto-oncogene protein	64	Ang II
P02545	LMNA	Prelamin-A/C	414	Ang II
P05412	JUN	Transcription factor AP-1	58	Ang II
P06213	INSR	Insulin receptor	1354	Ang II
P06241	FYN	Tyrosine-protein kinase Fyn	26	Ang II
P07550	ADRB2	Beta-2 adrenergic receptor	246	Ang II
P08651	NFIC	Nuclear factor 1 C-type	323	Ang II
P08670	VIM	Vimentin	73	Ang II
P08670	VIM	Vimentin	83	Ang II
P08670	VIM	Vimentin	87	Ang II
P09884	POLA1	DNA polymerase alpha catalytic subunit	186	Ang II
P10074	ZBTB48	Zinc finger and BTB domain-containing protein 48	169	Ang II
P10074	ZBTB48	Zinc finger and BTB domain-containing protein 48	171	Ang II
P10636	MAPT	Microtubule-associated protein tau	717	Ang II
P10636	MAPT	Microtubule-associated protein tau	721	Ang II
P11137	MAP2	Microtubule-associated protein 2	1786	Ang II
P11137	MAP2	Microtubule-associated protein 2	1787	Ang II
P11137	MAP2	Microtubule-associated protein 2	1790	Ang II
P11171	EPB41	Protein 4.1	149	Ang II
P11171	EPB41	Protein 4.1	151	Ang II
P11171	EPB41	Protein 4.1	152	Ang II
P11171	EPB41	Protein 4.1	709	Ang II
P11171	EPB41	Protein 4.1	712	Ang II
P11171	EPB41	Protein 4.1	84	Ang II
P11171	EPB41	Protein 4.1	85	Ang II
P11717	IGF2R	Cation-independent mannose-6-phosphate receptor	2401	Ang II
P11717	IGF2R	Cation-independent mannose-6-phosphate receptor	2409	Ang II
P13861	PRKAR2A	cAMP-dependent protein kinase type II-alpha regulatory subunit	58	Ang II
P15056	BRAF	Serine/threonine-protein kinase B-raf	151	Ang II
P15336	ATF2	Cyclic AMP-dependent transcription factor ATF-2	69	Ang II
P15336	ATF2	Cyclic AMP-dependent transcription factor ATF-2	71	Ang II
P15336	ATF2	Cyclic AMP-dependent transcription factor ATF-2	73	Ang II
P15924	DSP	Desmoplakin	2606	Ang II
P15924	DSP	Desmoplakin	2608	Ang II
P16220	CREB1	Cyclic AMP-responsive element-binding protein 1	142	Ang II
P16949	STMN1	Stathmin	25	Ang II
P16949	STMN1	Stathmin	46	Ang II
P16949	STMN1	Stathmin	63	Ang II
P18615	RDBP	Negative elongation factor E	115	Ang II
P18615	RDBP	Negative elongation factor E	251	Ang II
P18615	RDBP	Negative elongation factor E	51	Ang II
P19021	PAM	Peptidyl-glycine alpha-amidating monooxygenase	942	Ang II
P19021	PAM	Peptidyl-glycine alpha-amidating monooxygenase	946	Ang II
P20020	ATP2B1	Plasma membrane calcium-transporting ATPase 1	1177	Ang II
P20020	ATP2B1	Plasma membrane calcium-transporting ATPase 1	1178	Ang II
P20700	LMNB1	Lamin-B1	23	Ang II
P20810	CAST	Calpastatin	133	Ang II
P21333	FLNA	Filamin-A	2152	Ang II
P21333	FLNA	Filamin-A	2158	Ang II
P22314	UBA1	Ubiquitin-like modifier-activating enzyme 1	816	Ang II
P22314	UBA1	Ubiquitin-like modifier-activating enzyme 1	820	Ang II
P23508	MCC	Colorectal mutant cancer protein	180	Ang II
P23588	EIF4B	Eukaryotic translation initiation factor 4B	420	Ang II
P23588	EIF4B	Eukaryotic translation initiation factor 4B	422	Ang II
P23588	EIF4B	Eukaryotic translation initiation factor 4B	425	Ang II
P23588	EIF4B	Eukaryotic translation initiation factor 4B	445	Ang II
P25098	ADRBK1	Beta-adrenergic receptor kinase 1	685	Ang II
P26358	DNMT1	DNA (cytosine-5)-methyltransferase 1	141	Ang II
P26358	DNMT1	DNA (cytosine-5)-methyltransferase 1	143	Ang II
P26358	DNMT1	DNA (cytosine-5)-methyltransferase 1	154	Ang II
P27987	ITPKB	Inositol-trisphosphate 3-kinase B	43	Ang II
P27987	ITPKB	Inositol-trisphosphate 3-kinase B	49	Ang II
P29317	EPHA2	Ephrin type-A receptor 2	897	Ang II
P29317	EPHA2	Ephrin type-A receptor 2	901	Ang II
P29590	PML	Protein PML	530	Ang II
P29590	PML	Protein PML	535	Ang II
P29966	MARCKS	Myristoylated alanine-rich C-kinase substrate	101	Ang II
P29966	MARCKS	Myristoylated alanine-rich C-kinase substrate	118	Ang II
P29966	MARCKS	Myristoylated alanine-rich C-kinase substrate	120	Ang II
P29966	MARCKS	Myristoylated alanine-rich C-kinase substrate	128	Ang II
P29966	MARCKS	Myristoylated alanine-rich C-kinase substrate	131	Ang II
P29966	MARCKS	Myristoylated alanine-rich C-kinase substrate	132	Ang II
P29966	MARCKS	Myristoylated alanine-rich C-kinase substrate	145	Ang II
P29966	MARCKS	Myristoylated alanine-rich C-kinase substrate	150	Ang II
P29966	MARCKS	Myristoylated alanine-rich C-kinase substrate	159	Ang II
P29966	MARCKS	Myristoylated alanine-rich C-kinase substrate	167	Ang II
P29966	MARCKS	Myristoylated alanine-rich C-kinase substrate	170	Ang II
P30304	CDC25A	M-phase inducer phosphatase 1	126	Ang II
P33527	ABCC1	Multidrug resistance-associated protein 1	918	Ang II
P33527	ABCC1	Multidrug resistance-associated protein 1	921	Ang II
P34741	SDC2	Syndecan-2	187	Ang II
P35222	CTNNB1	Catenin beta-1	552	Ang II
P35222	CTNNB1	Catenin beta-1	556	Ang II
P35240	NF2	Merlin	587	Ang II
P35241	RDX	Radixin	533	Ang II
P35611	ADD1	Alpha-adducin	12	Ang II
P35658	NUP214	Nuclear pore complex protein Nup214	670	Ang II
P35711	SOX5	Transcription factor SOX-5	410	Ang II
P35711	SOX5	Transcription factor SOX-5	414	Ang II
P35712	SOX6	Transcription factor SOX-6	413	Ang II
P36507	MAP2K2	Dual specificity mitogen-activated protein kinase kinase 2	394	Ang II
P36507	MAP2K2	Dual specificity mitogen-activated protein kinase kinase 2	396	Ang II
P37802	TAGLN2	Transgelin-2	163	Ang II
P40222	TXLNA	Alpha-taxilin	514	Ang II
P40222	TXLNA	Alpha-taxilin	515	Ang II
P42566	EPS15	Epidermal growth factor receptor substrate 15	790	Ang II
P42566	EPS15	Epidermal growth factor receptor substrate 15	796	Ang II
P42566	EPS15	Epidermal growth factor receptor substrate 15	814	Ang II
P42694	HELZ	Probable helicase with zinc finger domain	1620	Ang II
P43243	MATR3	Matrin-3	206	Ang II
P46013	MKI67	Antigen KI-67	1131	Ang II
P46013	MKI67	Antigen KI-67	2344	Ang II
P46013	MKI67	Antigen KI-67	2588	Ang II
P46821	MAP1B	Microtubule-associated protein 1B	1265	Ang II
P46821	MAP1B	Microtubule-associated protein 1B	1396	Ang II
P46821	MAP1B	Microtubule-associated protein 1B	1400	Ang II
P46821	MAP1B	Microtubule-associated protein 1B	1406	Ang II
P46821	MAP1B	Microtubule-associated protein 1B	1410	Ang II
P46821	MAP1B	Microtubule-associated protein 1B	1412	Ang II
P46821	MAP1B	Microtubule-associated protein 1B	992	Ang II
P48552	NRIP1	Nuclear receptor-interacting protein 1	954	Ang II
P48634	PRRC2A	Protein PRRC2A	1219	Ang II
P48681	NES	Nestin	1418	Ang II
P48681	NES	Nestin	680	Ang II
P49006	MARCKSL1	MARCKS-related protein	101	Ang II
P49006	MARCKSL1	MARCKS-related protein	104	Ang II
P49006	MARCKSL1	MARCKS-related protein	93	Ang II
P49790	NUP153	Nuclear pore complex protein Nup153	516	Ang II
P49790	NUP153	Nuclear pore complex protein Nup153	522	Ang II
P49790	NUP153	Nuclear pore complex protein Nup153	614	Ang II
P49790	NUP153	Nuclear pore complex protein Nup153	619	Ang II
P51153	RAB13	Ras-related protein Rab-13	178	Ang II
P52565	ARHGDIA	Rho GDP-dissociation inhibitor 1	34	Ang II
P52594	AGFG1	Arf-GAP domain and FG repeat-containing protein 1	162	Ang II
P52799	EFNB2	Ephrin-B2	260	Ang II
P52799	EFNB2	Ephrin-B2	268	Ang II
P53396	ACLY	ATP-citrate synthase	455	Ang II
P54727	RAD23B	UV excision repair protein RAD23 homolog B	159	Ang II
P54727	RAD23B	UV excision repair protein RAD23 homolog B	160	Ang II
P55081	MFAP1	Microfibrillar-associated protein 1	132	Ang II
P55081	MFAP1	Microfibrillar-associated protein 1	133	Ang II
P55085	F2RL1	Proteinase-activated receptor 2	387	Ang II
P55196	MLLT4	Afadin	160	Ang II
P55196	MLLT4	Afadin	162	Ang II
P55196	MLLT4	Afadin	1784	Ang II
P55196	MLLT4	Afadin	1789	Ang II
P55196	MLLT4	Afadin	1809	Ang II
P55197	MLLT10	Protein AF-10	700	Ang II
P55197	MLLT10	Protein AF-10	702	Ang II
P55197	MLLT10	Protein AF-10	705	Ang II
P62750	RPL23A	60S ribosomal protein L23a	45	Ang II
P62826	RAN	GTP-binding nuclear protein Ran	155	Ang II
P78310	CXADR	Coxsackievirus and adenovirus receptor	293	Ang II
P78310	CXADR	Coxsackievirus and adenovirus receptor	301	Ang II
P78310	CXADR	Coxsackievirus and adenovirus receptor	304	Ang II
P78316	NOP14	Nucleolar protein 14	146	Ang II
P78316	NOP14	Nucleolar protein 14	148	Ang II
P78362	SRPK2	SRSF protein kinase 2	494	Ang II
P78362	SRPK2	SRSF protein kinase 2	497	Ang II
P85037	FOXK1	Forkhead box protein K1	428	Ang II
Q00536	CDK16	Cyclin-dependent kinase 16	116	Ang II
Q00536	CDK16	Cyclin-dependent kinase 16	153	Ang II
Q00839	HNRNPU	Heterogeneous nuclear ribonucleoprotein U	59	Ang II
Q01433	AMPD2	AMP deaminase 2	168	Ang II
Q01484	ANK2	Ankyrin-2	31	Ang II
Q01484	ANK2	Ankyrin-2	34	Ang II
Q02880	TOP2B	DNA topoisomerase 2-beta	1422	Ang II
Q02880	TOP2B	DNA topoisomerase 2-beta	1424	Ang II
Q02880	TOP2B	DNA topoisomerase 2-beta	1466	Ang II
Q02880	TOP2B	DNA topoisomerase 2-beta	1476	Ang II
Q02880	TOP2B	DNA topoisomerase 2-beta	1550	Ang II
Q02880	TOP2B	DNA topoisomerase 2-beta	1552	Ang II
Q02952	AKAP12	A-kinase anchor protein 12	280	Ang II
Q02952	AKAP12	A-kinase anchor protein 12	283	Ang II
Q02952	AKAP12	A-kinase anchor protein 12	286	Ang II
Q03252	LMNB2	Lamin-B2	14	Ang II
Q03252	LMNB2	Lamin-B2	17	Ang II
Q03252	LMNB2	Lamin-B2	19	Ang II
Q05193	DNM1	Dynamin-1	774	Ang II
Q05193	DNM1	Dynamin-1	776	Ang II
Q05193	DNM1	Dynamin-1	778	Ang II
Q05193	DNM1	Dynamin-1	780	Ang II
Q05519	SRSF11	Serine/arginine-rich splicing factor 11	207	Ang II
Q05519	SRSF11	Serine/arginine-rich splicing factor 11	209	Ang II
Q07157	TJP1	Tight junction protein ZO-1	166	Ang II
Q07157	TJP1	Tight junction protein ZO-1	168	Ang II
Q08AD1	CAMSAP2	Calmodulin-regulated spectrin-associated protein 2	464	Ang II
Q09666	AHNAK	Neuroblast differentiation-associated protein AHNAK	210	Ang II
Q09666	AHNAK	Neuroblast differentiation-associated protein AHNAK	216	Ang II
Q09666	AHNAK	Neuroblast differentiation-associated protein AHNAK	218	Ang II
Q09666	AHNAK	Neuroblast differentiation-associated protein AHNAK	220	Ang II
Q09666	AHNAK	Neuroblast differentiation-associated protein AHNAK	5824	Ang II
Q09666	AHNAK	Neuroblast differentiation-associated protein AHNAK	5830	Ang II
Q09666	AHNAK	Neuroblast differentiation-associated protein AHNAK	5851	Ang II
Q12767	KIAA0195	Uncharacterized protein KIAA0195	513	Ang II
Q12789	GTF3C1	General transcription factor 3C polypeptide 1	1865	Ang II
Q12789	GTF3C1	General transcription factor 3C polypeptide 1	1868	Ang II
Q12846	STX4	Syntaxin-4	117	Ang II
Q12929	EPS8	Epidermal growth factor receptor kinase substrate 8	687	Ang II
Q12955	ANK3	Ankyrin-3	909	Ang II
Q12955	ANK3	Ankyrin-3	911	Ang II
Q12955	ANK3	Ankyrin-3	913	Ang II
Q12955	ANK3	Ankyrin-3	919	Ang II
Q13017	ARHGAP5	Rho GTPase-activating protein 5	1171	Ang II
Q13017	ARHGAP5	Rho GTPase-activating protein 5	1173	Ang II
Q13017	ARHGAP5	Rho GTPase-activating protein 5	1176	Ang II
Q13017	ARHGAP5	Rho GTPase-activating protein 5	1195	Ang II
Q13017	ARHGAP5	Rho GTPase-activating protein 5	1202	Ang II
Q13033	STRN3	Striatin-3	229	Ang II
Q13131	PRKAA1	5'-AMP-activated protein kinase catalytic subunit alpha-1	497	Ang II
Q13263	TRIM28	Transcription intermediary factor 1-beta	437	Ang II
Q13387	MAPK8IP2	C-Jun-amino-terminal kinase-interacting protein 2	246	Ang II
Q13387	MAPK8IP2	C-Jun-amino-terminal kinase-interacting protein 2	254	Ang II
Q13424	SNTA1	Alpha-1-syntrophin	189	Ang II
Q13424	SNTA1	Alpha-1-syntrophin	193	Ang II
Q13425	SNTB2	Beta-2-syntrophin	208	Ang II
Q13425	SNTB2	Beta-2-syntrophin	222	Ang II
Q13425	SNTB2	Beta-2-syntrophin	231	Ang II
Q13425	SNTB2	Beta-2-syntrophin	233	Ang II
Q13442	PDAP1	28 kDa heat- and acid-stable phosphoprotein	178	Ang II
Q13459	MYO9B	Unconventional myosin-IXb	1993	Ang II
Q13459	MYO9B	Unconventional myosin-IXb	2000	Ang II
Q13480	GAB1	GRB2-associated-binding protein 1	266	Ang II
Q13542	EIF4EBP2	Eukaryotic translation initiation factor 4E-binding protein 2	41	Ang II
Q13542	EIF4EBP2	Eukaryotic translation initiation factor 4E-binding protein 2	46	Ang II
Q13586	STIM1	Stromal interaction molecule 1	517	Ang II
Q13586	STIM1	Stromal interaction molecule 1	519	Ang II
Q13586	STIM1	Stromal interaction molecule 1	521	Ang II
Q13586	STIM1	Stromal interaction molecule 1	523	Ang II
Q13610	PWP1	Periodic tryptophan protein 1 homolog	485	Ang II
Q14126	DSG2	Desmoglein-2	680	Ang II
Q14157	UBAP2L	Ubiquitin-associated protein 2-like	493	Ang II
Q14160	SCRIB	Protein scribble homolog	1445	Ang II
Q14160	SCRIB	Protein scribble homolog	1448	Ang II
Q14160	SCRIB	Protein scribble homolog	1508	Ang II
Q14247	CTTN	Src substrate cortactin	399	Ang II
Q14247	CTTN	Src substrate cortactin	401	Ang II
Q14247	CTTN	Src substrate cortactin	405	Ang II
Q14247	CTTN	Src substrate cortactin	418	Ang II
Q14258	TRIM25	E3 ubiquitin/ISG15 ligase TRIM25	435	Ang II
Q14671	PUM1	Pumilio homolog 1	709	Ang II
Q14676	MDC1	Mediator of DNA damage checkpoint protein 1	1775	Ang II
Q14738	PPP2R5D	Serine/threonine-protein phosphatase 2A 56 kDa regulatory subunit delta isoform	573	Ang II
Q14847	LASP1	LIM and SH3 domain protein 1	150	Ang II
Q14C86	GAPVD1	GTPase-activating protein and VPS9 domain-containing protein 1	929	Ang II
Q15036	SNX17	Sorting nexin-17	437	Ang II
Q15036	SNX17	Sorting nexin-17	440	Ang II
Q15052	ARHGEF6	Rho guanine nucleotide exchange factor 6	640	Ang II
Q15059	BRD3	Bromodomain-containing protein 3	563	Ang II
Q15139	PRKD1	Serine/threonine-protein kinase D1	237	Ang II
Q15334	LLGL1	Lethal(2) giant larvae protein homolog 1	659	Ang II
Q15334	LLGL1	Lethal(2) giant larvae protein homolog 1	663	Ang II
Q15418	RPS6KA1	Ribosomal protein S6 kinase alpha-1	359	Ang II
Q15555	MAPRE2	Microtubule-associated protein RP/EB family member 2	223	Ang II
Q15648	MED1	Mediator of RNA polymerase II transcription subunit 1	774	Ang II
Q15742	NAB2	NGFI-A-binding protein 2	157	Ang II
Q15742	NAB2	NGFI-A-binding protein 2	159	Ang II
Q15742	NAB2	NGFI-A-binding protein 2	162	Ang II
Q15768	EFNB3	Ephrin-B3	274	Ang II
Q15942	ZYX	Zyxin	334	Ang II
Q16181	SEPT7	Septin-7	424	Ang II
Q16204	CCDC6	Coiled-coil domain-containing protein 6	240	Ang II
Q16204	CCDC6	Coiled-coil domain-containing protein 6	244	Ang II
Q16512	PKN1	Serine/threonine-protein kinase N1	372	Ang II
Q16512	PKN1	Serine/threonine-protein kinase N1	380	Ang II
Q16875	PFKFB3	6-phosphofructo-2-kinase/fructose-2,6-biphosphatase 3	461	Ang II
Q2KHR3	QSER1	Glutamine and serine-rich protein 1	613	Ang II
Q2PPJ7	RALGAPA2	Ral GTPase-activating protein subunit alpha-2	820	Ang II
Q2PPJ7	RALGAPA2	Ral GTPase-activating protein subunit alpha-2	821	Ang II
Q32P44	EML3	Echinoderm microtubule-associated protein-like 3	176	Ang II
Q3KQU3	MAP7D1	MAP7 domain-containing protein 1	112	Ang II
Q3KQU3	MAP7D1	MAP7 domain-containing protein 1	116	Ang II
Q3KQU3	MAP7D1	MAP7 domain-containing protein 1	118	Ang II
Q3V6T2	CCDC88A	Girdin	1820	Ang II
Q4G0F5	VPS26B	Vacuolar protein sorting-associated protein 26B	302	Ang II
Q4G0F5	VPS26B	Vacuolar protein sorting-associated protein 26B	304	Ang II
Q4KMP7	TBC1D10B	TBC1 domain family member 10B	412	Ang II
Q4LE55	FAM129B	Niban-like protein 1	691	Ang II
Q4LE55	FAM129B	Niban-like protein 1	692	Ang II
Q4LE55	FAM129B	Niban-like protein 1	696	Ang II
Q53EZ4	CEP55	Centrosomal protein of 55 kDa	428	Ang II
Q5JTD0	TJAP1	Tight junction-associated protein 1	545	Ang II
Q5JTD0	TJAP1	Tight junction-associated protein 1	547	Ang II
Q5SRE5	NUP188	Nucleoporin NUP188 homolog	1708	Ang II
Q5SRE5	NUP188	Nucleoporin NUP188 homolog	1709	Ang II
Q5SRE5	NUP188	Nucleoporin NUP188 homolog	1717	Ang II
Q5SW79	CEP170	Centrosomal protein of 170 kDa	958	Ang II
Q5SYE7	NHSL1	NHS-like protein 1	1386	Ang II
Q5SYE7	NHSL1	NHS-like protein 1	1388	Ang II
Q5T0N5	FNBP1L	Formin-binding protein 1-like	501	Ang II
Q5T5C0	STXBP5	Syntaxin-binding protein 5	759	Ang II
Q5T5C0	STXBP5	Syntaxin-binding protein 5	782	Ang II
Q5T5C0	STXBP5	Syntaxin-binding protein 5	784	Ang II
Q5T5C0	STXBP5	Syntaxin-binding protein 5	785	Ang II
Q5T5U3	ARHGAP21	Rho GTPase-activating protein 21	861	Ang II
Q5UIP0	RIF1	Telomere-associated protein RIF1	1688	Ang II
Q5VT25	CDC42BPA	Serine/threonine-protein kinase MRCK alpha	1673	Ang II
Q5VT25	CDC42BPA	Serine/threonine-protein kinase MRCK alpha	1676	Ang II
Q5VUA4	ZNF318	Zinc finger protein 318	527	Ang II
Q5VZ89	DENND4C	DENN domain-containing protein 4C	810	Ang II
Q5VZ89	DENND4C	DENN domain-containing protein 4C	948	Ang II
Q641Q2	FAM21A	WASH complex subunit FAM21A	909	Ang II
Q676U5-1	ATG16L1	Autophagy-related protein 16-1	304	Ang II
Q69YQ0	SPECC1L	Cytospin-A	832	Ang II
Q6GYQ0	RALGAPA1	Ral GTPase-activating protein subunit alpha-1	864	Ang II
Q6IQ55	TTBK2	Tau-tubulin kinase 2	445	Ang II
Q6IQ55	TTBK2	Tau-tubulin kinase 2	448	Ang II
Q6NSH7	EEF1A1-Unreviewed	Serine/threonine-protein phosphatase	96	Ang II
Q6NSH7	EEF1A1-Unreviewed	Serine/threonine-protein phosphatase	98	Ang II
Q6PJF5	RHBDF2	Inactive rhomboid protein 2	328	Ang II
Q6PKG0	LARP1	La-related protein 1	766	Ang II
Q6PKG0	LARP1	La-related protein 1	774	Ang II
Q6PKG0	LARP1	La-related protein 1	777	Ang II
Q6UUV7	CRTC3	CREB-regulated transcription coactivator 3	391	Ang II
Q6UUV7	CRTC3	CREB-regulated transcription coactivator 3	396	Ang II
Q6UWE0	LRSAM1	E3 ubiquitin-protein ligase LRSAM1	282	Ang II
Q6UX71	PLXDC2	Plexin domain-containing protein 2	506	Ang II
P43487	RANBP1	Ran-specific GTPase-activating protein	60	Ang II
Q6WCQ1	MPRIP	Myosin phosphatase Rho-interacting protein	220	Ang II
Q6WCQ1	MPRIP	Myosin phosphatase Rho-interacting protein	224	Ang II
Q6WKZ4	RAB11FIP1	Rab11 family-interacting protein 1	435	Ang II
Q6ZRS2	SRCAP	Helicase SRCAP	572	Ang II
Q6ZTN6	ANKRD13D	Ankyrin repeat domain-containing protein 13D	465	Ang II
Q6ZTN6	ANKRD13D	Ankyrin repeat domain-containing protein 13D	469	Ang II
Q6ZTN6	ANKRD13D	Ankyrin repeat domain-containing protein 13D	477	Ang II
Q6ZUT9	DENND5B	DENN domain-containing protein 5B	833	Ang II
Q6ZUT9	DENND5B	DENN domain-containing protein 5B	835	Ang II
Q7KZI7	MARK2	Serine/threonine-protein kinase MARK2	596	Ang II
Q7KZI7	MARK2	Serine/threonine-protein kinase MARK2	9	Ang II
Q7L9B9	EEPD1	Endonuclease/exonuclease/phosphatase family domain-containing protein 1	554	Ang II
Q7Z401	DENND4A	C-myc promoter-binding protein	1225	Ang II
Q7Z401	DENND4A	C-myc promoter-binding protein	1251	Ang II
Q7Z417	NUFIP2	Nuclear fragile X mental retardation-interacting protein 2	652	Ang II
Q7Z4H7	HAUS6	HAUS augmin-like complex subunit 6	906	Ang II
Q7Z4H7	HAUS6	HAUS augmin-like complex subunit 6	908	Ang II
Q7Z5J4	RAI1	Retinoic acid-induced protein 1	1352	Ang II
Q7Z5J4	RAI1	Retinoic acid-induced protein 1	1358	Ang II
Q7Z5J4	RAI1	Retinoic acid-induced protein 1	1362	Ang II
Q7Z5L9	IRF2BP2	Interferon regulatory factor 2-binding protein 2	240	Ang II
Q7Z5L9	IRF2BP2	Interferon regulatory factor 2-binding protein 2	242	Ang II
Q7Z5L9	IRF2BP2	Interferon regulatory factor 2-binding protein 2	244	Ang II
Q7Z5L9	IRF2BP2	Interferon regulatory factor 2-binding protein 2	460	Ang II
Q7Z6Z7	HUWE1	E3 ubiquitin-protein ligase HUWE1	3919	Ang II
Q7Z6Z7	HUWE1	E3 ubiquitin-protein ligase HUWE1	3924	Ang II
Q7Z7L8	C11orf96	Uncharacterized protein C11orf96	399	Ang II
Q86TV6	TTC7B	Tetratricopeptide repeat protein 7B	681	Ang II
Q86UE4	MTDH	Protein LYRIC	298	Ang II
Q86US8	SMG6	Telomerase-binding protein EST1A	479	Ang II
Q86US8	SMG6	Telomerase-binding protein EST1A	484	Ang II
Q86UU0	BCL9L	B-cell CLL/lymphoma 9-like protein	954	Ang II
Q86UU0	BCL9L	B-cell CLL/lymphoma 9-like protein	957	Ang II
Q86UW7	CADPS2	Calcium-dependent secretion activator 2	65	Ang II
Q86VI3	IQGAP3	Ras GTPase-activating-like protein IQGAP3	1426	Ang II
Q86VR2	FAM134C	Protein FAM134C	320	Ang II
Q86WB0	ZC3HC1	Nuclear-interacting partner of ALK	344	Ang II
Q86YS7	KIAA0528	Uncharacterized protein KIAA0528	295	Ang II
Q8IV63	VRK3	Inactive serine/threonine-protein kinase VRK3	59	Ang II
Q8IWT6	LRRC8A	Leucine-rich repeat-containing protein 8A	198	Ang II
Q8IWT6	LRRC8A	Leucine-rich repeat-containing protein 8A	199	Ang II
Q8IWT6	LRRC8A	Leucine-rich repeat-containing protein 8A	202	Ang II
Q8IX90	SKA3	Spindle and kinetochore-associated protein 3	152	Ang II
Q8IX90	SKA3	Spindle and kinetochore-associated protein 3	155	Ang II
Q8IZP0	ABI1	Abl interactor 1	222	Ang II
Q8IZP0	ABI1	Abl interactor 1	323	Ang II
Q8IZR5	CMTM4	CKLF-like MARVEL transmembrane domain-containing protein 4	183	Ang II
Q8N163	KIAA1967	Protein KIAA1967	124	Ang II
Q8N1G2	FTSJD2	Cap-specific mRNA (nucleoside-2'-O-)-methyltransferase 1	31	Ang II
Q8N1G2	FTSJD2	Cap-specific mRNA (nucleoside-2'-O-)-methyltransferase 1	66	Ang II
Q8N1G4	LRRC47	Leucine-rich repeat-containing protein 47	431	Ang II
Q8N1G4	LRRC47	Leucine-rich repeat-containing protein 47	433	Ang II
Q8N370	SLC43A2	Large neutral amino acids transporter small subunit 4	274	Ang II
Q8N370	SLC43A2	Large neutral amino acids transporter small subunit 4	277	Ang II
Q8N370	SLC43A2	Large neutral amino acids transporter small subunit 4	278	Ang II
Q8N573	OXR1	Oxidation resistance protein 1	112	Ang II
Q8N573	OXR1	Oxidation resistance protein 1	114	Ang II
Q8N573	OXR1	Oxidation resistance protein 1	115	Ang II
Q8N6H7	ARFGAP2	ADP-ribosylation factor GTPase-activating protein 2	368	Ang II
Q8NC56	LEMD2	LEM domain-containing protein 2	499	Ang II
Q8NC56	LEMD2	LEM domain-containing protein 2	501	Ang II
Q8ND76	CCNY	Cyclin-Y	83	Ang II
Q8ND83	SLAIN1	SLAIN motif-containing protein 1	403	Ang II
Q8TAQ2	SMARCC2	SWI/SNF complex subunit SMARCC2	548	Ang II
Q8TBA6	GOLGA5	Golgin subfamily A member 5	116	Ang II
Q8TC71	SPATA18	Mitochondria-eating protein	529	Ang II
Q8TDX7	NEK7	Serine/threonine-protein kinase Nek7	190	Ang II
Q8TDX7	NEK7	Serine/threonine-protein kinase Nek7	195	Ang II
Q8TER5	ARHGEF40	Rho guanine nucleotide exchange factor 40	1081	Ang II
Q8TEV9	SMCR8	Smith-Magenis syndrome chromosomal region candidate gene 8 protein	494	Ang II
Q8TF71	SLC16A10	Monocarboxylate transporter 10	498	Ang II
Q8TF71	SLC16A10	Monocarboxylate transporter 10	501	Ang II
Q8TF71	SLC16A10	Monocarboxylate transporter 10	504	Ang II
Q8TF72	SHROOM3	Protein Shroom3	910	Ang II
Q8TF72	SHROOM3	Protein Shroom3	913	Ang II
Q8WVT3	TRAPPC12	Trafficking protein particle complex subunit 12	182	Ang II
Q8WVT3	TRAPPC12	Trafficking protein particle complex subunit 12	184	Ang II
Q8WWM7	ATXN2L	Ataxin-2-like protein	449	Ang II
Q8WX93	PALLD	Palladin	893	Ang II
Q8WXE0	CASKIN2	Caskin-2	877	Ang II
Q8WXE0	CASKIN2	Caskin-2	878	Ang II
Q8WXF0	SRSF12	Serine/arginine-rich splicing factor 12	147	Ang II
Q8WXF7	ATL1	Atlastin-1	10	Ang II
Q8WXF7	ATL1	Atlastin-1	22	Ang II
Q8WXF7	ATL1	Atlastin-1	23	Ang II
Q8WY36	BBX	HMG box transcription factor BBX	177	Ang II
Q8WY36	BBX	HMG box transcription factor BBX	178	Ang II
Q8WY36	BBX	HMG box transcription factor BBX	183	Ang II
Q92539	LPIN2	Phosphatidate phosphatase LPIN2	243	Ang II
Q92545	TMEM131	Transmembrane protein 131	1821	Ang II
Q92545	TMEM131	Transmembrane protein 131	1822	Ang II
Q92609	TBC1D5	TBC1 domain family member 5	541	Ang II
Q92609	TBC1D5	TBC1 domain family member 5	544	Ang II
Q92610	ZNF592	Zinc finger protein 592	331	Ang II
Q92610	ZNF592	Zinc finger protein 592	334	Ang II
Q92614	MYO18A	Unconventional myosin-XVIIIa	1970	Ang II
Q92614	MYO18A	Unconventional myosin-XVIIIa	1974	Ang II
Q92797	SYMPK	Symplekin	1243	Ang II
Q92797	SYMPK	Symplekin	1246	Ang II
Q92922	SMARCC1	SWI/SNF complex subunit SMARCC1	328	Ang II
Q92922	SMARCC1	SWI/SNF complex subunit SMARCC1	330	Ang II
Q92922	SMARCC1	SWI/SNF complex subunit SMARCC1	335	Ang II
Q969V6	MKL1	MKL/myocardin-like protein 1	333	Ang II
Q969V6	MKL1	MKL/myocardin-like protein 1	450	Ang II
Q969V6	MKL1	MKL/myocardin-like protein 1	454	Ang II
Q96A57	C20orf30	UPF0414 transmembrane protein C20orf30	87	Ang II
Q96AG3	SLC25A46	Solute carrier family 25 member 46	34	Ang II
Q96AG3	SLC25A46	Solute carrier family 25 member 46	37	Ang II
Q96AG3	SLC25A46	Solute carrier family 25 member 46	45	Ang II
Q96AQ6	PBXIP1	Pre-B-cell leukemia transcription factor-interacting protein 1	43	Ang II
Q96AX9	MIB2	E3 ubiquitin-protein ligase MIB2	309	Ang II
Q96B23	C18orf25	Uncharacterized protein C18orf25	66	Ang II
Q96B23	C18orf25	Uncharacterized protein C18orf25	67	Ang II
Q96B23	C18orf25	Uncharacterized protein C18orf25	69	Ang II
Q96B23	C18orf25	Uncharacterized protein C18orf25	74	Ang II
Q96C92	SDCCAG3	Serologically defined colon cancer antigen 3	243	Ang II
Q96C92	SDCCAG3	Serologically defined colon cancer antigen 3	247	Ang II
Q96CB8	INTS12	Integrator complex subunit 12	378	Ang II
Q96CV9	OPTN	Optineurin	525	Ang II
Q96CX2	KCTD12	BTB/POZ domain-containing protein KCTD12	185	Ang II
Q96CX2	KCTD12	BTB/POZ domain-containing protein KCTD12	187	Ang II
Q96D71	REPS1	RalBP1-associated Eps domain-containing protein 1	429	Ang II
Q96D71	REPS1	RalBP1-associated Eps domain-containing protein 1	430	Ang II
Q96D71	REPS1	RalBP1-associated Eps domain-containing protein 1	657	Ang II
Q96D71	REPS1	RalBP1-associated Eps domain-containing protein 1	91	Ang II
Q96D71	REPS1	RalBP1-associated Eps domain-containing protein 1	93	Ang II
Q96DR7	ARHGEF26	Rho guanine nucleotide exchange factor 26	419	Ang II
Q96DR7	ARHGEF26	Rho guanine nucleotide exchange factor 26	422	Ang II
Q96E09	FAM122A	Protein FAM122A	143	Ang II
Q96E09	FAM122A	Protein FAM122A	147	Ang II
Q96E09	FAM122A	Protein FAM122A	149	Ang II
Q96EV2	RBM33	RNA-binding protein 33	973	Ang II
Q96FS4	SIPA1	Signal-induced proliferation-associated protein 1	837	Ang II
Q96FS4	SIPA1	Signal-induced proliferation-associated protein 1	839	Ang II
Q96GP6	SCARF2	Scavenger receptor class F member 2	855	Ang II
Q96JG6	CCDC132	Coiled-coil domain-containing protein 132	595	Ang II
Q96JM3	CHAMP1	Chromosome alignment-maintaining phosphoprotein 1	344	Ang II
Q96JM3	CHAMP1	Chromosome alignment-maintaining phosphoprotein 1	355	Ang II
Q96JM3	CHAMP1	Chromosome alignment-maintaining phosphoprotein 1	382	Ang II
Q96JM3	CHAMP1	Chromosome alignment-maintaining phosphoprotein 1	386	Ang II
Q96JM3	CHAMP1	Chromosome alignment-maintaining phosphoprotein 1	416	Ang II
Q96JM3	CHAMP1	Chromosome alignment-maintaining phosphoprotein 1	427	Ang II
Q96L91	EP400	E1A-binding protein p400	315	Ang II
Q96L91	EP400	E1A-binding protein p400	321	Ang II
Q96L91	EP400	E1A-binding protein p400	943	Ang II
Q96L91	EP400	E1A-binding protein p400	945	Ang II
Q96PU5	NEDD4L	E3 ubiquitin-protein ligase NEDD4-like	446	Ang II
Q96S53	TESK2	Dual specificity testis-specific protein kinase 2	369	Ang II
Q96T58	SPEN	Msx2-interacting protein	1268	Ang II
Q96T58	SPEN	Msx2-interacting protein	1278	Ang II
Q96T58	SPEN	Msx2-interacting protein	740	Ang II
Q99543	DNAJC2	DnaJ homolog subfamily C member 2	47	Ang II
Q99543	DNAJC2	DnaJ homolog subfamily C member 2	49	Ang II
Q99961	SH3GL1	Endophilin-A2	288	Ang II
Q9BSJ6	FAM64A	Protein FAM64A	16	Ang II
Q9BST9	RTKN	Rhotekin	106	Ang II
Q9BTV5	FSD1	Fibronectin type III and SPRY domain-containing protein 1	486	Ang II
Q9BVC6	TMEM109	Transmembrane protein 109	239	Ang II
Q9BWW4	SSBP3	Single-stranded DNA-binding protein 3	347	Ang II
Q9BWW4	SSBP3	Single-stranded DNA-binding protein 3	352	Ang II
Q9BWW4	SSBP3	Single-stranded DNA-binding protein 3	360	Ang II
Q9BXB4	OSBPL11	Oxysterol-binding protein-related protein 11	189	Ang II
Q9BZ23	PANK2	Pantothenate kinase 2, mitochondrial	189	Ang II
Q9BZ23	PANK2	Pantothenate kinase 2, mitochondrial	191	Ang II
Q9BZL6	PRKD2	Serine/threonine-protein kinase D2	396	Ang II
Q9C0C2	TNKS1BP1	182 kDa tankyrase-1-binding protein	1545	Ang II
Q9C0C2	TNKS1BP1	182 kDa tankyrase-1-binding protein	1666	Ang II
Q9C0C2	TNKS1BP1	182 kDa tankyrase-1-binding protein	836	Ang II
Q9H0B6	KLC2	Kinesin light chain 2	610	Ang II
Q9H0C8	ILKAP	Integrin-linked kinase-associated serine/threonine phosphatase 2C	13	Ang II
Q9H0E9	BRD8	Bromodomain-containing protein 8	264	Ang II
Q9H0E9	BRD8	Bromodomain-containing protein 8	268	Ang II
Q9H165	BCL11A	B-cell lymphoma/leukemia 11A	201	Ang II
Q9H165	BCL11A	B-cell lymphoma/leukemia 11A	205	Ang II
Q9H165	BCL11A	B-cell lymphoma/leukemia 11A	208	Ang II
Q9H165	BCL11A	B-cell lymphoma/leukemia 11A	625	Ang II
Q9H165	BCL11A	B-cell lymphoma/leukemia 11A	630	Ang II
Q9H2G2	SLK	STE20-like serine/threonine-protein kinase	344	Ang II
Q9H2G2	SLK	STE20-like serine/threonine-protein kinase	347	Ang II
Q9H2H9	SLC38A1	Sodium-coupled neutral amino acid transporter 1	52	Ang II
Q9H2H9	SLC38A1	Sodium-coupled neutral amino acid transporter 1	54	Ang II
Q9H2H9	SLC38A1	Sodium-coupled neutral amino acid transporter 1	56	Ang II
Q9H2J7	SLC6A15	Sodium-dependent neutral amino acid transporter B(0)AT2	699	Ang II
Q9H2J7	SLC6A15	Sodium-dependent neutral amino acid transporter B(0)AT2	701	Ang II
Q9H2J7	SLC6A15	Sodium-dependent neutral amino acid transporter B(0)AT2	703	Ang II
Q9H4A3	WNK1	Serine/threonine-protein kinase WNK1	2372	Ang II
Q9H7D0	DOCK5	Dedicator of cytokinesis protein 5	1766	Ang II
Q9H8W4	PLEKHF2	Pleckstrin homology domain-containing family F member 2	226	Ang II
Q9H8Y8	GORASP2	Golgi reassembly-stacking protein 2	222	Ang II
Q9H8Y8	GORASP2	Golgi reassembly-stacking protein 2	225	Ang II
Q9H9R9	DBNDD1	Dysbindin domain-containing protein 1	119	Ang II
Q9H9R9	DBNDD1	Dysbindin domain-containing protein 1	121	Ang II
Q9HA47	UCK1	Uridine-cytidine kinase 1	253	Ang II
Q9NQC3	RTN4	Reticulon-4	13	Ang II
Q9NQC3	RTN4	Reticulon-4	15	Ang II
Q9NQS7	INCENP	Inner centromere protein	263	Ang II
Q9NQX3	GPHN	Gephyrin	188	Ang II
Q9NRY4	ARHGAP35	Rho GTPase-activating protein 35	1150	Ang II
Q9NRY4	ARHGAP35	Rho GTPase-activating protein 35	589	Ang II
Q9NSY1	BMP2K	BMP-2-inducible protein kinase	1029	Ang II
Q9NSY1	BMP2K	BMP-2-inducible protein kinase	1031	Ang II
Q9NSY1	BMP2K	BMP-2-inducible protein kinase	1032	Ang II
Q9NTI5	PDS5B	Sister chromatid cohesion protein PDS5 homolog B	1176	Ang II
Q9NTI5	PDS5B	Sister chromatid cohesion protein PDS5 homolog B	1177	Ang II
Q9NTI5	PDS5B	Sister chromatid cohesion protein PDS5 homolog B	1182	Ang II
Q9NTI5	PDS5B	Sister chromatid cohesion protein PDS5 homolog B	1187	Ang II
Q9NTI5	PDS5B	Sister chromatid cohesion protein PDS5 homolog B	1190	Ang II
Q9NW68	BSDC1	BSD domain-containing protein 1	387	Ang II
Q9NW68	BSDC1	BSD domain-containing protein 1	388	Ang II
Q9NW68	BSDC1	BSD domain-containing protein 1	389	Ang II
Q9NW68	BSDC1	BSD domain-containing protein 1	392	Ang II
Q9NXR1	NDE1	Nuclear distribution protein nudE homolog 1	306	Ang II
Q9NXR1	NDE1	Nuclear distribution protein nudE homolog 1	307	Ang II
Q9NZJ0	DTL	Denticleless protein homolog	485	Ang II
Q9NZJ0	DTL	Denticleless protein homolog	490	Ang II
Q9NZU1	FLRT1	Leucine-rich repeat transmembrane protein FLRT1	582	Ang II
Q9P0K1	ADAM22	Disintegrin and metalloproteinase domain-containing protein 22	834	Ang II
Q9P0K7	RAI14	Ankycorbin	284	Ang II
Q9P1Y5	CAMSAP3	Calmodulin-regulated spectrin-associated protein 3	334	Ang II
Q9P2B4	CTTNBP2NL	CTTNBP2 N-terminal-like protein	556	Ang II
Q9P2B4	CTTNBP2NL	CTTNBP2 N-terminal-like protein	560	Ang II
Q9P2B4	CTTNBP2NL	CTTNBP2 N-terminal-like protein	563	Ang II
Q9P2B4	CTTNBP2NL	CTTNBP2 N-terminal-like protein	570	Ang II
Q9P2F8	SIPA1L2	Signal-induced proliferation-associated 1-like protein 2	1645	Ang II
Q9P2F8	SIPA1L2	Signal-induced proliferation-associated 1-like protein 2	1646	Ang II
Q9P2F8	SIPA1L2	Signal-induced proliferation-associated 1-like protein 2	1650	Ang II
Q9P2F8	SIPA1L2	Signal-induced proliferation-associated 1-like protein 2	1652	Ang II
Q9UBC2	EPS15L1	Epidermal growth factor receptor substrate 15-like 1	253	Ang II
Q9UBF8	PI4KB	Phosphatidylinositol 4-kinase beta	511	Ang II
Q9UBI6	GNG12	Guanine nucleotide-binding protein G(I)/G(S)/G(O) subunit gamma-12	7	Ang II
Q9UBI9	HECA	Headcase protein homolog	272	Ang II
Q9UBS0	RPS6KB2	Ribosomal protein S6 kinase beta-2	416	Ang II
Q9UBS0	RPS6KB2	Ribosomal protein S6 kinase beta-2	417	Ang II
Q9UBS0	RPS6KB2	Ribosomal protein S6 kinase beta-2	423	Ang II
Q9UEY8	ADD3	Gamma-adducin	673	Ang II
Q9UEY8	ADD3	Gamma-adducin	673	Ang II
Q9UEY8	ADD3	Gamma-adducin	683	Ang II
Q9UGU0	TCF20	Transcription factor 20	1322	Ang II
Q9UGV2	NDRG3	Protein NDRG3	329	Ang II
Q9UGV2	NDRG3	Protein NDRG3	331	Ang II
Q9UGV2	NDRG3	Protein NDRG3	332	Ang II
Q9UGV2	NDRG3	Protein NDRG3	334	Ang II
Q9UGV2	NDRG3	Protein NDRG3	335	Ang II
Q9UHB7	AFF4	AF4/FMR2 family member 4	836	Ang II
Q9UHJ3	SFMBT1	Scm-like with four MBT domains protein 1	765	Ang II
Q9UI08	EVL	Ena/VASP-like protein	345	Ang II
Q9UI08	EVL	Ena/VASP-like protein	349	Ang II
Q9UIF9	BAZ2A	Bromodomain adjacent to zinc finger domain protein 2A	134	Ang II
Q9UJ41	RABGEF1	Rab5 GDP/GTP exchange factor	310	Ang II
Q9UJF2	RASAL2	Ras GTPase-activating protein nGAP	864	Ang II
Q9UJF2	RASAL2	Ras GTPase-activating protein nGAP	865	Ang II
Q9UK76	HN1	Hematological and neurological expressed 1 protein	88	Ang II
Q9UKJ3	GPATCH8	G patch domain-containing protein 8	694	Ang II
Q9UKJ3	GPATCH8	G patch domain-containing protein 8	696	Ang II
Q9UKX7	NUP50	Nuclear pore complex protein Nup50	221	Ang II
Q9UKY7	CDV3	Protein CDV3 homolog	106	Ang II
Q9UKY7	CDV3	Protein CDV3 homolog	107	Ang II
Q9ULC8	ZDHHC8	Probable palmitoyltransferase ZDHHC8	675	Ang II
Q9ULC8	ZDHHC8	Probable palmitoyltransferase ZDHHC8	682	Ang II
Q9ULH1	ASAP1	Arf-GAP with SH3 domain, ANK repeat and PH domain-containing protein 1	839	Ang II
Q9ULH1	ASAP1	Arf-GAP with SH3 domain, ANK repeat and PH domain-containing protein 1	843	Ang II
Q9ULH7	MKL2	MKL/myocardin-like protein 2	66	Ang II
Q9ULL5	PRR12	Proline-rich protein 12	92	Ang II
Q9ULL5	PRR12	Proline-rich protein 12	96	Ang II
Q9ULP9	TBC1D24	TBC1 domain family member 24	480	Ang II
Q9ULR3	PPM1H	Protein phosphatase 1H	123	Ang II
Q9ULR3	PPM1H	Protein phosphatase 1H	124	Ang II
Q9ULW0	TPX2	Targeting protein for Xklp2	486	Ang II
Q9ULW0	TPX2	Targeting protein for Xklp2	738	Ang II
Q9UMX1	SUFU	Suppressor of fused homolog	342	Ang II
Q9UMX1	SUFU	Suppressor of fused homolog	346	Ang II
Q9UN36	NDRG2	Protein NDRG2	338	Ang II
Q9UPA5	BSN	Protein bassoon	2851	Ang II
Q9UPA5	BSN	Protein bassoon	2857	Ang II
Q9UPQ3	AGAP1	Arf-GAP with GTPase, ANK repeat and PH domain-containing protein 1	849	Ang II
Q9UPU5	USP24	Ubiquitin carboxyl-terminal hydrolase 24	1299	Ang II
Q9UPY5	SLC7A11	Cystine/glutamate transporter	26	Ang II
Q9UQ35	SRRM2	Serine/arginine repetitive matrix protein 2	2272	Ang II
Q9UQ35	SRRM2	Serine/arginine repetitive matrix protein 2	248	Ang II
Q9UQ35	SRRM2	Serine/arginine repetitive matrix protein 2	250	Ang II
Q9UQ35	SRRM2	Serine/arginine repetitive matrix protein 2	251	Ang II
Q9UQ35	SRRM2	Serine/arginine repetitive matrix protein 2	252	Ang II
Q9UQL6	HDAC5	Histone deacetylase 5	278	Ang II
Q9UQR0	SCML2	Sex comb on midleg-like protein 2	499	Ang II
Q9Y2H2	INPP5F	Phosphatidylinositide phosphatase SAC2	905	Ang II
Q9Y2H2	INPP5F	Phosphatidylinositide phosphatase SAC2	909	Ang II
Q9Y2J2	EPB41L3	Band 4.1-like protein 3	420	Ang II
Q9Y2W1	THRAP3	Thyroid hormone receptor-associated protein 3	253	Ang II
Q9Y2W1	THRAP3	Thyroid hormone receptor-associated protein 3	315	Ang II
Q9Y2W1	THRAP3	Thyroid hormone receptor-associated protein 3	320	Ang II
Q9Y2W1	THRAP3	Thyroid hormone receptor-associated protein 3	698	Ang II
Q9Y3M2	CBY1	Protein chibby homolog 1	20	Ang II
Q9Y3M2	CBY1	Protein chibby homolog 1	26	Ang II
Q9Y3Q8	TSC22D4	TSC22 domain family protein 4	279	Ang II
Q9Y478	PRKAB1	5'-AMP-activated protein kinase subunit beta-1	108	Ang II
Q9Y485	DMXL1	DmX-like protein 1	574	Ang II
Q9Y4B6	VPRBP	Protein VPRBP	983	Ang II
Q9Y4C1	KDM3A	Lysine-specific demethylase 3A	264	Ang II
Q9Y4C1	KDM3A	Lysine-specific demethylase 3A	265	Ang II
Q9Y4E8	USP15	Ubiquitin carboxyl-terminal hydrolase 15	229	Ang II
Q9Y4G2	PLEKHM1	Pleckstrin homology domain-containing family M member 1	432	Ang II
Q9Y4G2	PLEKHM1	Pleckstrin homology domain-containing family M member 1	435	Ang II
Q9Y4H2	IRS2	Insulin receptor substrate 2	306	Ang II
Q9Y4H2	IRS2	Insulin receptor substrate 2	308	Ang II
Q9Y4H2	IRS2	Insulin receptor substrate 2	560	Ang II
Q9Y4H2	IRS2	Insulin receptor substrate 2	973	Ang II
Q9Y4H2	IRS2	Insulin receptor substrate 2	976	Ang II
Q9Y4H2	IRS2	Insulin receptor substrate 2	985	Ang II
Q9Y4P8	WIPI2	WD repeat domain phosphoinositide-interacting protein 2	413	Ang II
Q9Y519	TMEM184B	Transmembrane protein 184B	388	Ang II
Q9Y5A9	YTHDF2	YTH domain family protein 2	394	Ang II
Q9Y6G9	DYNC1LI1	Cytoplasmic dynein 1 light intermediate chain 1	510	Ang II
Q9Y6G9	DYNC1LI1	Cytoplasmic dynein 1 light intermediate chain 1	513	Ang II
Q9Y6G9	DYNC1LI1	Cytoplasmic dynein 1 light intermediate chain 1	515	Ang II
Q9Y6G9	DYNC1LI1	Cytoplasmic dynein 1 light intermediate chain 1	516	Ang II
Q9Y6J0	CABIN1	Calcineurin-binding protein cabin-1	2151	Ang II
Q9Y6J0	CABIN1	Calcineurin-binding protein cabin-1	2154	Ang II
Q9Y6J0	CABIN1	Calcineurin-binding protein cabin-1	2156	Ang II
Q9Y6J0	CABIN1	Calcineurin-binding protein cabin-1	2159	Ang II
Q9Y6X9	MORC2	MORC family CW-type zinc finger protein 2	725	Ang II
Q9Y6X9	MORC2	MORC family CW-type zinc finger protein 2	730	Ang II
O94888	UBXN7	UBX domain-containing protein 7	280	Ang II
P05412	JUN	Transcription factor AP-1	63	Ang II
Q4G0J3	LARP7	La-related protein 7	299	Ang II
A0FGR8	ESYT2	Extended synaptotagmin-2	688	SII Ang II & Ang II
A0FGR8	ESYT2	Extended synaptotagmin-2	691	SII Ang II & Ang II
A0FGR8	ESYT2	Extended synaptotagmin-2	693	SII Ang II & Ang II
A6ND36	FAM83G	Protein FAM83G	634	SII Ang II & Ang II
O00512	BCL9	B-cell CLL/lymphoma 9 protein	878	SII Ang II & Ang II
O60343	TBC1D4	TBC1 domain family member 4	588	SII Ang II & Ang II
O60343	TBC1D4	TBC1 domain family member 4	591	SII Ang II & Ang II
O60504	SORBS3	Vinexin	551	SII Ang II & Ang II
O60841	EIF5B	Eukaryotic translation initiation factor 5B	107	SII Ang II & Ang II
O60841	EIF5B	Eukaryotic translation initiation factor 5B	113	SII Ang II & Ang II
O75122	CLASP2	CLIP-associating protein 2	241	SII Ang II & Ang II
O75151	PHF2	Lysine-specific demethylase PHF2	654	SII Ang II & Ang II
O75151	PHF2	Lysine-specific demethylase PHF2	655	SII Ang II & Ang II
O75152	ZC3H11A	Zinc finger CCCH domain-containing protein 11A	758	SII Ang II & Ang II
O75152	ZC3H11A	Zinc finger CCCH domain-containing protein 11A	761	SII Ang II & Ang II
O75152	ZC3H11A	Zinc finger CCCH domain-containing protein 11A	762	SII Ang II & Ang II
O75152	ZC3H11A	Zinc finger CCCH domain-containing protein 11A	768	SII Ang II & Ang II
O75554	WBP4	WW domain-binding protein 4	277	SII Ang II & Ang II
O75569	PRKRA	Interferon-inducible double stranded RNA-dependent protein kinase activator A	20	SII Ang II & Ang II
O75582	RPS6KA5	Ribosomal protein S6 kinase alpha-5	376	SII Ang II & Ang II
O75582	RPS6KA5	Ribosomal protein S6 kinase alpha-5	381	SII Ang II & Ang II
O75592	MYCBP2	Probable E3 ubiquitin-protein ligase MYCBP2	1587	SII Ang II & Ang II
O75937	DNAJC8	DnaJ homolog subfamily C member 8	35	SII Ang II & Ang II
O94806	PRKD3	Serine/threonine-protein kinase D3	41	SII Ang II & Ang II
O94806	PRKD3	Serine/threonine-protein kinase D3	44	SII Ang II & Ang II
O94875	SORBS2	Sorbin and SH3 domain-containing protein 2	154	SII Ang II & Ang II
O95359	TACC2	Transforming acidic coiled-coil-containing protein 2	2317	SII Ang II & Ang II
O95359	TACC2	Transforming acidic coiled-coil-containing protein 2	2321	SII Ang II & Ang II
O95425	SVIL	Supervillin	263	SII Ang II & Ang II
O95425	SVIL	Supervillin	270	SII Ang II & Ang II
O95490	LPHN2	Latrophilin-2	1112	SII Ang II & Ang II
O95490	LPHN2	Latrophilin-2	1115	SII Ang II & Ang II
P02545	LMNA	Prelamin-A/C	404	SII Ang II & Ang II
P02545	LMNA	Prelamin-A/C	407	SII Ang II & Ang II
P06241	FYN	Tyrosine-protein kinase Fyn	21	SII Ang II & Ang II
P0C7T5	ATXN1L	Ataxin-1-like	284	SII Ang II & Ang II
P0C7T5	ATXN1L	Ataxin-1-like	289	SII Ang II & Ang II
P10398	ARAF	Serine/threonine-protein kinase A-Raf	181	SII Ang II & Ang II
P10398	ARAF	Serine/threonine-protein kinase A-Raf	186	SII Ang II & Ang II
P10644	PRKAR1A	cAMP-dependent protein kinase type I-alpha regulatory subunit	83	SII Ang II & Ang II
P11388	TOP2A	DNA topoisomerase 2-alpha	1459	SII Ang II & Ang II
P11388	TOP2A	DNA topoisomerase 2-alpha	1462	SII Ang II & Ang II
P12270	TPR	Nucleoprotein TPR	2155	SII Ang II & Ang II
P15822	HIVEP1	Zinc finger protein 40	1749	SII Ang II & Ang II
P15822	HIVEP1	Zinc finger protein 40	1753	SII Ang II & Ang II
P15924	DSP	Desmoplakin	2209	SII Ang II & Ang II
P16333	NCK1	Cytoplasmic protein NCK1	85	SII Ang II & Ang II
P16949	STMN1	Stathmin	16	SII Ang II & Ang II
P19338	NCL	Nucleolin	580	SII Ang II & Ang II
P20020	ATP2B1	Plasma membrane calcium-transporting ATPase 1	1216	SII Ang II & Ang II
P20810	CAST	Calpastatin	72	SII Ang II & Ang II
P21359	NF1	Neurofibromin	2543	SII Ang II & Ang II
P22607	FGFR3	Fibroblast growth factor receptor 3	444	SII Ang II & Ang II
P22607	FGFR3	Fibroblast growth factor receptor 3	445	SII Ang II & Ang II
P22607	FGFR3	Fibroblast growth factor receptor 3	450	SII Ang II & Ang II
P23443	RPS6KB1	Ribosomal protein S6 kinase beta-1	441	SII Ang II & Ang II
P23443	RPS6KB1	Ribosomal protein S6 kinase beta-1	444	SII Ang II & Ang II
P23443	RPS6KB1	Ribosomal protein S6 kinase beta-1	447	SII Ang II & Ang II
P23588	EIF4B	Eukaryotic translation initiation factor 4B	495	SII Ang II & Ang II
P23588	EIF4B	Eukaryotic translation initiation factor 4B	500	SII Ang II & Ang II
P23588	EIF4B	Eukaryotic translation initiation factor 4B	504	SII Ang II & Ang II
P25054	APC	Adenomatous polyposis coli protein	2432	SII Ang II & Ang II
P27361	MAPK3	Mitogen-activated protein kinase 3	198	SII Ang II & Ang II
P33527	ABCC1	Multidrug resistance-associated protein 1	915	SII Ang II & Ang II
P33527	ABCC1	Multidrug resistance-associated protein 1	916	SII Ang II & Ang II
P33527	ABCC1	Multidrug resistance-associated protein 1	917	SII Ang II & Ang II
P33527	ABCC1	Multidrug resistance-associated protein 1	919	SII Ang II & Ang II
P35580	MYH10	Myosin-10	1973	SII Ang II & Ang II
P35580	MYH10	Myosin-10	1977	SII Ang II & Ang II
P39880	CUX1	Homeobox protein cut-like 1	1496	SII Ang II & Ang II
P41229	KDM5C	Lysine-specific demethylase 5C	317	SII Ang II & Ang II
P42696	RBM34	RNA-binding protein 34	14	SII Ang II & Ang II
P42696	RBM34	RNA-binding protein 34	28	SII Ang II & Ang II
P43243	MATR3	Matrin-3	195	SII Ang II & Ang II
P49023	PXN	Paxillin	258	SII Ang II & Ang II
P49792	RANBP2	E3 SUMO-protein ligase RanBP2	1955	SII Ang II & Ang II
P51812	RPS6KA3	Ribosomal protein S6 kinase alpha-3	365	SII Ang II & Ang II
P51812	RPS6KA3	Ribosomal protein S6 kinase alpha-3	369	SII Ang II & Ang II
P51812	RPS6KA3	Ribosomal protein S6 kinase alpha-3	375	SII Ang II & Ang II
P55085	F2RL1	Proteinase-activated receptor 2	384	SII Ang II & Ang II
P55085	F2RL1	Proteinase-activated receptor 2	385	SII Ang II & Ang II
P55085	F2RL1	Proteinase-activated receptor 2	388	SII Ang II & Ang II
P55085	F2RL1	Proteinase-activated receptor 2	390	SII Ang II & Ang II
P58107	EPPK1	Epiplakin	2691	SII Ang II & Ang II
P58107	EPPK1	Epiplakin	2693	SII Ang II & Ang II
P61073	CXCR4	C-X-C chemokine receptor type 4	324	SII Ang II & Ang II
P61073	CXCR4	C-X-C chemokine receptor type 4	325	SII Ang II & Ang II
P98175	RBM10	RNA-binding protein 10	718	SII Ang II & Ang II
P98175	RBM10	RNA-binding protein 10	723	SII Ang II & Ang II
Q01970	PLCB3	1-phosphatidylinositol-4,5-bisphosphate phosphodiesterase beta-3	537	SII Ang II & Ang II
Q02880	TOP2B	DNA topoisomerase 2-beta	1575	SII Ang II & Ang II
Q02880	TOP2B	DNA topoisomerase 2-beta	1581	SII Ang II & Ang II
Q02930	CREB5	Cyclic AMP-responsive element-binding protein 5	248	SII Ang II & Ang II
Q02930	CREB5	Cyclic AMP-responsive element-binding protein 5	254	SII Ang II & Ang II
Q05209	PTPN12	Tyrosine-protein phosphatase non-receptor type 12	435	SII Ang II & Ang II
Q07157	TJP1	Tight junction protein ZO-1	1366	SII Ang II & Ang II
Q09019	DMWD	Dystrophia myotonica WD repeat-containing protein	493	SII Ang II & Ang II
Q09019	DMWD	Dystrophia myotonica WD repeat-containing protein	495	SII Ang II & Ang II
Q09161	NCBP1	Nuclear cap-binding protein subunit 1	22	SII Ang II & Ang II
Q09666	AHNAK	Neuroblast differentiation-associated protein AHNAK	212	SII Ang II & Ang II
Q09666	AHNAK	Neuroblast differentiation-associated protein AHNAK	5110	SII Ang II & Ang II
Q09666	AHNAK	Neuroblast differentiation-associated protein AHNAK	5782	SII Ang II & Ang II
Q09666	AHNAK	Neuroblast differentiation-associated protein AHNAK	5784	SII Ang II & Ang II
Q09666	AHNAK	Neuroblast differentiation-associated protein AHNAK	5854	SII Ang II & Ang II
Q09666	AHNAK	Neuroblast differentiation-associated protein AHNAK	5857	SII Ang II & Ang II
Q09666	AHNAK	Neuroblast differentiation-associated protein AHNAK	5860	SII Ang II & Ang II
Q12789	GTF3C1	General transcription factor 3C polypeptide 1	1062	SII Ang II & Ang II
Q12789	GTF3C1	General transcription factor 3C polypeptide 1	1064	SII Ang II & Ang II
Q12789	GTF3C1	General transcription factor 3C polypeptide 1	1068	SII Ang II & Ang II
Q12802-2	AKAP13	A-kinase anchor protein 13	2567	SII Ang II & Ang II
Q12802-2	AKAP13	A-kinase anchor protein 13	2571	SII Ang II & Ang II
Q12830	BPTF	Nucleosome-remodeling factor subunit BPTF	1184	SII Ang II & Ang II
Q12888	TP53BP1	Tumor suppressor p53-binding protein 1	1073	SII Ang II & Ang II
Q12929	EPS8	Epidermal growth factor receptor kinase substrate 8	661	SII Ang II & Ang II
Q12929	EPS8	Epidermal growth factor receptor kinase substrate 8	662	SII Ang II & Ang II
Q12929	EPS8	Epidermal growth factor receptor kinase substrate 8	664	SII Ang II & Ang II
Q12929	EPS8	Epidermal growth factor receptor kinase substrate 8	666	SII Ang II & Ang II
Q13424	SNTA1	Alpha-1-syntrophin	200	SII Ang II & Ang II
Q13506	NAB1	NGFI-A-binding protein 1	402	SII Ang II & Ang II
Q13506	NAB1	NGFI-A-binding protein 1	403	SII Ang II & Ang II
Q13506	NAB1	NGFI-A-binding protein 1	407	SII Ang II & Ang II
Q13557	CAMK2D	Calcium/calmodulin-dependent protein kinase type II subunit delta	330	SII Ang II & Ang II
Q13557	CAMK2D	Calcium/calmodulin-dependent protein kinase type II subunit delta	333	SII Ang II & Ang II
Q13557	CAMK2D	Calcium/calmodulin-dependent protein kinase type II subunit delta	334	SII Ang II & Ang II
Q13557	CAMK2D	Calcium/calmodulin-dependent protein kinase type II subunit delta	337	SII Ang II & Ang II
Q13905	RAPGEF1	Rap guanine nucleotide exchange factor 1	335	SII Ang II & Ang II
Q13905	RAPGEF1	Rap guanine nucleotide exchange factor 1	345	SII Ang II & Ang II
Q14155	ARHGEF7	Rho guanine nucleotide exchange factor 7	153	SII Ang II & Ang II
Q14155	ARHGEF7	Rho guanine nucleotide exchange factor 7	560	SII Ang II & Ang II
Q14155	ARHGEF7	Rho guanine nucleotide exchange factor 7	694	SII Ang II & Ang II
Q14693	LPIN1	Phosphatidate phosphatase LPIN1	168	SII Ang II & Ang II
Q14C86	GAPVD1	GTPase-activating protein and VPS9 domain-containing protein 1	927	SII Ang II & Ang II
Q15032	R3HDM1	R3H domain-containing protein 1	261	SII Ang II & Ang II
Q15032	R3HDM1	R3H domain-containing protein 1	381	SII Ang II & Ang II
Q15139	PRKD1	Serine/threonine-protein kinase D1	208	SII Ang II & Ang II
Q15139	PRKD1	Serine/threonine-protein kinase D1	210	SII Ang II & Ang II
Q15139	PRKD1	Serine/threonine-protein kinase D1	395	SII Ang II & Ang II
Q15139	PRKD1	Serine/threonine-protein kinase D1	397	SII Ang II & Ang II
Q15139	PRKD1	Serine/threonine-protein kinase D1	401	SII Ang II & Ang II
Q15154	PCM1	Pericentriolar material 1 protein	1188	SII Ang II & Ang II
Q15154	PCM1	Pericentriolar material 1 protein	1345	SII Ang II & Ang II
Q15418	RPS6KA1	Ribosomal protein S6 kinase alpha-1	732	SII Ang II & Ang II
Q15418	RPS6KA1	Ribosomal protein S6 kinase alpha-1	733	SII Ang II & Ang II
Q15768	EFNB3	Ephrin-B3	268	SII Ang II & Ang II
Q16875	PFKFB3	6-phosphofructo-2-kinase/fructose-2,6-biphosphatase 3	463	SII Ang II & Ang II
Q16875	PFKFB3	6-phosphofructo-2-kinase/fructose-2,6-biphosphatase 3	467	SII Ang II & Ang II
Q4G0J3	LARP7	La-related protein 7	305	SII Ang II & Ang II
Q4G0J3	LARP7	La-related protein 7	306	SII Ang II & Ang II
Q4LE39	ARID4B	AT-rich interactive domain-containing protein 4B	666	SII Ang II & Ang II
Q4LE39	ARID4B	AT-rich interactive domain-containing protein 4B	675	SII Ang II & Ang II
Q53EL6	PDCD4	Programmed cell death protein 4	457	SII Ang II & Ang II
Q53EL6	PDCD4	Programmed cell death protein 4	67	SII Ang II & Ang II
Q53EL6	PDCD4	Programmed cell death protein 4	68	SII Ang II & Ang II
Q53EL6	PDCD4	Programmed cell death protein 4	78	SII Ang II & Ang II
Q53EL6	PDCD4	Programmed cell death protein 4	82	SII Ang II & Ang II
Q5DJT8	CT45A2	Cancer/testis antigen family 45 member A2	90	SII Ang II & Ang II
Q5JSH3	WDR44	WD repeat-containing protein 44	262	SII Ang II & Ang II
Q5JSH3	WDR44	WD repeat-containing protein 44	271	SII Ang II & Ang II
Q5JSZ5	PRRC2B	Protein PRRC2B	1132	SII Ang II & Ang II
Q5JSZ5	PRRC2B	Protein PRRC2B	1136	SII Ang II & Ang II
Q5JSZ5	PRRC2B	Protein PRRC2B	416	SII Ang II & Ang II
Q5T0N5	FNBP1L	Formin-binding protein 1-like	488	SII Ang II & Ang II
Q5T0N5	FNBP1L	Formin-binding protein 1-like	489	SII Ang II & Ang II
Q5VT06	CEP350	Centrosome-associated protein 350	1255	SII Ang II & Ang II
Q5VT06	CEP350	Centrosome-associated protein 350	1256	SII Ang II & Ang II
Q5VT06	CEP350	Centrosome-associated protein 350	1259	SII Ang II & Ang II
Q641Q2	FAM21A	WASH complex subunit FAM21A	1053	SII Ang II & Ang II
Q641Q2	FAM21A	WASH complex subunit FAM21A	1054	SII Ang II & Ang II
Q6VY07	PACS1	Phosphofurin acidic cluster sorting protein 1	526	SII Ang II & Ang II
Q6VY07	PACS1	Phosphofurin acidic cluster sorting protein 1	528	SII Ang II & Ang II
Q6VY07	PACS1	Phosphofurin acidic cluster sorting protein 1	534	SII Ang II & Ang II
Q6WKZ4	RAB11FIP1	Rab11 family-interacting protein 1	388	SII Ang II & Ang II
Q6Y7W6	GIGYF2	PERQ amino acid-rich with GYF domain-containing protein 2	158	SII Ang II & Ang II
Q6Y7W6	GIGYF2	PERQ amino acid-rich with GYF domain-containing protein 2	160	SII Ang II & Ang II
Q6Y7W6	GIGYF2	PERQ amino acid-rich with GYF domain-containing protein 2	26	SII Ang II & Ang II
Q6Y7W6	GIGYF2	PERQ amino acid-rich with GYF domain-containing protein 2	30	SII Ang II & Ang II
Q6ZU35	KIAA1211	Uncharacterized protein KIAA1211	971	SII Ang II & Ang II
Q6ZU35	KIAA1211	Uncharacterized protein KIAA1211	975	SII Ang II & Ang II
Q7KZI7	MARK2	Serine/threonine-protein kinase MARK2	6	SII Ang II & Ang II
Q7Z4V5	HDGFRP2	Hepatoma-derived growth factor-related protein 2	454	SII Ang II & Ang II
Q7Z7L8	C11orf96	Uncharacterized protein C11orf96	425	SII Ang II & Ang II
Q7Z7L8	C11orf96	Uncharacterized protein C11orf96	428	SII Ang II & Ang II
Q7Z7L8	C11orf96	Uncharacterized protein C11orf96	429	SII Ang II & Ang II
Q7Z7L8	C11orf96	Uncharacterized protein C11orf96	431	SII Ang II & Ang II
Q86US8	SMG6	Telomerase-binding protein EST1A	332	SII Ang II & Ang II
Q86UU0	BCL9L	B-cell CLL/lymphoma 9-like protein	116	SII Ang II & Ang II
Q86UU0	BCL9L	B-cell CLL/lymphoma 9-like protein	934	SII Ang II & Ang II
Q86UU0	BCL9L	B-cell CLL/lymphoma 9-like protein	942	SII Ang II & Ang II
Q86UU0	BCL9L	B-cell CLL/lymphoma 9-like protein	946	SII Ang II & Ang II
Q86UU0	BCL9L	B-cell CLL/lymphoma 9-like protein	947	SII Ang II & Ang II
Q86UU0	BCL9L	B-cell CLL/lymphoma 9-like protein	949	SII Ang II & Ang II
Q86VW2	ARHGEF25	Rho guanine nucleotide exchange factor 25	556	SII Ang II & Ang II
Q86VW2	ARHGEF25	Rho guanine nucleotide exchange factor 25	560	SII Ang II & Ang II
Q86WB0	ZC3HC1	Nuclear-interacting partner of ALK	359	SII Ang II & Ang II
Q86WB0	ZC3HC1	Nuclear-interacting partner of ALK	373	SII Ang II & Ang II
Q86WB0	ZC3HC1	Nuclear-interacting partner of ALK	410	SII Ang II & Ang II
Q86YS7	KIAA0528	Uncharacterized protein KIAA0528	657	SII Ang II & Ang II
Q8IVL1	NAV2	Neuron navigator 2	311	SII Ang II & Ang II
Q8IWE5	PLEKHM2	Pleckstrin homology domain-containing family M member 2	329	SII Ang II & Ang II
Q8IWT6	LRRC8A	Leucine-rich repeat-containing protein 8A	217	SII Ang II & Ang II
Q8IZ21	PHACTR4	Phosphatase and actin regulator 4	628	SII Ang II & Ang II
Q8N108	MIER1	Mesoderm induction early response protein 1	507	SII Ang II & Ang II
Q8N108	MIER1	Mesoderm induction early response protein 1	512	SII Ang II & Ang II
Q8N7R7	CCNYL1	Cyclin-Y-like protein 1	105	SII Ang II & Ang II
Q8N7R7	CCNYL1	Cyclin-Y-like protein 1	112	SII Ang II & Ang II
Q8NB78	KDM1B	Lysine-specific histone demethylase 1B	13	SII Ang II & Ang II
Q8NB78	KDM1B	Lysine-specific histone demethylase 1B	17	SII Ang II & Ang II
Q8NC51	SERBP1	Plasminogen activator inhibitor 1 RNA-binding protein	313	SII Ang II & Ang II
Q8NC51	SERBP1	Plasminogen activator inhibitor 1 RNA-binding protein	315	SII Ang II & Ang II
Q8ND56	LSM14A	Protein LSM14 homolog A	178	SII Ang II & Ang II
Q8ND56	LSM14A	Protein LSM14 homolog A	182	SII Ang II & Ang II
Q8ND56	LSM14A	Protein LSM14 homolog A	183	SII Ang II & Ang II
Q8NG27	PJA1	E3 ubiquitin-protein ligase Praja-1	265	SII Ang II & Ang II
Q8NHV4	NEDD1	Protein NEDD1	404	SII Ang II & Ang II
Q8NI08	NCOA7	Nuclear receptor coactivator 7	208	SII Ang II & Ang II
Q8NI08	NCOA7	Nuclear receptor coactivator 7	211	SII Ang II & Ang II
Q8TEH3	DENND1A	DENN domain-containing protein 1A	520	SII Ang II & Ang II
Q8TEH3	DENND1A	DENN domain-containing protein 1A	523	SII Ang II & Ang II
Q8TEU7	RAPGEF6	Rap guanine nucleotide exchange factor 6	1094	SII Ang II & Ang II
Q8WU20	FRS2	Fibroblast growth factor receptor substrate 2	155	SII Ang II & Ang II
Q8WU20	FRS2	Fibroblast growth factor receptor substrate 2	160	SII Ang II & Ang II
Q8WWI5	SLC44A1	Choline transporter-like protein 1	652	SII Ang II & Ang II
Q8WWI5	SLC44A1	Choline transporter-like protein 1	655	SII Ang II & Ang II
Q8WWM7	ATXN2L	Ataxin-2-like protein	335	SII Ang II & Ang II
Q8WWM7	ATXN2L	Ataxin-2-like protein	339	SII Ang II & Ang II
Q8WWM7	ATXN2L	Ataxin-2-like protein	341	SII Ang II & Ang II
Q92870	APBB2	Amyloid beta A4 precursor protein-binding family B member 2	337	SII Ang II & Ang II
Q92870	APBB2	Amyloid beta A4 precursor protein-binding family B member 2	341	SII Ang II & Ang II
Q969V6	MKL1	MKL/myocardin-like protein 1	6	SII Ang II & Ang II
Q96AY4	TTC28	Tetratricopeptide repeat protein 28	2224	SII Ang II & Ang II
Q96D71	REPS1	RalBP1-associated Eps domain-containing protein 1	220	SII Ang II & Ang II
Q96D71	REPS1	RalBP1-associated Eps domain-containing protein 1	221	SII Ang II & Ang II
Q96FS4	SIPA1	Signal-induced proliferation-associated protein 1	55	SII Ang II & Ang II
Q96FS4	SIPA1	Signal-induced proliferation-associated protein 1	64	SII Ang II & Ang II
Q96FS4	SIPA1	Signal-induced proliferation-associated protein 1	67	SII Ang II & Ang II
Q96N67	DOCK7	Dedicator of cytokinesis protein 7	894	SII Ang II & Ang II
Q96RK0	CIC	Protein capicua homolog	1375	SII Ang II & Ang II
Q96RK0	CIC	Protein capicua homolog	1398	SII Ang II & Ang II
Q96RK0	CIC	Protein capicua homolog	1402	SII Ang II & Ang II
Q96RK0	CIC	Protein capicua homolog	1408	SII Ang II & Ang II
Q96RK0	CIC	Protein capicua homolog	1409	SII Ang II & Ang II
Q96RK0	CIC	Protein capicua homolog	173	SII Ang II & Ang II
Q96S55	WRNIP1	ATPase WRNIP1	75	SII Ang II & Ang II
Q96S55	WRNIP1	ATPase WRNIP1	77	SII Ang II & Ang II
Q96S55	WRNIP1	ATPase WRNIP1	78	SII Ang II & Ang II
Q96T58	SPEN	Msx2-interacting protein	1252	SII Ang II & Ang II
Q96T58	SPEN	Msx2-interacting protein	1261	SII Ang II & Ang II
Q96T58	SPEN	Msx2-interacting protein	1263	SII Ang II & Ang II
Q99759	MAP3K3	Mitogen-activated protein kinase kinase kinase 3	197	SII Ang II & Ang II
Q99759	MAP3K3	Mitogen-activated protein kinase kinase kinase 3	206	SII Ang II & Ang II
Q99759	MAP3K3	Mitogen-activated protein kinase kinase kinase 3	207	SII Ang II & Ang II
Q99759	MAP3K3	Mitogen-activated protein kinase kinase kinase 3	368	SII Ang II & Ang II
Q99759	MAP3K3	Mitogen-activated protein kinase kinase kinase 3	371	SII Ang II & Ang II
Q99963	SH3GL3	Endophilin-A3	272	SII Ang II & Ang II
Q99963	SH3GL3	Endophilin-A3	273	SII Ang II & Ang II
Q9BTA9	WAC	WW domain-containing adapter protein with coiled-coil	523	SII Ang II & Ang II
Q9BTA9	WAC	WW domain-containing adapter protein with coiled-coil	525	SII Ang II & Ang II
Q9BVC5	C2orf49	Ashwin	182	SII Ang II & Ang II
Q9BVC5	C2orf49	Ashwin	184	SII Ang II & Ang II
Q9BYV6	TRIM55	Tripartite motif-containing protein 55	292	SII Ang II & Ang II
Q9BZ67	FRMD8	FERM domain-containing protein 8	21	SII Ang II & Ang II
Q9BZ67	FRMD8	FERM domain-containing protein 8	24	SII Ang II & Ang II
Q9BZD6	PRRG4	Transmembrane gamma-carboxyglutamic acid protein 4	200	SII Ang II & Ang II
Q9BZD6	PRRG4	Transmembrane gamma-carboxyglutamic acid protein 4	202	SII Ang II & Ang II
Q9BZL6	PRKD2	Serine/threonine-protein kinase D2	197	SII Ang II & Ang II
Q9BZL6	PRKD2	Serine/threonine-protein kinase D2	198	SII Ang II & Ang II
Q9BZL6	PRKD2	Serine/threonine-protein kinase D2	199	SII Ang II & Ang II
Q9BZL6	PRKD2	Serine/threonine-protein kinase D2	203	SII Ang II & Ang II
Q9C0C2	TNKS1BP1	182 kDa tankyrase-1-binding protein	221	SII Ang II & Ang II
Q9GZY8	MFF	Mitochondrial fission factor	155	SII Ang II & Ang II
Q9GZY8	MFF	Mitochondrial fission factor	157	SII Ang II & Ang II
Q9H2G2	SLK	STE20-like serine/threonine-protein kinase	340	SII Ang II & Ang II
Q9H2G2	SLK	STE20-like serine/threonine-protein kinase	348	SII Ang II & Ang II
Q9H307	PNN	Pinin	100	SII Ang II & Ang II
Q9H307	PNN	Pinin	96	SII Ang II & Ang II
Q9H3P2	WHSC2	Negative elongation factor A	277	SII Ang II & Ang II
Q9H4Z3	PCIF1	Phosphorylated CTD-interacting factor 1	150	SII Ang II & Ang II
Q9H4Z3	PCIF1	Phosphorylated CTD-interacting factor 1	152	SII Ang II & Ang II
Q9H9A7	RMI1	RecQ-mediated genome instability protein 1	283	SII Ang II & Ang II
Q9H9A7	RMI1	RecQ-mediated genome instability protein 1	284	SII Ang II & Ang II
Q9H9A7	RMI1	RecQ-mediated genome instability protein 1	292	SII Ang II & Ang II
Q9HAJ7	SAP30L	Histone deacetylase complex subunit SAP30L	104	SII Ang II & Ang II
Q9HAJ7	SAP30L	Histone deacetylase complex subunit SAP30L	92	SII Ang II & Ang II
Q9HAJ7	SAP30L	Histone deacetylase complex subunit SAP30L	93	SII Ang II & Ang II
Q9HCG4	KIAA1608-Unreviewed	Serine/threonine-protein phosphatase	340	SII Ang II & Ang II
Q9HCG4	KIAA1608-Unreviewed	Serine/threonine-protein phosphatase	343	SII Ang II & Ang II
Q9NRJ4	TULP4	Tubby-related protein 4	574	SII Ang II & Ang II
Q9NRJ4	TULP4	Tubby-related protein 4	577	SII Ang II & Ang II
Q9NRY4	ARHGAP35	Rho GTPase-activating protein 35	1179	SII Ang II & Ang II
Q9NTI5	PDS5B	Sister chromatid cohesion protein PDS5 homolog B	1257	SII Ang II & Ang II
Q9NVE7	PANK4	Pantothenate kinase 4	63	SII Ang II & Ang II
Q9NWQ8	PAG1	Phosphoprotein associated with glycosphingolipid-enriched microdomains 1	295	SII Ang II & Ang II
Q9NWQ8	PAG1	Phosphoprotein associated with glycosphingolipid-enriched microdomains 1	298	SII Ang II & Ang II
Q9NWW5	CLN6	Ceroid-lipofuscinosis neuronal protein 6	33	SII Ang II & Ang II
Q9P0K7	RAI14	Ankycorbin	296	SII Ang II & Ang II
Q9P0K7	RAI14	Ankycorbin	298	SII Ang II & Ang II
Q9P0K7	RAI14	Ankycorbin	299	SII Ang II & Ang II
Q9P0K7	RAI14	Ankycorbin	300	SII Ang II & Ang II
Q9P0K7	RAI14	Ankycorbin	303	SII Ang II & Ang II
Q9P1T7	MDFIC	MyoD family inhibitor domain-containing protein	249	SII Ang II & Ang II
Q9P1T7	MDFIC	MyoD family inhibitor domain-containing protein	252	SII Ang II & Ang II
Q9P206	KIAA1522	Uncharacterized protein KIAA1522	971	SII Ang II & Ang II
Q9P206	KIAA1522	Uncharacterized protein KIAA1522	979	SII Ang II & Ang II
Q9P266	JCAD	Junctional protein associated with coronary artery disease	755	SII Ang II & Ang II
Q9P266	JCAD	Junctional protein associated with coronary artery disease	757	SII Ang II & Ang II
Q9P2F8	SIPA1L2	Signal-induced proliferation-associated 1-like protein 2	1461	SII Ang II & Ang II
Q9UBC2	EPS15L1	Epidermal growth factor receptor substrate 15-like 1	241	SII Ang II & Ang II
Q9UBC2	EPS15L1	Epidermal growth factor receptor substrate 15-like 1	244	SII Ang II & Ang II
Q9UBC2	EPS15L1	Epidermal growth factor receptor substrate 15-like 1	250	SII Ang II & Ang II
Q9UBC2	EPS15L1	Epidermal growth factor receptor substrate 15-like 1	255	SII Ang II & Ang II
Q9UEY8	ADD3	Gamma-adducin	757	SII Ang II & Ang II
Q9UGH3	SLC23A2	Solute carrier family 23 member 2	78	SII Ang II & Ang II
Q9UGR2	ZC3H7B	Zinc finger CCCH domain-containing protein 7B	233	SII Ang II & Ang II
Q9UHB6	LIMA1	LIM domain and actin-binding protein 1	362	SII Ang II & Ang II
Q9UHB6	LIMA1	LIM domain and actin-binding protein 1	374	SII Ang II & Ang II
Q9UHD8	SEPT9	Septin-9	30	SII Ang II & Ang II
Q9UPN9	TRIM33	E3 ubiquitin-protein ligase TRIM33	1119	SII Ang II & Ang II
Q9UQC2	GAB2	GRB2-associated-binding protein 2	550	SII Ang II & Ang II
Q9Y2D5	AKAP2	A-kinase anchor protein 2	748	SII Ang II & Ang II
Q9Y2V2	CARHSP1	Calcium-regulated heat stable protein 1	45	SII Ang II & Ang II
Q9Y448	SKAP	Small kinetochore-associated protein	171	SII Ang II & Ang II
Q9Y4E1	FAM21C	WASH complex subunit FAM21C	1032	SII Ang II & Ang II
Q9Y4E1	FAM21C	WASH complex subunit FAM21C	1033	SII Ang II & Ang II
Q9Y4E1	FAM21C	WASH complex subunit FAM21C	284	SII Ang II & Ang II
Q9Y4E1	FAM21C	WASH complex subunit FAM21C	288	SII Ang II & Ang II
Q9Y4G8	RAPGEF2	Rap guanine nucleotide exchange factor 2	960	SII Ang II & Ang II
Q9Y624	F11R	Junctional adhesion molecule A	287	SII Ang II & Ang II
Q9Y6W5	WASF2	Wiskott-Aldrich syndrome protein family member 2	292	SII Ang II & Ang II
Q9Y6W5	WASF2	Wiskott-Aldrich syndrome protein family member 2	293	SII Ang II & Ang II
Q9Y6W5	WASF2	Wiskott-Aldrich syndrome protein family member 2	308	SII Ang II & Ang II
Q9Y6X9	MORC2	MORC family CW-type zinc finger protein 2	739	SII Ang II & Ang II
Q9Y6X9	MORC2	MORC family CW-type zinc finger protein 2	743	SII Ang II & Ang II
P15924	DSP	Desmoplakin	2207	SII Ang II & Ang II
P20020	ATP2B1	Plasma membrane calcium-transporting ATPase 1	1215	SII Ang II & Ang II
Q09666	AHNAK	Neuroblast differentiation-associated protein AHNAK	5780	SII Ang II & Ang II
Q6VY07	PACS1	Phosphofurin acidic cluster sorting protein 1	529	SII Ang II & Ang II
Q6VY07	PACS1	Phosphofurin acidic cluster sorting protein 1	531	SII Ang II & Ang II
O00192	ARVCF	Armadillo repeat protein deleted in velo-cardio-facial syndrome	332	SII Ang II
O00192	ARVCF	Armadillo repeat protein deleted in velo-cardio-facial syndrome	335	SII Ang II
O43719	HTATSF1	HIV Tat-specific factor 1	713	SII Ang II
O94804	STK10	Serine/threonine-protein kinase 10	450	SII Ang II
O94804	STK10	Serine/threonine-protein kinase 10	454	SII Ang II
O94804	STK10	Serine/threonine-protein kinase 10	455	SII Ang II
P17535	JUND	Transcription factor jun-D	255	SII Ang II
P17535	JUND	Transcription factor jun-D	259	SII Ang II
P18433	PTPRA	Receptor-type tyrosine-protein phosphatase alpha	187	SII Ang II
P18433	PTPRA	Receptor-type tyrosine-protein phosphatase alpha	189	SII Ang II
P25054	APC	Adenomatous polyposis coli protein	2429	SII Ang II
P42166	TMPO	Lamina-associated polypeptide 2, isoform alpha	351	SII Ang II
P62995	TRA2B	Transformer-2 protein homolog beta	16	SII Ang II
P62995	TRA2B	Transformer-2 protein homolog beta	18	SII Ang II
Q12802	AKAP13	A-kinase anchor protein 13	1929	SII Ang II
Q12802	AKAP13	A-kinase anchor protein 13	1930	SII Ang II
Q12802	AKAP13	A-kinase anchor protein 13	1932	SII Ang II
Q13905	RAPGEF1	Rap guanine nucleotide exchange factor 1	360	SII Ang II
Q13905	RAPGEF1	Rap guanine nucleotide exchange factor 1	371	SII Ang II
Q15154	PCM1	Pericentriolar material 1 protein	1185	SII Ang II
Q15154	PCM1	Pericentriolar material 1 protein	1187	SII Ang II
Q5T200	ZC3H13	Zinc finger CCCH domain-containing protein 13	1010	SII Ang II
Q5T200	ZC3H13	Zinc finger CCCH domain-containing protein 13	1014	SII Ang II
Q5T200	ZC3H13	Zinc finger CCCH domain-containing protein 13	1017	SII Ang II
Q5VZ89	DENND4C	DENN domain-containing protein 4C	1042	SII Ang II
Q5VZ89	DENND4C	DENN domain-containing protein 4C	1057	SII Ang II
Q76FK4	NOL8	Nucleolar protein 8	302	SII Ang II
Q76FK4	NOL8	Nucleolar protein 8	304	SII Ang II
Q76FK4	NOL8	Nucleolar protein 8	838	SII Ang II
Q76FK4	NOL8	Nucleolar protein 8	843	SII Ang II
Q76FK4	NOL8	Nucleolar protein 8	845	SII Ang II
Q7L9B9	EEPD1	Endonuclease/exonuclease/phosphatase family domain-containing protein 1	110	SII Ang II
Q7L9B9	EEPD1	Endonuclease/exonuclease/phosphatase family domain-containing protein 1	113	SII Ang II
Q7Z7L8	C11orf96	Uncharacterized protein C11orf96	406	SII Ang II
Q86UU0	BCL9L	B-cell CLL/lymphoma 9-like protein	118	SII Ang II
Q8IWQ3	BRSK2	Serine/threonine-protein kinase BRSK2	416	SII Ang II
Q8WXE0	CASKIN2	Caskin-2	406	SII Ang II
Q92614	MYO18A	Unconventional myosin-XVIIIa	2006	SII Ang II
Q92614	MYO18A	Unconventional myosin-XVIIIa	2007	SII Ang II
Q96B23	C18orf25	Uncharacterized protein C18orf25	143	SII Ang II
Q96RS0	TGS1	Trimethylguanosine synthase	85	SII Ang II
Q96RS0	TGS1	Trimethylguanosine synthase	89	SII Ang II
Q96RU3	FNBP1	Formin-binding protein 1	299	SII Ang II
Q9H0H5	RACGAP1	Rac GTPase-activating protein 1	201	SII Ang II
Q9H0H5	RACGAP1	Rac GTPase-activating protein 1	203	SII Ang II
Q9H7N4	SCAF1	Splicing factor, arginine/serine-rich 19	494	SII Ang II
Q9NQB0	TCF7L2	Transcription factor 7-like 2	179	SII Ang II
Q9P266	JCAD	Junctional protein associated with coronary artery disease	1044	SII Ang II
Q9UEY8	ADD3	Gamma-adducin	677	SII Ang II
Q9UGH3	SLC23A2	Solute carrier family 23 member 2	71	SII Ang II
Q9UGH3	SLC23A2	Solute carrier family 23 member 2	81	SII Ang II
Q9UHB6	LIMA1	LIM domain and actin-binding protein 1	698	SII Ang II
Q9UQ35	SRRM2	Serine/arginine repetitive matrix protein 2	456	SII Ang II
Q9Y4H2	IRS2	Insulin receptor substrate 2	731	SII Ang II
Q9Y4H2	IRS2	Insulin receptor substrate 2	735	SII Ang II
Q9Y4H2	IRS2	Insulin receptor substrate 2	736	SII Ang II
