# Supplementary material for: Predicting Kinase Activity in Angiotensin Receptor Phosphoproteomes Based on Sequence-Motifs and Interactions
Source: PLoS One. 2014 Apr 10;9(4):e94672. doi: 10.1371/journal.pone.0094672 (PMC3983226; doi:10.1371/journal.pone.0094672)
Supplement: Table S2 — NetworKIN predictions of the up regulated phosphosites. (XLSX) [file pone.0094672.s004.xlsx]

## Sheet: Ark1
Kinases in AT1aR_HEK293
Gene Name unique	Gene names	Protein Names		Christensen	Xiao	Proteome	NetworKIN
ABL1	ABL1;ABL;JTK7	Proto-oncogene tyrosine-protein kinase ABL1;Abelson murine leukemia viral oncogene homolog 1;c-ABL;p150;Proto-oncogene tyrosine-protein kinase ABL1;Abelson murine leukemia viral oncogene homolog 1;c-ABL;p150		1			1
ABL2	ABL2;ABLL;ARG	Tyrosine-protein kinase ABL2;Abelson murine leukemia viral oncogene homolog 2;Abelson-related gene protein;Tyrosine kinase ARG;Tyrosine-protein kinase ABL2;Abelson murine leukemia viral oncogene homolog 2;Abelson-related gene protein;Tyrosine kinase ARG;Tyrosine-protein kinase ABL2;Abelson murine leukemia viral oncogene homolog 2;Abelson-related gene protein;Tyrosine kinase ARG;Tyrosine-protein k…		1			1
ACVRL1	ACVRL1;ACVRLK1;ALK1	Serine/threonine-protein kinase receptor R3;Activin receptor-like kinase 1;TGF-B superfamily receptor type I				1
ADCK2	ADCK2;AARF	Uncharacterized aarF domain-containing protein kinase 2				1
ADRBK1	ADRBK1;BARK;BARK1;GRK2	Beta-adrenergic receptor kinase 1;G-protein coupled receptor kinase 2		1		1	1
ADRBK2	ADRBK2;BARK2;GRK3	Beta-adrenergic receptor kinase 2;G-protein-coupled receptor kinase 3				1	1
AKT1	AKT1;PKB;RAC	RAC-alpha serine/threonine-protein kinase;RAC-PK-alpha;Protein kinase B;C-AKT		1	1	1	1
AKT2	AKT2	RAC-beta serine/threonine-protein kinase;RAC-PK-beta;Protein kinase Akt-2;Protein kinase B, beta;AKT2 protein;Uncharacterized protein AKT2				1	1
AKT3	AKT3;PKBG	RAC-gamma serine/threonine-protein kinase;RAC-PK-gamma;Protein kinase Akt-3;Protein kinase B, gamma;STK-2				1	1
ARAF	ARAF;ARAF1;PKS;PKS2	ARAF protein;Putative uncharacterized protein ARAF;A-Raf proto-oncogene serine/threonine-protein kinase;A-raf-1;Proto-oncogene Pks		1	1	1	1
ATM	ATM;DKFZp781A0353	Serine-protein kinase ATM;Ataxia telangiectasia mutated;Putative uncharacterized protein DKFZp781A0353				1	1
ATR	ATR;FRP1	Serine/threonine-protein kinase ATR;Ataxia telangiectasia and Rad3-related protein;FRAP-related protein 1				1	1
AURKA	AURKA;AIK;ARK1;AURA;BTAK;STK15;STK6;RP5-1167H4.6-011;RP5-1167H4.6-002;RP5-1167H4.6-009	Serine/threonine-protein kinase 6;Aurora kinase A;Serine/threonine kinase 15;Aurora/IPL1-related kinase 1;Breast tumor-amplified kinase				1
AURKB	AURKB;AIK2;AIM1;ARK2;STK12	Serine/threonine-protein kinase 12;Aurora-B;Aurora- and Ipl1-like midbody-associated protein 1;Aurora/IPL1-related kinase 2;STK-1				1	1
BMP2K	BMP2K;BIKE;HRIHFB2017	BMP-2-inducible protein kinase		1
BMPR1A	BMPR1A;ACVRLK3;ALK3	Bone morphogenetic protein receptor type-1A;Serine/threonine-protein kinase receptor R5;Activin receptor-like kinase 3				1
BRAF	BRAF;BRAF1;RAFB1	B-Raf proto-oncogene serine/threonine-protein kinase;p94;v-Raf murine sarcoma viral oncogene homolog B1		1			1
BRSK1	BRSK1;KIAA1811;SAD1;BRSK1;KIAA1811;SAD1	BR serine/threonine-protein kinase 1;SAD1 kinase;Serine/threonine kinase SAD-B;BR serine/threonine-protein kinase 1;SAD1 kinase;Serine/threonine kinase SAD-B		1
BRSK2	BRSK2;C11orf7;PEN11B;STK29;HUSSY-12	BR serine/threonine-protein kinase 2;Serine/threonine-protein kinase 29;Serine/threonine kinase SAD-A;BR serine/threonine-protein kinase 2;Serine/threonine-protein kinase 29;Serine/threonine kinase SAD-A;BR serine/threonine-protein kinase 2;Serine/threonine-protein kinase 29;Serine/threonine kinase SAD-A;BR serine/threonine-protein kinase 2;Serine/threonine-protein kinase 29;Serine/threonine kina…		1
BUB1	BUB1;BUB1L	Mitotic checkpoint serine/threonine-protein kinase BUB1;BUB1A		1		1
BUB1B	BUB1B;BUBR1;MAD3L	Mitotic checkpoint serine/threonine-protein kinase BUB1 beta;MAD3/BUB1-related protein kinase;Mitotic checkpoint kinase MAD3L;SSK1				1
CABC1	CABC1;ADCK3;PP265;RP5-1087E8.1-002	Chaperone activity of bc1 complex-like, mitochondrial;aarF domain-containing protein kinase 3;Chaperone, ABC1 activity of bc1 complex homolog (S. pombe)				1
CAMK1	CAMK1	Calcium/calmodulin-dependent protein kinase type 1;CaM kinase I;CaM kinase I alpha				1
CAMK1D	CAMK1D	Calcium/calmodulin-dependent protein kinase type 1D;CaM kinase I delta;Camk1D;CamKI-like protein kinase				1	1
CAMK2B	CAMK2B;tcag7.799;CAM2;CAMKB	Calcium/calmodulin-dependent protein kinase (CaM kinase) II beta;Calcium/calmodulin-dependent protein kinase type II beta chain				1	1
CAMK2D	CAMK2D;CAMKD	Calcium/calmodulin-dependent protein kinase type II delta chain;Uncharacterized protein CAMK2D (cDNA FLJ31080 fis, clone HSYRA2001615, highly similar to Calcium/calmodulin-dependent protein kinase type II delta chain);CAMK2D protein		1		1	1
CAMK2G	CAMK2G;CAMKG;RP11-574K11.6-004;hCG_20541;RP11-574K11.6-002;RP11-574K11.6-003	Calcium/calmodulin-dependent protein kinase type II gamma chain;Calcium/calmodulin-dependent protein kinase (CaM kinase) II gamma (Calcium/calmodulin-dependent protein kinase (CaM kinase) II gamma, isoform CRA_n);Calcium/calmodulin-dependent protein kinase isoform A;CAMK2G protein (Calcium/calmodulin-dependent protein kinase (CaM kinase) II gamma)				1	1
CAMK4	CAMK4	Calcium/calmodulin-dependent protein kinase type IV;CAM kinase-GR		1
CAMKK1	CAMKK1;CAMKKA	Calcium/calmodulin-dependent protein kinase kinase 1;Calcium/calmodulin-dependent protein kinase kinase alpha;CaM-kinase IV kinase;Calcium/calmodulin-dependent protein kinase kinase 1;Calcium/calmodulin-dependent protein kinase kinase alpha;CaM-kinase IV kinase		1
CAMKK2	CAMKK2;CAMKKB;KIAA0787	Calcium/calmodulin-dependent protein kinase kinase 2;Calcium/calmodulin-dependent protein kinase kinase beta;Calcium/calmodulin-dependent protein kinase kinase 2;Calcium/calmodulin-dependent protein kinase kinase beta;Calcium/calmodulin-dependent protein kinase kinase 2;Calcium/calmodulin-dependent protein kinase kinase beta;Calcium/calmodulin-dependent protein kinase kinase 2;Calcium/calmodulin-…		1
CASK	CASK;LIN2;RP11-540L11.1-012	Peripheral plasma membrane protein CASK;Calcium/calmodulin-dependent serine protein kinase;Lin-2 homolog;Calcium/calmodulin-dependent serine protein kinase (MAGUK family)				1
CDC2L1	CDC2L1;PITSLREA;PK58;CDC2L2;CDC2L3;PITSLREB;RP1-283E3.2-003	PITSLRE serine/threonine-protein kinase CDC2L1;Cell division cycle 2-like protein kinase 1;p58 CLK-1;Galactosyltransferase-associated protein kinase p58/GTA;CDK11;PITSLRE serine/threonine-protein kinase CDC2L2;Cell division cycle 2-like protein kinase 2;Cell division cycle 2-like 2 (PITSLRE proteins);CDC2L2 protein		1		1
CDC2L2	CDC2L2;CDC2L3;PITSLREB;CDC2L1;PITSLREA;PK58;RP1-283E3.2-003	PITSLRE serine/threonine-protein kinase CDC2L2;Cell division cycle 2-like protein kinase 2;Galactosyltransferase-associated protein kinase p58/GTA;CDK11;PITSLRE serine/threonine-protein kinase CDC2L1;Cell division cycle 2-like protein kinase 1;p58 CLK-1;Cell division cycle 2-like 2 (PITSLRE proteins);CDC2L2 protein				1
CDC2L5	CDC2L5;CDC2L;CHED;KIAA1791	Cell division cycle 2-like protein kinase 5;CDC2-related protein kinase 5;Cholinesterase-related cell division controller		1		1
CDC2L6	CDC2L6;CDK11;KIAA1028;CDK8;RP11-346C16.5-003	Cell division cycle 2-like protein kinase 6;CDC2-related protein kinase 6;Death-preventing kinase;Cyclin-dependent kinase 11;Cell division protein kinase 8;Cyclin-dependent kinase 8;Mediator of RNA polymerase II transcription subunit CDK8;Mediator complex subunit CDK8;Protein kinase K35;Cell division cycle 2-like 6 (CDK8-like)				1
CDC37	CDC37;CDC37A	Hsp90 co-chaperone Cdc37;Hsp90 chaperone protein kinase-targeting subunit;p50Cdc37				1
CDC42BPA	CDC42BPA;KIAA0451	Serine/threonine-protein kinase MRCK alpha;Myotonic dystrophy kinase-related CDC42-binding kinase alpha;DMPK-like alpha		1		1	1
CDC42BPB	CDC42BPB;KIAA1124	Serine/threonine-protein kinase MRCK beta;CDC42-binding protein kinase beta;Myotonic dystrophy kinase-related CDC42-binding kinase beta;DMPK-like beta		1		1	1
CDC42BPG	CDC42BPG;DMPK2	Serine/threonine-protein kinase MRCK gamma;CDC42-binding protein kinase gamma;Myotonic dystrophy kinase-related CDC42-binding kinase gamma;Myotonic dystrophy protein kinase-like alpha;DMPK-like gamma		1			1
CDK1	CDC2;CDK1	Cell division control protein 2 homolog;p34 protein kinase;Cyclin-dependent kinase 1			1	1	1
CDK2	CDK2;CDK2deltaT	Cell division protein kinase 2;p33 protein kinase;D-HSCDK2		1	1	1	1
CDK3	CDK3	Cell division protein kinase 3				1	1
CDK4	CDK4	Cell division protein kinase 4;Cyclin-dependent kinase 4;PSK-J3				1	1
CDK5	CDK5	Cell division protein kinase 5;Cyclin-dependent kinase 5;Tau protein kinase II catalytic subunit;Serine/threonine-protein kinase PSSALRE;Protein kinase CDK5 splicing variant				1	1
CDK6	CDK6	Cell division protein kinase 6;Serine/threonine-protein kinase PLSTIRE				1	1
CDK7	CDK7;MO15	Cell division protein kinase 7;CDK-activating kinase;CAK1;TFIIH basal transcription factor complex kinase subunit;39 kDa protein kinase;P39 Mo15;STK1		1		1
CDK9	CDK9;CDC2L4	Cell division protein kinase 9;Cyclin-dependent kinase 9;Serine/threonine-protein kinase PITALRE;Cell division cycle 2-like protein kinase 4		1		1
CDKL3	CDKL3;NKIAMRE;CDKL2	Cyclin-dependent kinase-like 3;Serine/threonine protein kinase NKIAMRE;Cyclin-dependent kinase-like 2;Serine/threonine-protein kinase KKIAMRE;Protein kinase p56 KKIAMRE				1
CHEK2	CHEK2;CHK2;RAD53	Serine/threonine-protein kinase Chk2;Cds1		1	1	1
CIT	CIT;KIAA0949;STK21	Citron Rho-interacting kinase;Rho-interacting, serine/threonine-protein kinase 21				1
CKS1B	CKS1B;CKS1;PNAS-16;PNAS-143;RP11-307C12.6-003;RP11-307C12.6-002;hCG_1739274	Uncharacterized protein ENSP00000368241;Cyclin-dependent kinases regulatory subunit 1;CDC28 protein kinase regulatory subunit 1B;PNAS-18 (CDC28 protein kinase regulatory subunit 1B, isoform CRA_c) (CDC28 protein kinase regulatory subunit 1B)				1
CLK3	CLK3	Dual specificity protein kinase CLK3;CDC-like kinase 3;Dual specificity protein kinase CLK3 variant;Dual specificity protein kinase CLK3;CDC-like kinase 3;Dual specificity protein kinase CLK3;CDC-like kinase 3;Dual specificity protein kinase CLK3;CDC-like kinase 3		1			1
CLK4	CLK4;CLK1;CLK	Dual specificity protein kinase CLK4;CDC-like kinase 4;Dual specificity protein kinase CLK1;CDC-like kinase 1				1	1
CRK7	CRKRS;CRK7;KIAA0904	Cell division cycle 2-related protein kinase 7;Cdc2-related kinase, arginine/serine-rich		1
CRKRS	CRKRS;CRK7;KIAA0904	Cell division cycle 2-related protein kinase 7;Cdc2-related kinase, arginine/serine-rich				1
CSK	CSK	Tyrosine-protein kinase CSK;C-SRC kinase;Protein-tyrosine kinase CYL				1
CSNK1A1	CSNK1A1;CSNK1A1L	Casein kinase I isoform alpha				1	1
CSNK1D	CSNK1D; CK1delta	Casein kinase I isoform delta		1			1
CSNK1D	CSNK1D	Casein kinase I isoform delta				1	1
CSNK1E	CSNK1E; CK1epsilon	Casein kinase I isoform epsilon		1			1
CSNK1E	CSNK1E	Casein kinase I isoform epsilon				1	1
CSNK1G1	hCG_2004507;CSNK1G1;CSNK1G3	Casein kinase I gamma 1 isoform				1
CSNK1G2	CSNK1G2	Casein kinase I isoform gamma-2				1	1
CSNK1G3	CSNK1G3	Casein kinase I isoform gamma-3				1	1
CSNK2A1	CSNK2A1;CK2A1	Casein kinase II subunit alpha				1	1
CSNK2A2	CSNK2A2;CK2A2	Casein kinase II subunit alpha'				1	1
CSNK2B	CSNK2B;hCG_43725;CK2N;G5A	Casein kinase II subunit beta				1
DAPK3	DAPK3;ZIPK	Death-associated protein kinase 3;DAP-like kinase;ZIP-kinase		1		1	1
DCLK1	DCLK1;DCAMKL1;DCDC3A;KIAA0369	Serine/threonine-protein kinase DCLK1;Doublecortin-like and CAM kinase-like 1;Serine/threonine-protein kinase DCLK1;Doublecortin-like and CAM kinase-like 1;Doublecortin and CaM kinase-like 1		1
DCLK2	DCLK2;DCAMKL2;DCDC3B;DCK2	Serine/threonine-protein kinase DCLK2;Doublecortin-like and CAM kinase-like 2;Serine/threonine-protein kinase DCLK2;Doublecortin-like and CAM kinase-like 2		1
DCLK3	DCLK3;DCAMKL3;DCDC3C;KIAA1765	Serine/threonine-protein kinase DCLK3;Doublecortin-like and CAM kinase-like 3		1
DNAJC3	DNAJC3;P58IPK;PRKRI	DnaJ homolog subfamily C member 3;Interferon-induced, double-stranded RNA-activated protein kinase inhibitor;Protein kinase inhibitor of 58 kDa;Protein kinase inhibitor p58				1
DSTYK	DSTYK;KIAA0472;RIP5;RIPK5;SGK496;HDCMD38P	Dual serine/threonine and tyrosine protein kinase;Dusty protein kinase;Receptor-interacting serine/threonine-protein kinase 5;RIP-homologous kinase;Sugen kinase 496				1
DUSP14	DUSP14;MKP6	Dual specificity protein phosphatase 14;Mitogen-activated protein kinase phosphatase 6;MKP-1-like protein tyrosine phosphatase				1
DYRK1A	DYRK1A;DYRK;MNB;MNBH;DYRK1B;MIRK	Dual specificity tyrosine-phosphorylation-regulated kinase 1A;Protein kinase minibrain homolog;HP86;Dual specificity YAK1-related kinase;Dual specificity tyrosine-phosphorylation-regulated kinase 1B;Mirk protein kinase;Minibrain-related kinase		1		1
EGFR	EGFR;ERBB1	Epidermal growth factor receptor;Receptor tyrosine-protein kinase ErbB-1				1	1
EIF2AK2	EIF2AK2;PKR;PRKR	Interferon-induced, double-stranded RNA-activated protein kinase;Interferon-inducible RNA-dependent protein kinase;Eukaryotic translation initiation factor 2-alpha kinase 2;Protein kinase RNA-activated;p68 kinase;P1/eIF-2A protein kinase;Interferon-inducible double-stranded RNA-dependent protein kinase;EIF2AK2 protein		1		1	1
EIF2AK4	EIF2AK4;GCN2;KIAA1338	Eukaryotic translation initiation factor 2-alpha kinase 4;GCN2-like protein;Eukaryotic translation initiation factor 2-alpha kinase 4;GCN2-like protein		1		1
EML4	EML4;C2orf2;EMAPL4	Echinoderm microtubule-associated protein-like 4;Restrictedly overexpressed proliferation-associated protein;Ropp 120;EML4 protein;Tyrosine-protein kinase receptor		1		1
EPHA2	EPHA2;ECK	Ephrin type-A receptor 2;Tyrosine-protein kinase receptor ECK;Epithelial cell kinase;Protein tyrosine kinase		1		1	1
EPHB3	EPHB3;ETK2;HEK2;TYRO6	Ephrin type-B receptor 3;Tyrosine-protein kinase receptor HEK-2;Tyrosine-protein kinase TYRO6				1	1
EPHB4	EPHB4;HTK;TYRO11;EPHB4;hCG_20448	Ephrin type-B receptor 4;Tyrosine-protein kinase receptor HTK;Tyrosine-protein kinase TYRO11;Ephrin receptor		1			1
EPHB6	EPHB6	Ephrin type-B receptor 6;Tyrosine-protein kinase-defective receptor EPH-6;HEP;EphB6 variant protein				1	1
ERBB2	ERBB2;HER2;NEU;NGL	Receptor tyrosine-protein kinase erbB-2;p185erbB2;C-erbB-2;NEU proto-oncogene;Tyrosine kinase-type cell surface receptor HER2;MLN 19;ERBB2		1		1	1
ERBB4	ERBB4;HER4	Receptor tyrosine-protein kinase erbB-4;p180erbB4;Tyrosine kinase-type cell surface receptor HER4				1	1
FER	FER;TYK3	Proto-oncogene tyrosine-protein kinase FER;p94-FER;Tyrosine kinase 3		1		1	1
FGFR3	FGFR3;FGFR3;JTK4	Fibroblast growth factor receptor 3 isoform 1 variant;Fibroblast growth factor receptor 3;Fibroblast growth factor receptor 3;Fibroblast growth factor receptor 3		1
FGR	FGR;SRC2	Tyrosine-protein kinase Fgr;Proto-oncogene c-Fgr; Gardner-Rasheed feline sarcoma viral (v-fgr) oncogene homolog			1		1
FLT3	FLT3;STK1;KDR;FLK1;FLT1;FLT;FRT;PDGFRB;PDGFRA;KIT;kit;NLK;LAK1	FL cytokine receptor;Tyrosine-protein kinase receptor FLT3;Stem cell tyrosine kinase 1;Vascular endothelial growth factor receptor 2;Kinase insert domain receptor;Protein-tyrosine kinase receptor Flk-1;Vascular endothelial growth factor receptor 1;Vascular permeability factor receptor;Tyrosine-protein kinase receptor FLT;Flt-1;Tyrosine-protein kinase FRT;Fms-like tyrosine kinase 1;Beta-type plate…				1	1
FLT4	FLT4	Tyrosine-protein kinase receptor;Vascular endothelial growth factor receptor 3;Tyrosine-protein kinase receptor FLT4;Vascular endothelial growth factor receptor 3 variant				1
FYN	FYN;RP1-66H14.1-003	Proto-oncogene tyrosine-protein kinase Fyn;p59-Fyn;Protooncogene Syn;SLK;FYN oncogene related to SRC, FGR, YES;Putative uncharacterized protein FYN		1	1	1	1
GAK	GAK	Cyclin G-associated kinase		1
GAK	GAK	Cyclin G-associated kinase				1
GIT1	GIT1;DKFZp686G1540;DKFZp686G1640	G protein-coupled receptor kinase interactor 1 variant;ARF GTPase-activating protein GIT1;G protein-coupled receptor kinase-interactor 1;GRK-interacting protein 1;Cool-associated and tyrosine-phosphorylated protein 1;Putative uncharacterized protein DKFZp686G1540 (Putative uncharacterized protein DKFZp686G1640);GIT1 protein				1
GIT2	GIT2;KIAA0148	ARF GTPase-activating protein GIT2;G protein-coupled receptor kinase-interactor 2;GRK-interacting protein 2;Cool-interacting tyrosine-phosphorylated protein 2				1
GNB2L1	GNB2L1	Guanine nucleotide binding protein (G protein), beta polypeptide 2-like 1 variant;Guanine nucleotide-binding protein subunit beta-2-like 1;Guanine nucleotide-binding protein subunit beta-like protein 12.3;Receptor of activated protein kinase C 1;Receptor for activated C kinase;Proliferation-inducing gene 21				1
GRK5	GRK5;GPRK5	G protein-coupled receptor kinase 5		(1)		1	1
GRK6	GRK6;GPRK6	G protein-coupled receptor kinase GRK6		(1)		1	1
GSK3A	GSK3A	Glycogen synthase kinase-3 alpha		(1)	1	1	1
GSK3B	GSK3B	Glycogen synthase kinase-3 beta		(1)	1	1	1
HCK	HCK	Tyrosine-protein kinase HCK; Hematopoietic cell kinase			1		1
ILK	ILK;ILK1;ILK2	Integrin-linked protein kinase;ILK-1;ILK-2;59 kDa serine/threonine-protein kinase;p59ILK				1
INSR	INSR	Insulin receptor;Insulin receptor subunit alpha;Insulin receptor subunit beta;Insulin receptor;Insulin receptor;Insulin receptor subunit alpha;Insulin receptor subunit beta		1			1
IRAK1	IRAK1;IRAK	Interleukin-1 receptor-associated kinase 1;Interleukin-1 receptor-associated kinase 1 (Interleukin-1 receptor associated-kinase 1 splice variant c)				1
ITPKB	ITPKB	Inositol-trisphosphate 3-kinase B		1
JAK1	JAK1;JAK1A;JAK1B	Tyrosine-protein kinase JAK1;Janus kinase 1				1
KALRN	KALRN;DUET;DUO;HAPIP;TRAD	Kalirin;Huntingtin-associated protein-interacting protein;Protein Duo;Serine/threonine kinase with Dbl- and pleckstrin homology domain				1
KSR1	KSR1;KSR	Kinase suppressor of Ras 1;Kinase suppressor of Ras 1;Kinase suppressor of Ras 1;Putative uncharacterized protein KSR1		1
LATS1	LATS1;WARTS	Serine/threonine-protein kinase LATS1;Large tumor suppressor homolog 1;WARTS protein kinase;Serine/threonine-protein kinase LATS1;Large tumor suppressor homolog 1;WARTS protein kinase		1
LATS2	LATS2;KPM	Serine/threonine-protein kinase LATS2;Large tumor suppressor homolog 2;Serine/threonine-protein kinase kpm;Kinase phosphorylated during mitosis protein;Warts-like kinase		1
LCK	LCK	Tyrosine-protein kinase Lck; Tyrosine-protein kinase Lck			1		1
LIMK1	LIMK1;LIMK	LIM domain kinase 1;LIM domain kinase 1;LIM domain kinase 1 isoform 1 variant		1
LIMK2	LIMK2;hCG_2010534	LIM domain kinase 2 (LIM domain kinase 2, isoform CRA_b);LIM domain kinase 2;LIM domain kinase 2		1
LOK	STK10;LOK	Serine/threonine-protein kinase 10;Lymphocyte-oriented kinase		1		1	1
LRRK1	LRRK1;KIAA1790	Leucine-rich repeat serine/threonine-protein kinase 1;LRRK1 protein				1
LYK5	STRADA;LYK5;STRAD	STE20-related kinase adapter protein alpha;STE20-related adapter protein;Serologically defined breast cancer antigen NY-BR-96		1
LYN	LYN;HCK	Tyrosine-protein kinase Lyn;LYN protein;Tyrosine-protein kinase HCK;Hemopoietic cell kinase;p59-HCK/p60-HCK		1	1	1	1
MAP2K1	MAP2K1;MEK1;PRKMK1	Dual specificity mitogen-activated protein kinase kinase 1;ERK activator kinase 1;MAPK/ERK kinase 1			1	1	1
MAP2K2	MAP2K2;MEK2;MKK2;PRKMK2;LOC407835	Dual specificity mitogen-activated protein kinase kinase 2;ERK activator kinase 2;MAPK/ERK kinase 2;LOC407835 protein		1	(1)	1	1
MAP2K3	MAP2K3;MEK3;MKK3;PRKMK3	Dual specificity mitogen-activated protein kinase kinase 3;MAPK/ERK kinase 3				1	1
MAP2K4	MAP2K4;JNKK1;MKK4;PRKMK4;SERK1	MAP2K4 protein;Dual specificity mitogen-activated protein kinase kinase 4;JNK-activating kinase 1;c-Jun N-terminal kinase kinase 1;SAPK/ERK kinase 1		1		1	1
MAP2K6	MAP2K6;MEK6;MKK6;PRKMK6	Dual specificity mitogen-activated protein kinase kinase 6;MAPK/ERK kinase 6;SAPKK3				1	1
MAP2K7	MAP2K7;JNKK2;MEK7;MKK7;PRKMK7	Dual specificity mitogen-activated protein kinase kinase 7;MAPK/ERK kinase 7;JNK-activating kinase 2;c-Jun N-terminal kinase kinase 2				1	1
MAP3K1	MAP3K1;MAPKKK1;MEKK;MEKK1	Mitogen-activated protein kinase kinase kinase 1;MAPK/ERK kinase kinase 1		1
MAP3K14	MAP3K14;NIK	Mitogen-activated protein kinase kinase kinase 14; Serine/threonine-protein kinase NIK; NF-kappa-beta-inducing kinase			1
MAP3K16	TAOK1;KIAA1361;MAP3K16	Serine/threonine-protein kinase TAO1;Thousand and one amino acid protein 1;STE20-like kinase PSK2;Kinase from chicken homolog B		1
MAP3K18	TAOK3;DPK;JIK;KDS;MAP3K18	Serine/threonine-protein kinase TAO3;Thousand and one amino acid protein 3;Jun kinase-inhibitory kinase;JNK/SAPK-inhibitory kinase;Dendritic cell-derived protein kinase;Cutaneous T-cell lymphoma tumor antigen HD-CL-09;Kinase from chicken homolog A;Putative uncharacterized protein TAOK3;HSPC255		1
MAP3K2	MAP3K2;MAPKKK2;MEKK2	Mitogen-activated protein kinase kinase kinase 2;MAPK/ERK kinase kinase 2		1	1	1
MAP3K3	MAP3K3;MAPKKK3;MEKK3	Mitogen-activated protein kinase kinase kinase 3;MAPK/ERK kinase kinase 3;Mitogen-activated protein kinase kinase kinase 3;MAPK/ERK kinase kinase 3		1	1
MAP3K4	MAP3K4;KIAA0213;MAPKKK4;MEKK4;MTK1	Mitogen-activated protein kinase kinase kinase 4;MAPK/ERK kinase kinase 4;MAP three kinase 1;Putative uncharacterized protein MAP3K4		1		1
MAP3K5	MAP3K5;ASK1;MAPKKK5;MEKK5	Putative uncharacterized protein MAP3K5;Mitogen-activated protein kinase kinase kinase 5;MAPK/ERK kinase kinase 5;Apoptosis signal-regulating kinase 1;Putative uncharacterized protein MAP3K5		1
MAP3K7	MAP3K7;TAK1;DKFZp586F0420;RP1-154G14.1-006;RP1-154G14.1-004;hCG_32402	Mitogen-activated protein kinase kinase kinase 7;Transforming growth factor-beta-activated kinase 1;Putative uncharacterized protein DKFZp586F0420;TGF beta-activated kinase splice variant d;Mitogen-activated protein kinase kinase kinase 7, isoform CRA_d		1	1	1
MAP3K8	MAP3K8;COT;ESTF	Mitogen-activated protein kinase kinase kinase 8;COT proto-oncogene serine/threonine-protein kinase;Cancer Osaka thyroid oncogene;Tumor progression locus 2;Mitogen-activated protein kinase kinase kinase 8;COT proto-oncogene serine/threonine-protein kinase;Cancer Osaka thyroid oncogene;Tumor progression locus 2;Mitogen-activated protein kinase kinase kinase 8;Mitogen-activated protein kinase kinas…		1
MAP4K3	MAP4K3;RAB8IPL1	Mitogen-activated protein kinase kinase kinase kinase 3;MAPK/ERK kinase kinase kinase 3;Germinal center kinase-related protein kinase;Mitogen-activated protein kinase kinase kinase kinase 3;MAPK/ERK kinase kinase kinase 3;Germinal center kinase-related protein kinase;Mitogen-activated protein kinase kinase kinase kinase 3;MAPK/ERK kinase kinase kinase 3;Germinal center kinase-related protein kina…		1
MAP4K4	MAP4K4;HGK;KIAA0687;NIK;MINK1;MAP4K6;MINK;TNIK;KIAA0551	Putative uncharacterized protein MAP4K4;Mitogen-activated protein kinase kinase kinase kinase 4;MAPK/ERK kinase kinase kinase 4;HPK/GCK-like kinase HGK;Nck-interacting kinase;Misshapen-like kinase 1;Mitogen-activated protein kinase kinase kinase kinase 6;MAPK/ERK kinase kinase kinase 6;GCK family kinase MiNK;Misshapen/NIK-related kinase;Misshapen/NIK-related kinase isoform 2 variant;TRAF2 and NCK…		1		1	1
MAP4K5	MAP4K5	Mitogen-activated protein kinase kinase kinase kinase 5;MAPK/ERK kinase kinase kinase 5;Kinase homologous to SPS1/STE20		1	1	1
MAP4K6	MINK1;MAP4K6;MINK	Misshapen-like kinase 1;Mitogen-activated protein kinase kinase kinase kinase 6;MAPK/ERK kinase kinase kinase 6;GCK family kinase MiNK;Misshapen/NIK-related kinase;Misshapen-like kinase 1;Mitogen-activated protein kinase kinase kinase kinase 6;MAPK/ERK kinase kinase kinase 6;GCK family kinase MiNK;Misshapen/NIK-related kinase;Misshapen-like kinase 1;Mitogen-activated protein kinase kinase kinase …		1			1
MAPK1	MAPK1;ERK2;PRKM1;PRKM2	Mitogen-activated protein kinase 1;Extracellular signal-regulated kinase 2;Mitogen-activated protein kinase 2;p42-MAPK;ERT1;Extracellular signal-regulated kinase-2 splice variant		1	1	1	1
MAPK10	MAPK10; JNK3; PRKM10	Mitogen-activated protein kinase 10;Stress-activated protein kinase JNK3			(1)		1
MAPK11	MAPK11;PRKM11;SAPK2	Mitogen-activated protein kinase 11;Mitogen-activated protein kinase p38 beta;p38-2;Stress-activated protein kinase 2				1	1
MAPK14	MAPK14;CSBP;CSBP1;CSBP2;CSPB1;MXI2	Mitogen-activated protein kinase 14;Mitogen-activated protein kinase p38 alpha;Cytokine suppressive anti-inflammatory drug-binding protein;MAX-interacting protein 2;MAP kinase MXI2;SAPK2A		1	1	1	1
MAPK3	MAPK3;ERK1;PRKM3;hCG_1983753	Mitogen-activated protein kinase 3;Extracellular signal-regulated kinase 1;Insulin-stimulated MAP2 kinase;MAP kinase 1;p44-ERK1;ERT2;p44-MAPK;Microtubule-associated protein 2 kinase;Extracellular signal-regulated kinase-1 splice variant (Mitogen-activated protein kinase 3, isoform CRA_a);Extracellular signal-related kinase 1b;Putative uncharacterized protein		1	1	1	1
MAPK4	MAPK4;ERK4;PRKM4	Mitogen-activated protein kinase 4;Extracellular signal-regulated kinase 4;MAP kinase isoform p63;p63-MAPK		1		1
MAPK8	MAPK8;JNK1;PRKM8	Mitogen-activated protein kinase 8;Stress-activated protein kinase JNK1;c-Jun N-terminal kinase 1		1	1		1
MAPK9	MAPK9;JNK2;PRKM9	Mitogen-activated protein kinase 9;Stress-activated protein kinase JNK2;c-Jun N-terminal kinase 2;JNK-55			(1)	1	1
MAPKAPK2	MAPKAPK2	MAP kinase-activated protein kinase 2				1	1
MARCKS	MARCKS;MACS;PRKCSL	Myristoylated alanine-rich C-kinase substrate;Protein kinase C substrate, 80 kDa protein, light chain				1
MARK1	MARK1;KIAA1477;MARK	Serine/threonine-protein kinase MARK1;MAP/microtubule affinity-regulating kinase 1				1	1
MARK2	MARK2;EMK1	Serine/threonine-protein kinase MARK2;MAP/microtubule affinity-regulating kinase 2;ELKL motif kinase;EMK1;PAR1 homolog;cDNA FLJ76779, highly similar to Homo sapiens MAP/microtubule affinity-regulating kinase 2 (MARK2), transcript variant 1, mRNA		1		1	1
MARK3	MARK3;CTAK1	MAP/microtubule affinity-regulating kinase 3;Cdc25C-associated protein kinase 1;C-TAK1;Serine/threonine-protein kinase p78;Ser/Thr protein kinase PAR-1;Protein kinase STK10;Full-length cDNA clone CS0DC011YL17 of Neuroblastoma of Homo sapiens (human)		1		1	1
MARK4	MARK4;KIAA1860;MARKL1	MAP/microtubule affinity-regulating kinase 4;MAP/microtubule affinity-regulating kinase-like 1;MARK4 protein;cDNA FLJ90097 fis, clone HEMBA1005929, weakly similar to H.sapiens serine/threonine protein kinase EMK				1	1
MAST2	MAST2;KIAA0807;MAST205	Microtubule-associated serine/threonine-protein kinase 2;Microtubule-associated serine/threonine-protein kinase 2		1
MAST3	MAST3;KIAA0561	Microtubule-associated serine/threonine-protein kinase 3		1		1
MAST4	MAST4;KIAA0303;MAST2;KIAA0807;MAST205;MAST1;KIAA0973	Microtubule-associated serine/threonine-protein kinase 4;Microtubule-associated serine/threonine-protein kinase 2;Microtubule-associated serine/threonine-protein kinase 1;Syntrophin-associated serine/threonine-protein kinase;MAST2 protein		1		1
MASTL	MASTL;THC2	Microtubule-associated serine/threonine-protein kinase-like				1
MATK	MATK;CTK;HYL;lsk	Megakaryocyte-associated tyrosine-protein kinase;Tyrosine-protein kinase CTK;Protein kinase HYL;Hematopoietic consensus tyrosine-lacking kinase;Lsk protein				1
MINK1	MINK1;MAP4K6;MINK;TNIK;KIAA0551;MAP4K4;HGK;KIAA0687;NIK	Misshapen-like kinase 1;Mitogen-activated protein kinase kinase kinase kinase 6;MAPK/ERK kinase kinase kinase 6;GCK family kinase MiNK;Misshapen/NIK-related kinase;Misshapen/NIK-related kinase isoform 2 variant;TRAF2 and NCK-interacting protein kinase;Putative uncharacterized protein MAP4K4;Mitogen-activated protein kinase kinase kinase kinase 4;MAPK/ERK kinase kinase kinase 4;HPK/GCK-like kinase…				1
MLK4	MLK4;KIAA1804	Mitogen-activated protein kinase kinase kinase;Mixed lineage kinase 4;Mitogen-activated protein kinase kinase kinase;Mixed lineage kinase 4		1
MLTK	MLTK;ZAK;HCCS4	Mitogen-activated protein kinase kinase kinase MLT;MLK-like mitogen-activated protein triple kinase;Sterile alpha motif- and leucine zipper-containing kinase AZK;Leucine zipper- and sterile alpha motif-containing kinase;Mixed lineage kinase-related kinase;Cervical cancer suppressor gene 4 protein;HCCS-4		1		1
MST2	STK3;MST2	Serine/threonine-protein kinase 3;STE20-like kinase MST2;Mammalian STE20-like protein kinase 2;Serine/threonine-protein kinase Krs-1		1			1
MST3	STK24;MST3;STK3	Serine/threonine-protein kinase 24;STE20-like kinase MST3;Mammalian STE20-like protein kinase 3		1			1
MST4	MST4;MASK;RP6-213H19.1;hCG_1783468	Serine/threonine-protein kinase MST4;Mammalian STE20-like protein kinase 4;STE20-like kinase MST4;Serine/threonine-protein kinase MASK;Mst3 and SOK1-related kinase;cDNA FLJ90669 fis, clone PLACE1005519, moderately similar to Homo sapiens STE20-like kinase 3 (mst-3) mRNA;Serine/threonine protein kinase MST4;cDNA FLJ90626 fis, clone PLACE1003135, weakly similar to SPORULATION-SPECIFIC PROTEIN 1;Ser…				1	1
MTOR	MTOR; FRAP, FRAP1, FRAP2, RAFT1, RAPT1	Serine/threonine-protein kinase mTOR; FK506-binding protein 12-rapamycin complex-associated protein 1; Mammalian target of rapamycin			1		1
MYLK	MYLK;MLCK	Myosin light chain kinase, smooth muscle;Telokin;Kinase-related protein				1
MYLK2	MYLK2;MYLK3;MLCK;MYLK4;SGK085	Myosin light chain kinase 2, skeletal/cardiac muscle;Putative myosin light chain kinase 3;Cardiac-MyBP-C-associated Ca/CaM kinase;Myosin light chain kinase family member 4;Serine/threonine-protein kinase SgK085;Sugen kinase 85				1
NEK1	NEK1;KIAA1901	Serine/threonine-protein kinase Nek1;NimA-related protein kinase 1;Renal carcinoma antigen NY-REN-55		1		1	1
NEK4	NEK4; STK2	Serine/threonine-protein kinase Nek4; Never in mitosis A-related kinase 4; Serine/threonine-protein kinase NRK2			1		1
NEK6	NEK6	Serine/threonine-protein kinase Nek6;NimA-related protein kinase 6;Protein kinase SID6-1512				1
NEK7	NEK7;NEK6	Serine/threonine-protein kinase Nek7;NimA-related protein kinase 7;Serine/threonine-protein kinase Nek6;NimA-related protein kinase 6;Protein kinase SID6-1512		1		1
NEK9	NEK9;KIAA1995;NEK8;NERCC	Serine/threonine-protein kinase Nek9;Never in mitosis A-related kinase 9;Nercc1 kinase;NIMA-related kinase 8				1
NRBP1	NRBP1;BCON3;NRBP	Nuclear receptor-binding protein		1
OBSCN	OBSCN;KIAA1556;KIAA1639	Obscurin;Obscurin-myosin light chain kinase;Obscurin-RhoGEF				1
OXSR1	OXSR1;KIAA1101	Serine/threonine-protein kinase OSR1;Oxidative stress-responsive 1 protein		1		1
PAK1	PAK1	Serine/threonine-protein kinase PAK 1;p21-activated kinase 1;p65-PAK;Alpha-PAK		1		1	1
PAK2	PAK2	Serine/threonine-protein kinase PAK 2;p21-activated kinase 2;Gamma-PAK;PAK65;S6/H4 kinase;p58;PAK-2p27;PAK-2p34;C-t-PAK2		1	1	1	1
PAK4	PAK4;KIAA1142	Serine/threonine-protein kinase PAK 4;p21-activated kinase 4		1	1	1	1
PATZ1	PATZ1;PATZ;RIAZ;ZBTB19;ZNF278;ZSG	POZ-, AT hook-, and zinc finger-containing protein 1;Zinc finger protein 278;Zinc finger sarcoma gene protein;BTB-POZ domain zinc finger transcription factor;Protein kinase A RI subunit alpha-associated protein;Zinc finger and BTB domain-containing protein 19				1
PBK	PBK;TOPK	Lymphokine-activated killer T-cell-originated protein kinase;T-LAK cell-originated protein kinase;PDZ-binding kinase;Spermatogenesis-related protein kinase;MAPKK-like protein kinase;Nori-3;Cancer/testis antigen 84				1
PCTK1	PCTK1	Serine/threonine-protein kinase PCTAIRE-1;PCTAIRE-motif protein kinase 1		1		1
PCTK2	PCTK2	Serine/threonine-protein kinase PCTAIRE-2;PCTAIRE-motif protein kinase 2				1
PDK1	PDPK1;PDK1	3-phosphoinositide-dependent protein kinase 1;3-phosphoinositide-dependent protein kinase 1;3-phosphoinositide dependent protein kinase-1 variant;3-phosphoinositide dependent protein kinase-1;Putative 3-phosphoinositide-dependent protein kinase 2		1			1
PFTK1	PFTK1;KIAA0834	Serine/threonine-protein kinase PFTAIRE-1		1		1
PIK3R4	PIK3R4	Phosphoinositide 3-kinase regulatory subunit 4;PI3-kinase p150 subunit;Phosphoinositide 3-kinase adaptor protein				1
PKN1	PKN1;PKN;PRK1;PRKCL1	cDNA FLJ77926, highly similar to Homo sapiens protein kinase N1 (PKN1), transcript variant 1, mRNA;Serine/threonine-protein kinase N1;Protein kinase C-like 1;Protein-kinase C-related kinase 1;Protein kinase C-like PKN;Serine-threonine protein kinase N;Protein kinase PKN-alpha		1		1
PKN2	PKN2;PRK2;PRKCL2	Serine/threonine-protein kinase N2;Protein kinase C-like 2;Protein-kinase C-related kinase 2		1		1
PKN3	PKN3;PKNBETA	Serine/threonine-protein kinase N3;Protein kinase PKN-beta;Protein-kinase C-related kinase 3		1		1
PLK1	PLK1;PLK	Serine/threonine-protein kinase PLK1;Polo-like kinase 1;Serine/threonine-protein kinase 13;Polo-like kinase variant		1		1	1
PLK2	PLK2;SNK	Serine/threonine-protein kinase PLK2;Polo-like kinase 1;Serine/threonine-protein kinase SNK;Serum-inducible kinase				1	1
PRKAB1	PRKAB1;AMPK;PRKAB2	5'-AMP-activated protein kinase subunit beta-1;5'-AMP-activated protein kinase subunit beta-2				1
PRKACA	PRKACA;PKACA;PRKACB	cAMP-dependent protein kinase catalytic subunit alpha;Uncharacterized protein PRKACB				1	1
PRKACB	PRKACB	cAMP-dependent protein kinase catalytic subunit beta;Putative uncharacterized protein PRKACB				1	1
PRKAG1	PRKAG1	cDNA FLJ40287 fis, clone TESTI2027909, highly similar to 5'-AMP-ACTIVATED PROTEIN KINASE, GAMMA-1 SUBUNIT;5'-AMP-activated protein kinase subunit gamma-1				1
PRKAR1A	PRKAR1A;PKR1;PRKAR1;TSE1	cAMP-dependent protein kinase type I-alpha regulatory subunit;Tissue-specific extinguisher 1		1		1
PRKAR2A	PRKAR2A;PKR2;PRKAR2;hCG_1779456	cAMP-dependent protein kinase type II-alpha regulatory subunit;PRKAR2A protein (Protein kinase, cAMP-dependent, regulatory, type II, alpha, isoform CRA_b) (Protein kinase, cAMP-dependent, regulatory, type II, alpha)		1		1
PRKAR2B	PRKAR2B	cAMP-dependent protein kinase type II-beta regulatory subunit				1
PRKCA	PRKCA;PKCA;PRKACA;PRKCB1;PKCB;PRKCB	Protein kinase C alpha type;Protein kinase C beta type;PRKCA protein		1		1	1
PRKCD	PRKCD	Protein kinase C delta type;nPKC-delta				1	1
PRKCI	PRKCI;DXS1179E	Protein kinase C iota type;nPKC-iota;Atypical protein kinase C-lambda/iota				1	1
PRKCQ	PRKCQ;PRKCT	Protein kinase C theta type;nPKC-theta;Protein kinase C theta type;nPKC-theta;Protein kinase C, theta		1			1
PRKD1	PRKD1;PKD;PKD1;PRKCM;PRKD3;EPK2;PRKCN	Serine/threonine-protein kinase D1;nPKC-D1;Protein kinase D;Protein kinase C mu type;nPKC-mu;Serine/threonine-protein kinase D3;Protein kinase C nu type;nPKC-nu;Protein kinase EPK2;Uncharacterized protein PRKD1		1	1	1	1
PRKD2	PRKD2;PKD2;HSPC187	Serine/threonine-protein kinase D2;nPKC-D2;PRKD2 protein		1	1	1	1
PRKD3	PRKD3;EPK2;PRKCN;PRKD1;PKD;PKD1;PRKCM	Serine/threonine-protein kinase D3;Protein kinase C nu type;nPKC-nu;Protein kinase EPK2;Serine/threonine-protein kinase D1;nPKC-D1;Protein kinase D;Protein kinase C mu type;nPKC-mu;Uncharacterized protein PRKD1		1		1	1
PRKDC	PRKDC;HYRC;HYRC1	DNA-dependent protein kinase catalytic subunit;DNPK1;p460			1	1	1
PRKG1	PRKG1;PRKGR1A;PRKG1B;PRKGR1B;RP11-346D6.1-003	cGMP-dependent protein kinase 1, alpha isozyme;cGMP-dependent protein kinase 1, beta isozyme;Protein kinase, cGMP-dependent, type I				1	1
PRKRA	PRKRA;PACT;RAX;HSD14;HSD-14	Interferon-inducible double stranded RNA-dependent protein kinase activator A;Protein kinase, interferon-inducible double stranded RNA-dependent activator;Protein activator of the interferon-induced protein kinase;PKR-associated protein X;PKR-associating protein X				1
PRKAA1	PRKAA1;AMPK1	Uncharacterized protein PRKAA1;5'-AMP-activated protein kinase catalytic subunit alpha-1		1	1	1	1
PRKAA2	PRKAA2;AMPK;AMPK2	5'-AMP-activated protein kinase catalytic subunit alpha-2			1	1	1
PRPF4B	PRPF4B;KIAA0536;PRP4;PRP4H;PRP4K	Serine/threonine-protein kinase PRP4 homolog;PRP4 pre-mRNA-processing factor 4 homolog;PRP4 kinase		1		1
PTK2	PTK2; FAK, FAK1	Focal adhesion kinase 1; Protein phosphatase 1 regulatory subunit 71; Protein-tyrosine kinase 2			1
PTK2B	PTK2B; FAK2, PYK2, RAFTK	Protein-tyrosine kinase 2-beta; Calcium-dependent tyrosine kinase; Focal adhesion kinase 2			1
PTK7	PTK7;CCK4;hCG_2001916;DKFZp434L0319	Tyrosine-protein kinase-like 7;Colon carcinoma kinase 4;Transmembrane receptor PTK7-2 (PTK7 protein tyrosine kinase 7, isoform CRA_c) (cDNA FLJ77454, highly similar to Homo sapiens PTK7 protein tyrosine kinase 7 (PTK7), transcript variant PTK7-2, mRNA);Transmembrane receptor PTK7-4 (PTK7 protein tyrosine kinase 7, isoform CRA_b);Transmembrane receptor PTK7-3 (PTK7 protein tyrosine kinase 7, isofo…				1
RAF	RAF1;RAF	RAF proto-oncogene serine/threonine-protein kinase;C-RAF;Raf-1		1
RAF1	RAF1;RAF;BRAF;BRAF1;RAFB1	RAF proto-oncogene serine/threonine-protein kinase;C-RAF;Raf-1;B-Raf proto-oncogene serine/threonine-protein kinase;p94;v-Raf murine sarcoma viral oncogene homolog B1				1	1
RIOK1	RIOK1	Serine/threonine-protein kinase RIO1;AD034				1
RIOK2	RIOK2	Serine/threonine-protein kinase RIO2				1
RIPK1	RIPK1;RIP	Receptor-interacting serine/threonine-protein kinase 1;Serine/threonine-protein kinase RIP;Cell death protein RIP;Receptor-interacting protein				1
RIPK2	RIPK2;CARDIAK;RICK;RIP2	Receptor-interacting serine/threonine-protein kinase 2;RIP-like-interacting CLARP kinase;Receptor-interacting protein 2;CARD-containing interleukin-1 beta-converting enzyme-associated kinase;Receptor-interacting serine/threonine-protein kinase 2;RIP-like-interacting CLARP kinase;Receptor-interacting protein 2;CARD-containing interleukin-1 beta-converting enzyme-associated kinase		1
ROCK1	ROCK1	Rho-associated protein kinase 1;Rho-associated, coiled-coil-containing protein kinase 1;p160 ROCK-1;Renal carcinoma antigen NY-REN-35				1	1
ROCK2	ROCK2;KIAA0619	Rho-associated protein kinase 2;Rho-associated, coiled-coil-containing protein kinase 2;p164 ROCK-2;Rho kinase 2		1		1	1
RPS6KA1	RPS6KA1;RSK1	Uncharacterized protein RPS6KA1;Ribosomal protein S6 kinase alpha-1;90 kDa ribosomal protein S6 kinase 1;p90-RSK 1;pp90RSK1;p90S6K;Ribosomal S6 kinase 1;MAP kinase-activated protein kinase 1a		1	1	1	1
RPS6KA2	RPS6KA2;RSK3;RP1-168L15.2-002	Ribosomal protein S6 kinase alpha-2;90 kDa ribosomal protein S6 kinase 2;p90-RSK 2;Ribosomal S6 kinase 3;pp90RSK3;MAP kinase-activated protein kinase 1c;Ribosomal protein S6 kinase, 90kDa, polypeptide 2			(1)	1	1
RPS6KA3	RPS6KA3;ISPK1;RSK2	Ribosomal protein S6 kinase alpha-3;90 kDa ribosomal protein S6 kinase 3;p90-RSK 3;Ribosomal S6 kinase 2;pp90RSK2;Insulin-stimulated protein kinase 1;MAP kinase-activated protein kinase 1b		1	1	1	1
RPS6KA4	RPS6KA4;MSK2	Ribosomal protein S6 kinase alpha-4;Nuclear mitogen- and stress-activated protein kinase 2;90 kDa ribosomal protein S6 kinase 4;Ribosomal protein kinase B;Ribosomal protein S6 kinase alpha-4;Nuclear mitogen- and stress-activated protein kinase 2;90 kDa ribosomal protein S6 kinase 4;Ribosomal protein kinase B;RPS6KA4 protein		1	(1)
RPS6KA5	RPS6KA5;MSK1	Ribosomal protein S6 kinase alpha-5;Nuclear mitogen- and stress-activated protein kinase 1;90 kDa ribosomal protein S6 kinase 5;RSK-like protein kinase		1	(1)	1
RPS6KA6	RPS6KA6;RSK4	Ribosomal protein S6 kinase alpha-6;90 kDa ribosomal protein S6 kinase 6;p90-RSK 6;Ribosomal S6 kinase 4;pp90RSK4				1	1
RPS6KB1	RPS6KB1;STK14A	Ribosomal protein S6 kinase beta-1;Ribosomal protein S6 kinase I;S6K1;70 kDa ribosomal protein S6 kinase 1;p70 S6 kinase alpha;Ribosomal protein S6 kinase beta-1;Ribosomal protein S6 kinase I;S6K1;70 kDa ribosomal protein S6 kinase 1;p70 S6 kinase alpha		1	1	1	1
RPS6KB2	RPS6KB2;STK14B	Ribosomal protein S6 kinase beta-2;70 kDa ribosomal protein S6 kinase 2;p70 ribosomal S6 kinase beta;S6 kinase-related kinase;Serine/threonine-protein kinase 14 beta		1		1	1
RPS6KC1	RPS6KC1;RPK118	Ribosomal protein S6 kinase delta-1;52 kDa ribosomal protein S6 kinase;Ribosomal S6 kinase-like protein with two PSK domains 118 kDa protein;SPHK1-binding protein		1
SCYL1	SCYL1;GKLP;NTKL;TAPK;TEIF;TRAP;HT019	N-terminal kinase-like protein;SCY1-like protein 1;Teratoma-associated tyrosine kinase;Telomerase transcriptional element-interacting factor;Telomerase regulation-associated protein				1
SCYL2	SCYL2;CVAK104;KIAA1360	SCY1-like protein 2;Coated vesicle-associated kinase of 104 kDa;cDNA FLJ10074 fis, clone HEMBA1001744, weakly similar to SCY1 PROTEIN				1
SGK269	SGK269;KIAA2002	Tyrosine-protein kinase SgK269;Sugen kinase 269		1	1	1
SLK	SLK;KIAA0204;STK2	STE20-like serine/threonine-protein kinase;STE20-related serine/threonine-protein kinase;Serine/threonine-protein kinase 2;CTCL tumor antigen se20-9		1		1	1
SMG1	SMG1;ATX;KIAA0421;LIP;DKFZp779K0112	Serine/threonine-protein kinase SMG1;Lambda/iota protein kinase C-interacting protein;61E3.4;Putative uncharacterized protein DKFZp779K0112 (Uncharacterized protein ENSP00000369972)				1
SPAG9	SPAG9;HSS;KIAA0516;MAPK8IP4;SYD1;HLC6	C-jun-amino-terminal kinase-interacting protein 4;JNK-associated leucine-zipper protein;Sperm-associated antigen 9;Mitogen-activated protein kinase 8-interacting protein 4;Human lung cancer oncogene 6 protein;Proliferation-inducing protein 6;Sperm-specific protein;Sperm surface protein;Protein highly expressed in testis;Sunday driver 1;Cancer/testis antigen 89				1
SPEG	SPEG;APEG1;KIAA1297	Striated muscle preferentially expressed protein kinase;Aortic preferentially expressed protein 1;APEG-1		1		1
SRC	SRC;SRC1	Proto-oncogene tyrosine-protein kinase Src;pp60c-src		1	1	1	1
SRPK1	SRPK1;RP3-422H11.1-003	Serine/threonine-protein kinase SRPK1;Serine/arginine-rich protein-specific kinase 1;SFRS protein kinase 1		1		1
SRPK2	SRPK2	Uncharacterized protein SRPK2;Serine/threonine-protein kinase SRPK2;Serine/arginine-rich protein-specific kinase 2;SFRS protein kinase 2		1		1
STK19	STK19;G11;RP1;DAQB-331I12.13-002;DAQB-331I12.13-001	Serine/threonine-protein kinase 19;Protein G11;Uncharacterized protein ENSP00000372817 (Serine/threonine kinase 19);Serine/threonine kinase 19				1
STK21	CIT;KIAA0949;STK21	Citron Rho-interacting kinase;Rho-interacting, serine/threonine-protein kinase 21		1
STK24	STK24;MST3;STK3;RP11-111L24.5-005;RP11-111L24.5-006	Serine/threonine-protein kinase 24;STE20-like kinase MST3;Mammalian STE20-like protein kinase 3;Serine/threonine kinase 24 (STE20 homolog, yeast)				1
STK25	STK25;SOK1;YSK1	Serine/threonine-protein kinase 25;Sterile 20/oxidant stress-response kinase 1;Ste20-like kinase				1	1
STK3	STK3;MST2	Serine/threonine-protein kinase 3;STE20-like kinase MST2;Mammalian STE20-like protein kinase 2;Serine/threonine-protein kinase Krs-1				1
STK33	STK33	Serine/threonine-protein kinase 33		1
STK38	STK38;NDR1	Serine/threonine-protein kinase 38;NDR1 protein kinase;Nuclear Dbf2-related kinase 1				1
STK38L	STK38L;KIAA0965;NDR2	Serine/threonine-protein kinase 38-like;NDR2 protein kinase;Nuclear Dbf2-related kinase 2				1
STK39	STK39;SPAK	STE20/SPS1-related proline-alanine-rich protein kinase;Serine/threonine-protein kinase 39;DCHT		1		1
STK4	STK4;MST1;STK4/SLC36AL fusion	Serine/threonine-protein kinase 4;STE20-like kinase MST1;Mammalian STE20-like protein kinase 1;Serine/threonine-protein kinase Krs-2;Kinase/transmembrane domain fusion protein				1
SYK	SYK	Tyrosine-protein kinase SYK;Spleen tyrosine kinase				1	1
TAOK1	TAOK1;KIAA1361;MAP3K16	Serine/threonine-protein kinase TAO1;Thousand and one amino acid protein 1;STE20-like kinase PSK2;Kinase from chicken homolog B				1
TAOK2	TAOK2;KIAA0881;MAP3K17;PSK;PSK1;UNQ2971/PRO7431	Serine/threonine-protein kinase TAO2;Thousand and one amino acid protein 2;Prostate-derived STE20-like kinase 1;Kinase from chicken homolog C;TAOK2 protein				1
TAOK3	TAOK3;DPK;JIK;KDS;MAP3K18	Serine/threonine-protein kinase TAO3;Thousand and one amino acid protein 3;Jun kinase-inhibitory kinase;JNK/SAPK-inhibitory kinase;Dendritic cell-derived protein kinase;Cutaneous T-cell lymphoma tumor antigen HD-CL-09;Kinase from chicken homolog A				1
TBK1	TBK1;NAK	Serine/threonine-protein kinase TBK1;TANK-binding kinase 1;T2K;NF-kappa-B-activating kinase				1
TEK	TEK;TIE2;Tie-2	Angiopoietin-1 receptor;Tyrosine-protein kinase receptor TIE-2;Tyrosine-protein kinase receptor TEK;Tunica interna endothelial cell kinase;p140 TEK;Receptor protein tyrosine kinase				1
TESK1	TESK1	Dual specificity testis-specific protein kinase 1;Testicular protein kinase 1;Dual specificity testis-specific protein kinase 1;Testicular protein kinase 1		1
TESK2	TESK2	Dual specificity testis-specific protein kinase 2;Testicular protein kinase 2;Dual specificity testis-specific protein kinase 2;Testicular protein kinase 2;Dual specificity testis-specific protein kinase 2;Testicular protein kinase 2		1
TFG	TFG;hCG_37650;TFG/ALK fusion	Protein TFG;TRK-fused gene protein;TRK-fused gene (TRK-fused) (cDNA FLJ36137 fis, clone TESTI2024844, highly similar to Protein TFG) (TFG protein);Putative MAPK activating protein;Tyrosine-protein kinase receptor;TFG protein				1
TLK1	TLK1;KIAA0137	Serine/threonine-protein kinase tousled-like 1;Tousled-like kinase 1;PKU-beta		1		1	1
TLK2	TLK2;TLK1;KIAA0137	Serine/threonine-protein kinase tousled-like 2;Tousled-like kinase 2;PKU-alpha;Serine/threonine-protein kinase tousled-like 1;Tousled-like kinase 1;PKU-beta		1		1	1
TNIK	TNIK;KIAA0551;MINK1;MAP4K6;MINK;MAP4K4;HGK;KIAA0687;NIK	TRAF2 and NCK-interacting protein kinase;Misshapen-like kinase 1;Mitogen-activated protein kinase kinase kinase kinase 6;MAPK/ERK kinase kinase kinase 6;GCK family kinase MiNK;Misshapen/NIK-related kinase;Putative uncharacterized protein MAP4K4;Mitogen-activated protein kinase kinase kinase kinase 4;MAPK/ERK kinase kinase kinase 4;HPK/GCK-like kinase HGK;Nck-interacting kinase;Misshapen/NIK-relat…		1	1	1	1
TNK1	TNK1	Non-receptor tyrosine-protein kinase TNK1;CD38 negative kinase 1;Non-receptor tyrosine-protein kinase TNK1;CD38 negative kinase 1		1
TNK2	TNK2;ACK1	Activated CDC42 kinase 1;Tyrosine kinase non-receptor protein 2				1
TNNI3K	TNNI3K;CARK	Serine/threonine-protein kinase TNNI3K;TNNI3-interacting kinase;Cardiac ankyrin repeat kinase				1
TP53RK	TP53RK;C20orf64;PRPK	TP53-regulating kinase;p53-related protein kinase;Nori-2				1
TRIO	TRIO	Triple functional domain protein;PTPRF-interacting protein		1
TTBK2	TTBK2;KIAA0847	Tau-tubulin kinase;Tau-tubulin kinase 2;Tau-tubulin kinase 2		1		1
TTK	TTK;MPS1L1;RP3-357D13.2-002	Dual specificity protein kinase TTK;Phosphotyrosine picked threonine-protein kinase;TTK protein kinase		1		1
TXK	TXK;PTK4	Tyrosine-protein kinase TXK				1	1
ULK1	ULK1;KIAA0722	Serine/threonine-protein kinase ULK1;Unc-51-like kinase 1		1		1
ULK4	ULK4	Serine/threonine-protein kinase ULK4;Unc-51-like kinase 4				1
VRK1	VRK1	Serine/threonine-protein kinase VRK1;Vaccinia-related kinase 1				1
VRK2	VRK2	Serine/threonine-protein kinase VRK2;Vaccinia-related kinase 2				1
VRK3	VRK3	Serine/threonine-protein kinase VRK3;Vaccinia-related kinase 3;Uncharacterized protein VRK3 (cDNA FLJ53256, highly similar to Homo sapiens vaccinia related kinase 3 (VRK3), transcript variant 2, mRNA)				1
WEE1	WEE1	Wee1-like protein kinase;Wee1A kinase;WEE1hu		1		1
WNK1	WNK1;KDP;KIAA0344;PRKWNK1	Serine/threonine-protein kinase WNK1;Protein kinase with no lysine 1;Protein kinase, lysine-deficient 1;Erythrocyte 65 kDa protein;p65		1		1
WNK2	WNK2;KIAA1760;PRKWNK2;SDCCAG43;P/OKcl.13	Serine/threonine-protein kinase WNK2;Protein kinase with no lysine 2;Protein kinase, lysine-deficient 2;Serologically defined colon cancer antigen 43;Antigen NY-CO-43;Uncharacterized protein WNK2				1
WNK3	WNK3;KIAA1566;PRKWNK3	Serine/threonine-protein kinase WNK3;Protein kinase with no lysine 3;Protein kinase, lysine-deficient 3				1
WNK4	WNK4;PRKWNK4	Serine/threonine-protein kinase WNK4;Protein kinase with no lysine 4;Protein kinase, lysine-deficient 4				1
YES1	YES1;YES	Proto-oncogene tyrosine-protein kinase Yes;p61-Yes;c-Yes		1	1	1	1
YSK4	YSK4;RCK	SPS1/STE20-related protein kinase YSK4;Regulated in COPD, protein kinase;Uncharacterized protein YSK4				1
YWHAB	YWHAB	14-3-3 protein beta/alpha;Protein kinase C inhibitor protein 1;Protein 1054				1
YWHAG	YWHAG	14-3-3 protein gamma;Protein kinase C inhibitor protein 1				1
YWHAZ	YWHAZ	14-3-3 protein zeta/delta;Protein kinase C inhibitor protein 1;Tyrosine 3-monooxygenasea/tryptophan 5-monooxygenase activation protein zeta				1
ZMYND8	ZMYND8;KIAA1125;PRKCBP1;RACK7;DKFZp564P1772	Protein kinase C-binding protein 1;Rack7;Cutaneous T-cell lymphoma-associated antigen se14-3;CTCL tumor antigen se14-3;Zinc finger MYND domain-containing protein 8;ZMYND8 protein;Putative uncharacterized protein DKFZp564P1772				1
AAK1	AAK1;KIAA1048	AP2-associated protein kinase 1;Adaptor-associated kinase 1		1		1
