# Supplementary material for: Predicting Kinase Activity in Angiotensin Receptor Phosphoproteomes Based on Sequence-Motifs and Interactions
Source: PLoS One. 2014 Apr 10;9(4):e94672. doi: 10.1371/journal.pone.0094672 (PMC3983226; doi:10.1371/journal.pone.0094672)
Supplement: Table S3 — The list of kinases in NetworKIN and AT1aR-HEK293. (XLSX) [file pone.0094672.s005.xlsx]

## Sheet: Ark1
Calibrated score predictions from the NetworKIN algortihm
Name	Position	Tree	NetPhorest Group	Kinase/Phospho-binding domain	NetworKIN score	NetPhorest score	STRING score	Input STRING ID	Substrate STRING ID	Sequence window	Nodes	Calibrated score
A0FGR8	S688	KIN	CK1_group	CK1epsilon	0.0775	0.1026	0.0666	ENSP00000251527	ENSP00000352929	KTSIKsHMSGS	ENSP00000262178	1.01
A0FGR8	S688	KIN	PKC_group	PKCiota	0.0967	0.1755	0.0702	ENSP00000251527	ENSP00000295797	KTSIKsHMSGS	ENSP00000320935	0.92
A0FGR8	S688	KIN	AMPK_group	AMPKa1	0.0467	0.0244	0.0661	ENSP00000251527	ENSP00000346148	KTSIKsHMSGS	ENSP00000320935	0.9
A0FGR8	S688	KIN	PKC_group	PKCzeta	0.1025	0.1755	0.0768	ENSP00000251527	ENSP00000367830	KTSIKsHMSGS	ENSP00000320935	0.8
A0FGR8	S688	KIN	PAK_group	PAK4	0.0418	0.1205	0.0237	ENSP00000251527	ENSP00000351049	KTSIKsHMSGS	ENSP00000410294	0.72
A0FGR8	S688	KIN	AMPK_group	AMPKa2	0.0513	0.0244	0.0764	ENSP00000251527	ENSP00000360290	KTSIKsHMSGS	ENSP00000320935	0.67
A0FGR8	S688	KIN	p70S6K_group	p70S6Kb	0.0231	0.0195	0.0253	ENSP00000251527	ENSP00000308413	KTSIKsHMSGS	ENSP00000320935	0.66
A0FGR8	S688	KIN	ARAF_BRAF_RAF1_group	BRAF	0.0721	0.1519	0.0483	ENSP00000251527	ENSP00000288602	KTSIKsHMSGS	ENSP00000351015	0.61
A0FGR8	S688	KIN	PKB_group	PKBgamma	0.0304	0.0061	0.0722	ENSP00000251527	ENSP00000263826	KTSIKsHMSGS	ENSP00000320935	0.59
A0FGR8	S688	KIN	PDHK_group	PDHK4	0.0415	0.0223	0.058	ENSP00000251527	ENSP00000005178	KTSIKsHMSGS	ENSP00000320935	0.57999
A0FGR8	S688	KIN	MAP2K_group	MAP2K3	0.0518	0.0683	0.0447	ENSP00000251527	ENSP00000345083	KTSIKsHMSGS	ENSP00000320935	0.56999
A0FGR8	S688	KIN	PKB_group	PKBbeta	0.0317	0.0061	0.0769	ENSP00000251527	ENSP00000375892	KTSIKsHMSGS	ENSP00000320935	0.54
A0FGR8	S688	KIN	ARAF_BRAF_RAF1_group	RAF1	0.0726	0.1519	0.0488	ENSP00000251527	ENSP00000251849	KTSIKsHMSGS	ENSP00000351015	0.53
A0FGR8	S688	KIN	RCK_group	ICK	0.0338	0.0581	0.0252	ENSP00000251527	ENSP00000263043	KTSIKsHMSGS	ENSP00000242285	0.5
A0FGR8	S688	KIN	PKD_group	PKD3	0.0139	0.0169	0.0125	ENSP00000251527	ENSP00000234179	KTSIKsHMSGS	ENSP00000320935	0.44
A0FGR8	S688	KIN	GRK_group	GRK7	0.0319	0.1035	0.0169	ENSP00000251527	ENSP00000264952	KTSIKsHMSGS	ENSP00000343782, ENSP00000262178	0.43
A0FGR8	S688	KIN	PKC_group	PKCbeta	0.0648	0.1755	0.0379	ENSP00000251527	ENSP00000305355	KTSIKsHMSGS	ENSP00000320935	0.43
A0FGR8	S688	KIN	CK1_group	CK1gamma3	0.0269	0.1026	0.0131	ENSP00000251527	ENSP00000353904	KTSIKsHMSGS	ENSP00000320180, ENSP00000262178	0.41
A0FGR8	S688	KIN	CaMKII_group	CaMKIIbeta	0.0392	0.0189	0.058	ENSP00000251527	ENSP00000258682	KTSIKsHMSGS	ENSP00000320935	0.4
A0FGR8	S688	KIN	MAP2K_group	MAP2K6	0.0419	0.0683	0.0322	ENSP00000251527	ENSP00000351997	KTSIKsHMSGS	ENSP00000320935	0.39
A0FGR8	S688	KIN	PAK_group	PAK1	0.0336	0.1205	0.0169	ENSP00000251527	ENSP00000278568	KTSIKsHMSGS	ENSP00000263200	0.37
A0FGR8	S688	KIN	PKD_group	PKD2	0.0095	0.0169	0.007	ENSP00000251527	ENSP00000291281	KTSIKsHMSGS	ENSP00000271555, ENSP00000320935	0.36
A0FGR8	S688	KIN	Chak1_Chak2_group	Chak1	0.0322	0.1876	0.0125	ENSP00000251527	ENSP00000320239	KTSIKsHMSGS	ENSP00000380280	0.36
A0FGR8	S688	KIN	SGK_group	SGK1	0.0309	0.0133	0.0485	ENSP00000251527	ENSP00000356832	KTSIKsHMSGS	ENSP00000320935	0.36
A0FGR8	S688	KIN	p70S6K_group	p70S6K	0.0231	0.0195	0.0253	ENSP00000251527	ENSP00000225577	KTSIKsHMSGS	ENSP00000320935	0.36
A0FGR8	S688	KIN	PAK_group	PAK5	0.0175	0.1205	0.0062	ENSP00000251527	ENSP00000322957	KTSIKsHMSGS	ENSP00000364893, ENSP00000320935	0.34
A0FGR8	S688	KIN	PKD_group	PKD1	0.0139	0.0169	0.0125	ENSP00000251527	ENSP00000333568	KTSIKsHMSGS	ENSP00000320935	0.3
A0FGR8	S688	KIN	Chak1_Chak2_group	Chak2	0.0287	0.1876	0.0104	ENSP00000251527	ENSP00000354006	KTSIKsHMSGS	ENSP00000351015	0.3
A0FGR8	S688	KIN	TLK_group	TLK1	0.012	0.0312	0.0072	ENSP00000251527	ENSP00000411099	KTSIKsHMSGS	ENSP00000249647, ENSP00000320935	0.28999
A0FGR8	S688	KIN	PKC_group	PKCepsilon	0.05	0.1755	0.0254	ENSP00000251527	ENSP00000306124	KTSIKsHMSGS	ENSP00000320935	0.28999
A0FGR8	S688	KIN	GRK_group	GRK4	0.0319	0.1035	0.0169	ENSP00000251527	ENSP00000381129	KTSIKsHMSGS	ENSP00000343782, ENSP00000262178	0.28
A0FGR8	S688	KIN	MAP2K_group	MAP2K7	0.0298	0.0683	0.019	ENSP00000251527	ENSP00000381066	KTSIKsHMSGS	ENSP00000320935	0.28
A0FGR8	S688	KIN	CK1_group	CK1delta	0.0313	0.1026	0.0165	ENSP00000251527	ENSP00000324464	KTSIKsHMSGS	ENSP00000314420, ENSP00000262178	0.28
A0FGR8	S688	KIN	SGK_group	SGK3	0.0157	0.0133	0.0172	ENSP00000251527	ENSP00000262211	KTSIKsHMSGS	ENSP00000320935	0.28
A0FGR8	S688	KIN	GRK_group	GRK6	0.0319	0.1035	0.0169	ENSP00000251527	ENSP00000377204	KTSIKsHMSGS	ENSP00000343782, ENSP00000262178	0.27
A0FGR8	S688	KIN	MAP2K_group	MAP2K4	0.037	0.0683	0.0266	ENSP00000251527	ENSP00000262445	KTSIKsHMSGS	ENSP00000320935	0.27
A0FGR8	S688	KIN	CK1_group	CK1gamma2	0.0228	0.1026	0.0101	ENSP00000251527	ENSP00000255641	KTSIKsHMSGS	ENSP00000248975, ENSP00000320935	0.25
A0FGR8	S688	KIN	CaMKI_group	CaMKIbeta	0.0092	0.0275	0.0051	ENSP00000251527	ENSP00000405950	KTSIKsHMSGS	ENSP00000334122, ENSP00000292408	0.25
A0FGR8	S688	KIN	MAPKAPK_group	MAPKAPK5	0.017	0.0183	0.0164	ENSP00000251527	ENSP00000202788	KTSIKsHMSGS	ENSP00000351015	0.25
A0FGR8	S688	KIN	GRK_group	GRK3	0.0329	0.1035	0.0178	ENSP00000251527	ENSP00000317578	KTSIKsHMSGS	ENSP00000343782, ENSP00000262178	0.24
A0FGR8	S688	KIN	PAK_group	PAK3	0.0235	0.1205	0.0097	ENSP00000251527	ENSP00000353864	KTSIKsHMSGS	ENSP00000351015	0.24
A0FGR8	S688	KIN	PAK_group	PAK6	0.0175	0.1205	0.0062	ENSP00000251527	ENSP00000260404	KTSIKsHMSGS	ENSP00000364893, ENSP00000320935	0.24
A0FGR8	S688	KIN	MAPKAPK_group	MAPKAPK3	0.0162	0.0183	0.0152	ENSP00000251527	ENSP00000350639	KTSIKsHMSGS	ENSP00000351015	0.24
A0FGR8	S688	KIN	GRK_group	GRK5	0.0324	0.1035	0.0174	ENSP00000251527	ENSP00000376609	KTSIKsHMSGS	ENSP00000358301, ENSP00000262178	0.23
A0FGR8	S688	KIN	MAP2K_group	MAP2K2	0.0288	0.0683	0.0181	ENSP00000251527	ENSP00000262948	KTSIKsHMSGS	ENSP00000351015	0.23
A0FGR8	S688	KIN	CK1_group	CK1gamma1	0.0228	0.1026	0.0101	ENSP00000251527	ENSP00000305777	KTSIKsHMSGS	ENSP00000248975, ENSP00000320935	0.23
A0FGR8	S688	KIN	CK1_group	CK1alpha2	0.0178	0.1026	0.0069	ENSP00000251527	ENSP00000369126	KTSIKsHMSGS	ENSP00000254657, ENSP00000262178	0.23
A0FGR8	S688	KIN	PAK_group	PAK2	0.0242	0.1205	0.0102	ENSP00000251527	ENSP00000314067	KTSIKsHMSGS	ENSP00000271308, ENSP00000320935	0.23
A0FGR8	S688	KIN	PKC_group	PKCeta	0.0315	0.1755	0.0125	ENSP00000251527	ENSP00000329127	KTSIKsHMSGS	ENSP00000320935	0.23
A0FGR8	S688	KIN	PKB_group	PKBalpha	0.0317	0.0061	0.0768	ENSP00000251527	ENSP00000270202	KTSIKsHMSGS	ENSP00000320935	0.23
A0FGR8	S688	KIN	PDHK_group	PDHK1	0.0261	0.0223	0.0284	ENSP00000251527	ENSP00000282077	KTSIKsHMSGS	ENSP00000320935	0.23
A0FGR8	S688	KIN	GRK_group	GRK1	0.0319	0.1035	0.0169	ENSP00000251527	ENSP00000334876	KTSIKsHMSGS	ENSP00000343782, ENSP00000262178	0.22
A0FGR8	S688	KIN	DMPK_group	DMPK2	0.0133	0.0483	0.0066	ENSP00000251527	ENSP00000345133	KTSIKsHMSGS	ENSP00000238738, ENSP00000320935	0.22
A0FGR8	S688	KIN	GSK3_group	GSK3alpha	0.0367	0.0166	0.0562	ENSP00000251527	ENSP00000222330	KTSIKsHMSGS	ENSP00000320935	0.22
A0FGR8	S688	KIN	RSK_group	RSK2	0.0265	0.0259	0.0268	ENSP00000251527	ENSP00000368884	KTSIKsHMSGS	ENSP00000320935	0.21
A0FGR8	S688	KIN	GRK_group	GRK2	0.0411	0.1035	0.025	ENSP00000251527	ENSP00000312262	KTSIKsHMSGS	ENSP00000309415	0.2
A0FGR8	S688	KIN	ARAF_BRAF_RAF1_group	ARAF	0.0269	0.1519	0.0106	ENSP00000251527	ENSP00000366244	KTSIKsHMSGS	ENSP00000248975, ENSP00000320935	0.19
A0FGR8	S688	KIN	MAP2K_group	MAP2K1	0.036	0.0683	0.0254	ENSP00000251527	ENSP00000302486	KTSIKsHMSGS	ENSP00000320935	0.19
A0FGR8	S688	KIN	TLK_group	TLK2	0.0123	0.0312	0.0075	ENSP00000251527	ENSP00000275780	KTSIKsHMSGS	ENSP00000346389, ENSP00000320935	0.19
A0FGR8	S688	KIN	RSK_group	RSK3	0.0234	0.0259	0.0222	ENSP00000251527	ENSP00000363277	KTSIKsHMSGS	ENSP00000320935	0.18
A0FGR8	S688	KIN	JNK_group	MAPK8	0.0226	0.0026	0.0729	ENSP00000251527	ENSP00000353483	KTSIKsHMSGS	ENSP00000320935	0.18
A0FGR8	S688	KIN	CDK2_CDK3_CDK1_CDK5_group	CDK5	0.0123	0.0038	0.0231	ENSP00000251527	ENSP00000297518	KTSIKsHMSGS	ENSP00000320935	0.18
A0FGR8	S688	KIN	GSK3_group	GSK3beta	0.0367	0.0166	0.0562	ENSP00000251527	ENSP00000324806	KTSIKsHMSGS	ENSP00000320935	0.18
A0FGR8	S688	KIN	RSK_group	RSK4	0.0185	0.0259	0.0155	ENSP00000251527	ENSP00000262752	KTSIKsHMSGS	ENSP00000320935	0.17
A0FGR8	S688	KIN	CaMKI_group	CaMKIalpha	0.0165	0.0275	0.0126	ENSP00000251527	ENSP00000256460	KTSIKsHMSGS	ENSP00000347649, ENSP00000320935	0.17
A0FGR8	S688	KIN	PKC_group	PKCtheta	0.0315	0.1755	0.0125	ENSP00000251527	ENSP00000263125	KTSIKsHMSGS	ENSP00000320935	0.17
A0FGR8	S688	KIN	MARK_group	MARK1	0.0154	0.0145	0.0159	ENSP00000251527	ENSP00000355884	KTSIKsHMSGS	ENSP00000309415	0.17
A0FGR8	S688	KIN	RSK_group	RSK1	0.0185	0.0259	0.0155	ENSP00000251527	ENSP00000386050	KTSIKsHMSGS	ENSP00000320935	0.16
A0FGR8	S688	KIN	CK2_group	CK2a2	0.0277	0.0315	0.0258	ENSP00000251527	ENSP00000262506	KTSIKsHMSGS	ENSP00000309415	0.16
A0FGR8	S688	KIN	DMPK_group	MRCKb	0.0093	0.0483	0.0039	ENSP00000251527	ENSP00000355237	KTSIKsHMSGS	ENSP00000346291, ENSP00000380280	0.16
A0FGR8	S688	KIN	MAPK3_MAPK1_MAPK7_NLK_group	NLK	0.0119	0.0107	0.0126	ENSP00000251527	ENSP00000384625	KTSIKsHMSGS	ENSP00000348877, ENSP00000262178	0.16
A0FGR8	S688	KIN	PDHK_group	PDHK2	0.0168	0.0223	0.0144	ENSP00000251527	ENSP00000007708	KTSIKsHMSGS	ENSP00000320935	0.16
A0FGR8	S688	KIN	RCK_group	MOK	0.0229	0.0581	0.0138	ENSP00000251527	ENSP00000355304	KTSIKsHMSGS	ENSP00000351015	0.16
A0FGR8	S688	KIN	HIPK1_HIPK2_group	HIPK1	0.0121	0.0263	0.008	ENSP00000251527	ENSP00000358571	KTSIKsHMSGS	ENSP00000404623, ENSP00000320935	0.16
A0FGR8	S688	KIN	SGK_group	SGK2	0.0103	0.0133	0.009	ENSP00000251527	ENSP00000340608	KTSIKsHMSGS	ENSP00000358784, ENSP00000320935	0.15
A0FGR8	S688	KIN	PKC_group	PKCgamma	0.0315	0.1755	0.0125	ENSP00000251527	ENSP00000263431	KTSIKsHMSGS	ENSP00000320935	0.14
A0FGR8	S688	KIN	PKGcGK_group	PKG1cGKI	0.0218	0.0208	0.0224	ENSP00000251527	ENSP00000363092	KTSIKsHMSGS	ENSP00000262178	0.14
A0FGR8	S688	KIN	ROCK_group	ROCK1	0.0197	0.0198	0.0196	ENSP00000251527	ENSP00000382697	KTSIKsHMSGS	ENSP00000263200	0.14
A0FGR8	S688	KIN	NEK1_NEK5_NEK3_NEK4_NEK11_NEK2_group	NEK4	0.0137	0.0326	0.0086	ENSP00000251527	ENSP00000233027	KTSIKsHMSGS	ENSP00000266000, ENSP00000320935	0.14
A0FGR8	S688	KIN	HIPK1_HIPK2_group	HIPK2	0.0176	0.0263	0.0142	ENSP00000251527	ENSP00000263551	KTSIKsHMSGS	ENSP00000351015	0.14
A0FGR8	S688	KIN	CK2_group	CK2alpha	0.0319	0.0315	0.0322	ENSP00000251527	ENSP00000217244	KTSIKsHMSGS	ENSP00000309415	0.13
A0FGR8	S688	KIN	ATM_ATR_group	ATM	0.0118	0.0082	0.0143	ENSP00000251527	ENSP00000278616	KTSIKsHMSGS	ENSP00000298171, ENSP00000262178	0.13
A0FGR8	S688	KIN	CLK_group	CLK3	0.0103	0.0375	0.0051	ENSP00000251527	ENSP00000391518	KTSIKsHMSGS	ENSP00000312326, ENSP00000320935	0.13
A0FGR8	S688	KIN	PKC_group	PKCdelta	0.0322	0.1755	0.013	ENSP00000251527	ENSP00000331602	KTSIKsHMSGS	ENSP00000320935	0.13
A0FGR8	S688	KIN	IKKalpha_IKKbeta_group	IKKbeta	0.0259	0.0247	0.0265	ENSP00000251527	ENSP00000339151	KTSIKsHMSGS	ENSP00000320935	0.13
A0FGR8	S688	KIN	MAPK3_MAPK1_MAPK7_NLK_group	MAPK7	0.0123	0.0107	0.0132	ENSP00000251527	ENSP00000311005	KTSIKsHMSGS	ENSP00000346389, ENSP00000320935	0.13
A0FGR8	S688	KIN	CLK_group	CLK2	0.0134	0.0375	0.0077	ENSP00000251527	ENSP00000354856	KTSIKsHMSGS	ENSP00000360683, ENSP00000320935	0.12
A0FGR8	S688	KIN	MAPKAPK_group	MAPKAPK2	0.0157	0.0183	0.0145	ENSP00000251527	ENSP00000356070	KTSIKsHMSGS	ENSP00000351015	0.12
A0FGR8	S688	KIN	CK1_group	CK1alpha	0.0217	0.1026	0.0094	ENSP00000251527	ENSP00000261798	KTSIKsHMSGS	ENSP00000317904, ENSP00000320935	0.11
A0FGR8	S688	KIN	ACTR2_ACTR2B_TGFbR2_group	ACTR2B	0.0222	0.0725	0.0118	ENSP00000251527	ENSP00000340361	KTSIKsHMSGS	ENSP00000292408	0.11
A0FGR8	S688	KIN	PKC_group	PKCalpha	0.0365	0.1755	0.0157	ENSP00000251527	ENSP00000284384	KTSIKsHMSGS	ENSP00000019103, ENSP00000262178	0.11
A0FGR8	S688	KIN	MARK_group	MARK2	0.0225	0.0145	0.0285	ENSP00000251527	ENSP00000389184	KTSIKsHMSGS	ENSP00000320935	0.11
A0FGR8	S688	KIN	CDK4_CDK6_group	CDK4	0.0183	0.0187	0.0181	ENSP00000251527	ENSP00000257904	KTSIKsHMSGS	ENSP00000351015	0.11
A0FGR8	S688	KIN	MAP2K_group	MAP2K5	0.0164	0.0683	0.0076	ENSP00000251527	ENSP00000178640	KTSIKsHMSGS	ENSP00000295797, ENSP00000320935	0.1
A0FGR8	S688	KIN	PKA_group	PKAalpha	0.0167	0.0145	0.018	ENSP00000251527	ENSP00000309591	KTSIKsHMSGS	ENSP00000351015	0.1
A0FGR8	S688	KIN	CDK2_CDK3_CDK1_CDK5_group	CDK2	0.0099	0.0038	0.0164	ENSP00000251527	ENSP00000266970	KTSIKsHMSGS	ENSP00000379213, ENSP00000262178	0.1
A0FGR8	S688	KIN	ACTR2_ACTR2B_TGFbR2_group	TGFbR2	0.03	0.0725	0.0187	ENSP00000251527	ENSP00000351905	KTSIKsHMSGS	ENSP00000343782, ENSP00000262178	0.1
A0FGR8	S688	KIN	CaMKII_group	CaMKIIdelta	0.0153	0.0189	0.0136	ENSP00000251527	ENSP00000339740	KTSIKsHMSGS	ENSP00000358301, ENSP00000262178	0.1
A0FGR8	S688	KIN	DMPK_group	DMPK1	0.022	0.0483	0.0145	ENSP00000251527	ENSP00000345997	KTSIKsHMSGS	ENSP00000303424, ENSP00000262178	0.09
A0FGR8	S688	KIN	IKKalpha_IKKbeta_group	IKKalpha	0.0199	0.0247	0.0177	ENSP00000251527	ENSP00000359424	KTSIKsHMSGS	ENSP00000301295, ENSP00000262178	0.09
A0FGR8	S688	KIN	MAPK3_MAPK1_MAPK7_NLK_group	MAPK3	0.0172	0.0107	0.0221	ENSP00000251527	ENSP00000263025	KTSIKsHMSGS	ENSP00000351015	0.09
A0FGR8	S688	KIN	MAPK3_MAPK1_MAPK7_NLK_group	MAPK1	0.0176	0.0107	0.023	ENSP00000251527	ENSP00000215832	KTSIKsHMSGS	ENSP00000264748	0.09
A0FGR8	S688	KIN	CLK_group	CLK1	0.0138	0.0375	0.0081	ENSP00000251527	ENSP00000326830	KTSIKsHMSGS	ENSP00000360683, ENSP00000320935	0.08
A0FGR8	S688	KIN	PLK_group	PLK4	0.0137	0.0226	0.0105	ENSP00000251527	ENSP00000270861	KTSIKsHMSGS	ENSP00000352929, ENSP00000262178	0.08
A0FGR8	S688	KIN	PDHK_group	PDHK3	0.0096	0.0223	0.0061	ENSP00000251527	ENSP00000387536	KTSIKsHMSGS	ENSP00000379213, ENSP00000262178	0.08
A0FGR8	S688	KIN	PDHK_group	BCKDK	0.0088	0.0223	0.0053	ENSP00000251527	ENSP00000219794	KTSIKsHMSGS	ENSP00000348986, ENSP00000320935	0.08
A0FGR8	S688	KIN	Pim3_Pim1_group	Pim1	0.0139	0.023	0.0105	ENSP00000251527	ENSP00000362608	KTSIKsHMSGS	ENSP00000351015	0.08
A0FGR8	S688	KIN	CaMKII_group	CaMKIIgamma	0.0144	0.0189	0.0125	ENSP00000251527	ENSP00000319060	KTSIKsHMSGS	ENSP00000320935	0.08
A0FGR8	S688	KIN	ATM_ATR_group	ATR	0.0068	0.0082	0.0061	ENSP00000251527	ENSP00000343741	KTSIKsHMSGS	ENSP00000350283, ENSP00000351015	0.07
A0FGR8	S688	KIN	PKA_group	PKAgamma	0.0116	0.0145	0.0103	ENSP00000251527	ENSP00000366488	KTSIKsHMSGS	ENSP00000300055, ENSP00000320935	0.07
A0FGR8	S688	KIN	PKA_group	PKAbeta	0.0113	0.0145	0.0099	ENSP00000251527	ENSP00000359719	KTSIKsHMSGS	ENSP00000342952, ENSP00000262178	0.07
A0FGR8	S688	KIN	CDK2_CDK3_CDK1_CDK5_group	CDK1	0.0087	0.0038	0.0136	ENSP00000251527	ENSP00000306043	KTSIKsHMSGS	ENSP00000351015	0.07
A0FGR8	S688	KIN	CLK_group	CLK4	0.0092	0.0375	0.0043	ENSP00000251527	ENSP00000316948	KTSIKsHMSGS	ENSP00000360683, ENSP00000320935	0.07
A0FGR8	S688	KIN	CaMKI_group	CaMKIgamma	0.0079	0.0275	0.004	ENSP00000251527	ENSP00000009105	KTSIKsHMSGS	ENSP00000349467, ENSP00000262178	0.07
A0FGR8	S688	KIN	CaMKI_group	CaMKIdelta	0.0098	0.0275	0.0056	ENSP00000251527	ENSP00000368124	KTSIKsHMSGS	ENSP00000349467, ENSP00000262178	0.07
A0FGR8	S688	KIN	AuroraC_AuroraB_group	AuroraB	0.0137	0.0238	0.0102	ENSP00000251527	ENSP00000313950	KTSIKsHMSGS	ENSP00000271308, ENSP00000320935	0.07
A0FGR8	S688	KIN	MARK_group	MARK3	0.01	0.0145	0.0081	ENSP00000251527	ENSP00000411397	KTSIKsHMSGS	ENSP00000248975, ENSP00000320935	0.07
A0FGR8	S688	KIN	Pim3_Pim1_group	Pim3	0.0081	0.023	0.0046	ENSP00000251527	ENSP00000353824	KTSIKsHMSGS	ENSP00000219789, ENSP00000320935	0.07
A0FGR8	S688	KIN	RCK_group	MAK	0.0101	0.0581	0.0039	ENSP00000251527	ENSP00000313021	KTSIKsHMSGS	ENSP00000302846, ENSP00000262178	0.07
A0FGR8	S688	KIN	CDK2_CDK3_CDK1_CDK5_group	CDK3	0.0037	0.0038	0.0036	ENSP00000251527	ENSP00000400088	KTSIKsHMSGS	ENSP00000352121, ENSP00000320935	0.06
A0FGR8	S688	KIN	PLK_group	PLK1	0.0163	0.0226	0.0136	ENSP00000251527	ENSP00000300093	KTSIKsHMSGS	ENSP00000351015	0.06
A0FGR8	S688	KIN	PLK_group	PLK2	0.0099	0.0226	0.0063	ENSP00000251527	ENSP00000274289	KTSIKsHMSGS	ENSP00000298552, ENSP00000351015	0.06
A0FGR8	S688	KIN	AuroraC_AuroraB_group	AuroraC	0.0075	0.0238	0.0041	ENSP00000251527	ENSP00000302898	KTSIKsHMSGS	ENSP00000406209, ENSP00000292408	0.06
A0FGR8	S688	KIN	DMPK_group	MRCKa	0.0137	0.0483	0.007	ENSP00000251527	ENSP00000355731	KTSIKsHMSGS	ENSP00000238738, ENSP00000320935	0.06
A0FGR8	S688	KIN	PKGcGK_group	PKG2cGKII	0.0129	0.0208	0.01	ENSP00000251527	ENSP00000264399	KTSIKsHMSGS	ENSP00000292408	0.06
A0FGR8	S688	KIN	CaMKII_group	CaMKIIalpha	0.0127	0.0189	0.0103	ENSP00000251527	ENSP00000381412	KTSIKsHMSGS	ENSP00000349467, ENSP00000262178	0.06
A0FGR8	S688	KIN	MARK_group	MARK4	0.0086	0.0145	0.0064	ENSP00000251527	ENSP00000300843	KTSIKsHMSGS	ENSP00000236959, ENSP00000320935	0.05
A0FGR8	S688	KIN	NEK1_NEK5_NEK3_NEK4_NEK11_NEK2_group	NEK2	0.0156	0.0326	0.0105	ENSP00000251527	ENSP00000355966	KTSIKsHMSGS	ENSP00000352929, ENSP00000262178	0.05
A0FGR8	S688	KIN	NEK1_NEK5_NEK3_NEK4_NEK11_NEK2_group	NEK1	0.0112	0.0326	0.0063	ENSP00000251527	ENSP00000408020	KTSIKsHMSGS	ENSP00000248975, ENSP00000320935	0.05
A0FGR8	S688	KIN	JNK_group	MAPK10	0.0075	0.0026	0.0135	ENSP00000251527	ENSP00000352157	KTSIKsHMSGS	ENSP00000345853, ENSP00000320935	0.04
A0FGR8	S688	KIN	ACTR2_ACTR2B_TGFbR2_group	ACTR2	0.014	0.0725	0.0058	ENSP00000251527	ENSP00000241416	KTSIKsHMSGS	ENSP00000384708, ENSP00000262178	0.04
A0FGR8	S688	KIN	PLK_group	PLK3	0.0096	0.0226	0.006	ENSP00000251527	ENSP00000361275	KTSIKsHMSGS	ENSP00000269305, ENSP00000262178	0.04
A0FGR8	S688	KIN	CDK4_CDK6_group	CDK6	0.0092	0.0187	0.0063	ENSP00000251527	ENSP00000265734	KTSIKsHMSGS	ENSP00000267163, ENSP00000351015	0.04
A0FGR8	S688	KIN	ROCK_group	ROCK2	0.0121	0.0198	0.0093	ENSP00000251527	ENSP00000317985	KTSIKsHMSGS	ENSP00000367830, ENSP00000320935	0.04
A0FGR8	S688	KIN	NEK1_NEK5_NEK3_NEK4_NEK11_NEK2_group	NEK3	0.0088	0.0326	0.0044	ENSP00000251527	ENSP00000383210	KTSIKsHMSGS	ENSP00000244289, ENSP00000320935	0.04
A0FGR8	S688	KIN	NEK1_NEK5_NEK3_NEK4_NEK11_NEK2_group	NEK11	0.0059	0.0326	0.0023	ENSP00000251527	ENSP00000372857	KTSIKsHMSGS	ENSP00000346148, ENSP00000320935	0.04
A0FGR8	S688	KIN	JNK_group	MAPK9	0.0079	0.0026	0.0145	ENSP00000251527	ENSP00000321410	KTSIKsHMSGS	ENSP00000351015	0.03
A0FGR8	S691	KIN	AMPK_group	AMPKa1	0.0699	0.0776	0.0661	ENSP00000251527	ENSP00000346148	IKSHMsGSPGP	ENSP00000320935	1.46
A0FGR8	S691	KIN	AMPK_group	AMPKa2	0.0768	0.0776	0.0764	ENSP00000251527	ENSP00000360290	IKSHMsGSPGP	ENSP00000320935	1.15999
A0FGR8	S691	KIN	CK1_group	CK1epsilon	0.0692	0.0744	0.0666	ENSP00000251527	ENSP00000352929	IKSHMsGSPGP	ENSP00000262178	0.88
A0FGR8	S691	KIN	PKB_group	PKBgamma	0.0394	0.0128	0.0722	ENSP00000251527	ENSP00000263826	IKSHMsGSPGP	ENSP00000320935	0.85
A0FGR8	S691	KIN	PKB_group	PKBbeta	0.0411	0.0128	0.0769	ENSP00000251527	ENSP00000375892	IKSHMsGSPGP	ENSP00000320935	0.8
A0FGR8	S691	KIN	ARAF_BRAF_RAF1_group	BRAF	0.0837	0.2329	0.0483	ENSP00000251527	ENSP00000288602	IKSHMsGSPGP	ENSP00000351015	0.77
A0FGR8	S691	KIN	PAK_group	PAK4	0.0418	0.1202	0.0237	ENSP00000251527	ENSP00000351049	IKSHMsGSPGP	ENSP00000410294	0.72
A0FGR8	S691	KIN	p70S6K_group	p70S6Kb	0.0245	0.023	0.0253	ENSP00000251527	ENSP00000308413	IKSHMsGSPGP	ENSP00000320935	0.71
A0FGR8	S691	KIN	ARAF_BRAF_RAF1_group	RAF1	0.0843	0.2329	0.0488	ENSP00000251527	ENSP00000251849	IKSHMsGSPGP	ENSP00000351015	0.68
A0FGR8	S691	KIN	GSK3_group	GSK3alpha	0.0661	0.0896	0.0562	ENSP00000251527	ENSP00000222330	IKSHMsGSPGP	ENSP00000320935	0.65
A0FGR8	S691	KIN	PKD_group	PKD3	0.0209	0.0543	0.0125	ENSP00000251527	ENSP00000234179	IKSHMsGSPGP	ENSP00000320935	0.63
A0FGR8	S691	KIN	MAPK3_MAPK1_MAPK7_NLK_group	NLK	0.0287	0.1336	0.0126	ENSP00000251527	ENSP00000384625	IKSHMsGSPGP	ENSP00000348877, ENSP00000262178	0.57999
A0FGR8	S691	KIN	GSK3_group	GSK3beta	0.0661	0.0896	0.0562	ENSP00000251527	ENSP00000324806	IKSHMsGSPGP	ENSP00000320935	0.56999
A0FGR8	S691	KIN	PDHK_group	PDHK4	0.04	0.0201	0.058	ENSP00000251527	ENSP00000005178	IKSHMsGSPGP	ENSP00000320935	0.56
A0FGR8	S691	KIN	MAPK3_MAPK1_MAPK7_NLK_group	MAPK7	0.0296	0.1336	0.0132	ENSP00000251527	ENSP00000311005	IKSHMsGSPGP	ENSP00000346389, ENSP00000320935	0.54
A0FGR8	S691	KIN	PKD_group	PKD2	0.0143	0.0543	0.007	ENSP00000251527	ENSP00000291281	IKSHMsGSPGP	ENSP00000271555, ENSP00000320935	0.51
A0FGR8	S691	KIN	PKC_group	PKCiota	0.0611	0.0472	0.0702	ENSP00000251527	ENSP00000295797	IKSHMsGSPGP	ENSP00000320935	0.5
A0FGR8	S691	KIN	MAPKAPK_group	MAPKAPK5	0.0261	0.0622	0.0164	ENSP00000251527	ENSP00000202788	IKSHMsGSPGP	ENSP00000351015	0.5
A0FGR8	S691	KIN	MAPKAPK_group	MAPKAPK3	0.0248	0.0622	0.0152	ENSP00000251527	ENSP00000350639	IKSHMsGSPGP	ENSP00000351015	0.48
A0FGR8	S691	KIN	MAPK3_MAPK1_MAPK7_NLK_group	MAPK3	0.0415	0.1336	0.0221	ENSP00000251527	ENSP00000263025	IKSHMsGSPGP	ENSP00000351015	0.47
A0FGR8	S691	KIN	MAPK3_MAPK1_MAPK7_NLK_group	MAPK1	0.0426	0.1336	0.023	ENSP00000251527	ENSP00000215832	IKSHMsGSPGP	ENSP00000264748	0.47
A0FGR8	S691	KIN	PKD_group	PKD1	0.0209	0.0543	0.0125	ENSP00000251527	ENSP00000333568	IKSHMsGSPGP	ENSP00000320935	0.43
A0FGR8	S691	KIN	PKC_group	PKCzeta	0.0647	0.0472	0.0768	ENSP00000251527	ENSP00000367830	IKSHMsGSPGP	ENSP00000320935	0.41
A0FGR8	S691	KIN	PKB_group	PKBalpha	0.0411	0.0128	0.0768	ENSP00000251527	ENSP00000270202	IKSHMsGSPGP	ENSP00000320935	0.39
A0FGR8	S691	KIN	p70S6K_group	p70S6K	0.0245	0.023	0.0253	ENSP00000251527	ENSP00000225577	IKSHMsGSPGP	ENSP00000320935	0.39
A0FGR8	S691	KIN	PAK_group	PAK1	0.0336	0.1202	0.0169	ENSP00000251527	ENSP00000278568	IKSHMsGSPGP	ENSP00000263200	0.37
A0FGR8	S691	KIN	RCK_group	ICK	0.0277	0.0327	0.0252	ENSP00000251527	ENSP00000263043	IKSHMsGSPGP	ENSP00000242285	0.37
A0FGR8	S691	KIN	GRK_group	GRK7	0.0286	0.0762	0.0169	ENSP00000251527	ENSP00000264952	IKSHMsGSPGP	ENSP00000343782, ENSP00000262178	0.35
A0FGR8	S691	KIN	SGK_group	SGK1	0.0307	0.0131	0.0485	ENSP00000251527	ENSP00000356832	IKSHMsGSPGP	ENSP00000320935	0.35
A0FGR8	S691	KIN	CK1_group	CK1gamma3	0.0241	0.0744	0.0131	ENSP00000251527	ENSP00000353904	IKSHMsGSPGP	ENSP00000320180, ENSP00000262178	0.34
A0FGR8	S691	KIN	PAK_group	PAK5	0.0174	0.1202	0.0062	ENSP00000251527	ENSP00000322957	IKSHMsGSPGP	ENSP00000364893, ENSP00000320935	0.34
A0FGR8	S691	KIN	CK2_group	CK2a2	0.0422	0.105	0.0258	ENSP00000251527	ENSP00000262506	IKSHMsGSPGP	ENSP00000309415	0.33
A0FGR8	S691	KIN	CaMKII_group	CaMKIIbeta	0.0333	0.0119	0.058	ENSP00000251527	ENSP00000258682	IKSHMsGSPGP	ENSP00000320935	0.3
A0FGR8	S691	KIN	CK2_group	CK2alpha	0.0487	0.105	0.0322	ENSP00000251527	ENSP00000217244	IKSHMsGSPGP	ENSP00000309415	0.28999
A0FGR8	S691	KIN	MAP2K_group	MAP2K3	0.0351	0.0224	0.0447	ENSP00000251527	ENSP00000345083	IKSHMsGSPGP	ENSP00000320935	0.28999
A0FGR8	S691	KIN	MAPKAPK_group	MAPKAPK2	0.0241	0.0622	0.0145	ENSP00000251527	ENSP00000356070	IKSHMsGSPGP	ENSP00000351015	0.28
A0FGR8	S691	KIN	SGK_group	SGK3	0.0156	0.0131	0.0172	ENSP00000251527	ENSP00000262211	IKSHMsGSPGP	ENSP00000320935	0.28
A0FGR8	S691	KIN	ARAF_BRAF_RAF1_group	ARAF	0.0313	0.2329	0.0106	ENSP00000251527	ENSP00000366244	IKSHMsGSPGP	ENSP00000248975, ENSP00000320935	0.25
A0FGR8	S691	KIN	PAK_group	PAK3	0.0235	0.1202	0.0097	ENSP00000251527	ENSP00000353864	IKSHMsGSPGP	ENSP00000351015	0.24
A0FGR8	S691	KIN	PAK_group	PAK6	0.0174	0.1202	0.0062	ENSP00000251527	ENSP00000260404	IKSHMsGSPGP	ENSP00000364893, ENSP00000320935	0.24
A0FGR8	S691	KIN	GRK_group	GRK4	0.0286	0.0762	0.0169	ENSP00000251527	ENSP00000381129	IKSHMsGSPGP	ENSP00000343782, ENSP00000262178	0.23
A0FGR8	S691	KIN	CK1_group	CK1delta	0.028	0.0744	0.0165	ENSP00000251527	ENSP00000324464	IKSHMsGSPGP	ENSP00000314420, ENSP00000262178	0.23
A0FGR8	S691	KIN	PAK_group	PAK2	0.0242	0.1202	0.0102	ENSP00000251527	ENSP00000314067	IKSHMsGSPGP	ENSP00000271308, ENSP00000320935	0.23
A0FGR8	S691	KIN	RSK_group	RSK2	0.0273	0.0281	0.0268	ENSP00000251527	ENSP00000368884	IKSHMsGSPGP	ENSP00000320935	0.22
A0FGR8	S691	KIN	GRK_group	GRK6	0.0286	0.0762	0.0169	ENSP00000251527	ENSP00000377204	IKSHMsGSPGP	ENSP00000343782, ENSP00000262178	0.22
A0FGR8	S691	KIN	CDK2_CDK3_CDK1_CDK5_group	CDK5	0.0137	0.0052	0.0231	ENSP00000251527	ENSP00000297518	IKSHMsGSPGP	ENSP00000320935	0.22
A0FGR8	S691	KIN	DMPK_group	DMPK2	0.0133	0.0483	0.0066	ENSP00000251527	ENSP00000345133	IKSHMsGSPGP	ENSP00000238738, ENSP00000320935	0.22
A0FGR8	S691	KIN	CK1_group	CK1gamma2	0.0203	0.0744	0.0101	ENSP00000251527	ENSP00000255641	IKSHMsGSPGP	ENSP00000248975, ENSP00000320935	0.21
A0FGR8	S691	KIN	CaMKI_group	CaMKIbeta	0.0086	0.0232	0.0051	ENSP00000251527	ENSP00000405950	IKSHMsGSPGP	ENSP00000334122, ENSP00000292408	0.21
A0FGR8	S691	KIN	PDHK_group	PDHK1	0.0251	0.0201	0.0284	ENSP00000251527	ENSP00000282077	IKSHMsGSPGP	ENSP00000320935	0.21
A0FGR8	S691	KIN	GRK_group	GRK3	0.0296	0.0762	0.0178	ENSP00000251527	ENSP00000317578	IKSHMsGSPGP	ENSP00000343782, ENSP00000262178	0.2
A0FGR8	S691	KIN	PKC_group	PKCbeta	0.0409	0.0472	0.0379	ENSP00000251527	ENSP00000305355	IKSHMsGSPGP	ENSP00000320935	0.2
A0FGR8	S691	KIN	RSK_group	RSK4	0.0191	0.0281	0.0155	ENSP00000251527	ENSP00000262752	IKSHMsGSPGP	ENSP00000320935	0.19
A0FGR8	S691	KIN	RSK_group	RSK3	0.0241	0.0281	0.0222	ENSP00000251527	ENSP00000363277	IKSHMsGSPGP	ENSP00000320935	0.19
A0FGR8	S691	KIN	GRK_group	GRK5	0.0292	0.0762	0.0174	ENSP00000251527	ENSP00000376609	IKSHMsGSPGP	ENSP00000358301, ENSP00000262178	0.19
A0FGR8	S691	KIN	MAP2K_group	MAP2K6	0.0284	0.0224	0.0322	ENSP00000251527	ENSP00000351997	IKSHMsGSPGP	ENSP00000320935	0.19
A0FGR8	S691	KIN	CK1_group	CK1gamma1	0.0203	0.0744	0.0101	ENSP00000251527	ENSP00000305777	IKSHMsGSPGP	ENSP00000248975, ENSP00000320935	0.19
A0FGR8	S691	KIN	CK1_group	CK1alpha2	0.0159	0.0744	0.0069	ENSP00000251527	ENSP00000369126	IKSHMsGSPGP	ENSP00000254657, ENSP00000262178	0.19
A0FGR8	S691	KIN	CLK_group	CLK3	0.0122	0.0613	0.0051	ENSP00000251527	ENSP00000391518	IKSHMsGSPGP	ENSP00000312326, ENSP00000320935	0.19
A0FGR8	S691	KIN	GRK_group	GRK1	0.0286	0.0762	0.0169	ENSP00000251527	ENSP00000334876	IKSHMsGSPGP	ENSP00000343782, ENSP00000262178	0.18
A0FGR8	S691	KIN	JNK_group	MAPK8	0.0226	0.0026	0.0729	ENSP00000251527	ENSP00000353483	IKSHMsGSPGP	ENSP00000320935	0.18
A0FGR8	S691	KIN	Pim3_Pim1_group	Pim1	0.0217	0.0827	0.0105	ENSP00000251527	ENSP00000362608	IKSHMsGSPGP	ENSP00000351015	0.18
A0FGR8	S691	KIN	RSK_group	RSK1	0.0191	0.0281	0.0155	ENSP00000251527	ENSP00000386050	IKSHMsGSPGP	ENSP00000320935	0.17
A0FGR8	S691	KIN	GRK_group	GRK2	0.037	0.0762	0.025	ENSP00000251527	ENSP00000312262	IKSHMsGSPGP	ENSP00000309415	0.17
A0FGR8	S691	KIN	CLK_group	CLK2	0.0159	0.0613	0.0077	ENSP00000251527	ENSP00000354856	IKSHMsGSPGP	ENSP00000360683, ENSP00000320935	0.17
A0FGR8	S691	KIN	Pim3_Pim1_group	Pim3	0.0127	0.0827	0.0046	ENSP00000251527	ENSP00000353824	IKSHMsGSPGP	ENSP00000219789, ENSP00000320935	0.17
A0FGR8	S691	KIN	PKA_group	PKAalpha	0.0215	0.0299	0.018	ENSP00000251527	ENSP00000309591	IKSHMsGSPGP	ENSP00000351015	0.16
A0FGR8	S691	KIN	DMPK_group	MRCKb	0.0093	0.0483	0.0039	ENSP00000251527	ENSP00000355237	IKSHMsGSPGP	ENSP00000346291, ENSP00000380280	0.16
A0FGR8	S691	KIN	Chak1_Chak2_group	Chak1	0.0206	0.0523	0.0125	ENSP00000251527	ENSP00000320239	IKSHMsGSPGP	ENSP00000380280	0.16
A0FGR8	S691	KIN	CaMKI_group	CaMKIalpha	0.0156	0.0232	0.0126	ENSP00000251527	ENSP00000256460	IKSHMsGSPGP	ENSP00000347649, ENSP00000320935	0.15
A0FGR8	S691	KIN	MARK_group	MARK1	0.0146	0.0124	0.0159	ENSP00000251527	ENSP00000355884	IKSHMsGSPGP	ENSP00000309415	0.15
A0FGR8	S691	KIN	PDHK_group	PDHK2	0.0162	0.0201	0.0144	ENSP00000251527	ENSP00000007708	IKSHMsGSPGP	ENSP00000320935	0.15
A0FGR8	S691	KIN	NEK1_NEK5_NEK3_NEK4_NEK11_NEK2_group	NEK4	0.0145	0.038	0.0086	ENSP00000251527	ENSP00000233027	IKSHMsGSPGP	ENSP00000266000, ENSP00000320935	0.15
A0FGR8	S691	KIN	SGK_group	SGK2	0.0103	0.0131	0.009	ENSP00000251527	ENSP00000340608	IKSHMsGSPGP	ENSP00000358784, ENSP00000320935	0.15
A0FGR8	S691	KIN	PKGcGK_group	PKG1cGKI	0.0219	0.021	0.0224	ENSP00000251527	ENSP00000363092	IKSHMsGSPGP	ENSP00000262178	0.14
A0FGR8	S691	KIN	IKKalpha_IKKbeta_group	IKKbeta	0.0269	0.0277	0.0265	ENSP00000251527	ENSP00000339151	IKSHMsGSPGP	ENSP00000320935	0.14
A0FGR8	S691	KIN	MAP2K_group	MAP2K7	0.0202	0.0224	0.019	ENSP00000251527	ENSP00000381066	IKSHMsGSPGP	ENSP00000320935	0.13
A0FGR8	S691	KIN	CDK2_CDK3_CDK1_CDK5_group	CDK2	0.011	0.0052	0.0164	ENSP00000251527	ENSP00000266970	IKSHMsGSPGP	ENSP00000379213, ENSP00000262178	0.13
A0FGR8	S691	KIN	PKC_group	PKCepsilon	0.0316	0.0472	0.0254	ENSP00000251527	ENSP00000306124	IKSHMsGSPGP	ENSP00000320935	0.13
A0FGR8	S691	KIN	Chak1_Chak2_group	Chak2	0.0183	0.0523	0.0104	ENSP00000251527	ENSP00000354006	IKSHMsGSPGP	ENSP00000351015	0.13
A0FGR8	S691	KIN	ROCK_group	ROCK1	0.0194	0.0189	0.0196	ENSP00000251527	ENSP00000382697	IKSHMsGSPGP	ENSP00000263200	0.13
A0FGR8	S691	KIN	MAP2K_group	MAP2K4	0.0251	0.0224	0.0266	ENSP00000251527	ENSP00000262445	IKSHMsGSPGP	ENSP00000320935	0.12
A0FGR8	S691	KIN	PKA_group	PKAgamma	0.0149	0.0299	0.0103	ENSP00000251527	ENSP00000366488	IKSHMsGSPGP	ENSP00000300055, ENSP00000320935	0.12
A0FGR8	S691	KIN	PKA_group	PKAbeta	0.0146	0.0299	0.0099	ENSP00000251527	ENSP00000359719	IKSHMsGSPGP	ENSP00000342952, ENSP00000262178	0.12
A0FGR8	S691	KIN	CLK_group	CLK1	0.0164	0.0613	0.0081	ENSP00000251527	ENSP00000326830	IKSHMsGSPGP	ENSP00000360683, ENSP00000320935	0.12
A0FGR8	S691	KIN	TLK_group	TLK1	0.0072	0.0071	0.0072	ENSP00000251527	ENSP00000411099	IKSHMsGSPGP	ENSP00000249647, ENSP00000320935	0.11
A0FGR8	S691	KIN	RCK_group	MOK	0.0187	0.0327	0.0138	ENSP00000251527	ENSP00000355304	IKSHMsGSPGP	ENSP00000351015	0.11
A0FGR8	S691	KIN	MAP2K_group	MAP2K2	0.0195	0.0224	0.0181	ENSP00000251527	ENSP00000262948	IKSHMsGSPGP	ENSP00000351015	0.1
A0FGR8	S691	KIN	CLK_group	CLK4	0.0109	0.0613	0.0043	ENSP00000251527	ENSP00000316948	IKSHMsGSPGP	ENSP00000360683, ENSP00000320935	0.1
A0FGR8	S691	KIN	IKKalpha_IKKbeta_group	IKKalpha	0.0207	0.0277	0.0177	ENSP00000251527	ENSP00000359424	IKSHMsGSPGP	ENSP00000301295, ENSP00000262178	0.1
A0FGR8	S691	KIN	CDK2_CDK3_CDK1_CDK5_group	CDK1	0.0098	0.0052	0.0136	ENSP00000251527	ENSP00000306043	IKSHMsGSPGP	ENSP00000351015	0.09
A0FGR8	S691	KIN	DMPK_group	DMPK1	0.022	0.0483	0.0145	ENSP00000251527	ENSP00000345997	IKSHMsGSPGP	ENSP00000303424, ENSP00000262178	0.09
A0FGR8	S691	KIN	PKC_group	PKCeta	0.0199	0.0472	0.0125	ENSP00000251527	ENSP00000329127	IKSHMsGSPGP	ENSP00000320935	0.09
A0FGR8	S691	KIN	MARK_group	MARK2	0.0213	0.0124	0.0285	ENSP00000251527	ENSP00000389184	IKSHMsGSPGP	ENSP00000320935	0.09
A0FGR8	S691	KIN	MAP2K_group	MAP2K1	0.0243	0.0224	0.0254	ENSP00000251527	ENSP00000302486	IKSHMsGSPGP	ENSP00000320935	0.08
A0FGR8	S691	KIN	CK1_group	CK1alpha	0.0194	0.0744	0.0094	ENSP00000251527	ENSP00000261798	IKSHMsGSPGP	ENSP00000317904, ENSP00000320935	0.08
A0FGR8	S691	KIN	ACTR2_ACTR2B_TGFbR2_group	ACTR2B	0.0197	0.0517	0.0118	ENSP00000251527	ENSP00000340361	IKSHMsGSPGP	ENSP00000292408	0.08
A0FGR8	S691	KIN	CDK2_CDK3_CDK1_CDK5_group	CDK3	0.0041	0.0052	0.0036	ENSP00000251527	ENSP00000400088	IKSHMsGSPGP	ENSP00000352121, ENSP00000320935	0.07
A0FGR8	S691	KIN	CaMKI_group	CaMKIdelta	0.0092	0.0232	0.0056	ENSP00000251527	ENSP00000368124	IKSHMsGSPGP	ENSP00000349467, ENSP00000262178	0.07
A0FGR8	S691	KIN	ACTR2_ACTR2B_TGFbR2_group	TGFbR2	0.0267	0.0517	0.0187	ENSP00000251527	ENSP00000351905	IKSHMsGSPGP	ENSP00000343782, ENSP00000262178	0.07
A0FGR8	S691	KIN	AuroraC_AuroraB_group	AuroraB	0.0144	0.0272	0.0102	ENSP00000251527	ENSP00000313950	IKSHMsGSPGP	ENSP00000271308, ENSP00000320935	0.07
A0FGR8	S691	KIN	AuroraC_AuroraB_group	AuroraC	0.0079	0.0272	0.0041	ENSP00000251527	ENSP00000302898	IKSHMsGSPGP	ENSP00000406209, ENSP00000292408	0.07
A0FGR8	S691	KIN	PKC_group	PKCtheta	0.0199	0.0472	0.0125	ENSP00000251527	ENSP00000263125	IKSHMsGSPGP	ENSP00000320935	0.07
A0FGR8	S691	KIN	PKGcGK_group	PKG2cGKII	0.013	0.021	0.01	ENSP00000251527	ENSP00000264399	IKSHMsGSPGP	ENSP00000292408	0.07
A0FGR8	S691	KIN	PDHK_group	PDHK3	0.0093	0.0201	0.0061	ENSP00000251527	ENSP00000387536	IKSHMsGSPGP	ENSP00000379213, ENSP00000262178	0.07
A0FGR8	S691	KIN	PDHK_group	BCKDK	0.0084	0.0201	0.0053	ENSP00000251527	ENSP00000219794	IKSHMsGSPGP	ENSP00000348986, ENSP00000320935	0.07
A0FGR8	S691	KIN	CaMKI_group	CaMKIgamma	0.0074	0.0232	0.004	ENSP00000251527	ENSP00000009105	IKSHMsGSPGP	ENSP00000349467, ENSP00000262178	0.06
A0FGR8	S691	KIN	TLK_group	TLK2	0.0074	0.0071	0.0075	ENSP00000251527	ENSP00000275780	IKSHMsGSPGP	ENSP00000346389, ENSP00000320935	0.06
A0FGR8	S691	KIN	DMPK_group	MRCKa	0.0137	0.0483	0.007	ENSP00000251527	ENSP00000355731	IKSHMsGSPGP	ENSP00000238738, ENSP00000320935	0.06
A0FGR8	S691	KIN	PKC_group	PKCgamma	0.0199	0.0472	0.0125	ENSP00000251527	ENSP00000263431	IKSHMsGSPGP	ENSP00000320935	0.06
A0FGR8	S691	KIN	MARK_group	MARK3	0.0094	0.0124	0.0081	ENSP00000251527	ENSP00000411397	IKSHMsGSPGP	ENSP00000248975, ENSP00000320935	0.06
A0FGR8	S691	KIN	CaMKII_group	CaMKIIdelta	0.013	0.0119	0.0136	ENSP00000251527	ENSP00000339740	IKSHMsGSPGP	ENSP00000358301, ENSP00000262178	0.06
A0FGR8	S691	KIN	PLK_group	PLK4	0.0119	0.0149	0.0105	ENSP00000251527	ENSP00000270861	IKSHMsGSPGP	ENSP00000352929, ENSP00000262178	0.05
A0FGR8	S691	KIN	PKC_group	PKCalpha	0.023	0.0472	0.0157	ENSP00000251527	ENSP00000284384	IKSHMsGSPGP	ENSP00000019103, ENSP00000262178	0.05
A0FGR8	S691	KIN	PKC_group	PKCdelta	0.0204	0.0472	0.013	ENSP00000251527	ENSP00000331602	IKSHMsGSPGP	ENSP00000320935	0.05
A0FGR8	S691	KIN	NEK1_NEK5_NEK3_NEK4_NEK11_NEK2_group	NEK2	0.0165	0.038	0.0105	ENSP00000251527	ENSP00000355966	IKSHMsGSPGP	ENSP00000352929, ENSP00000262178	0.05
A0FGR8	S691	KIN	NEK1_NEK5_NEK3_NEK4_NEK11_NEK2_group	NEK3	0.0093	0.038	0.0044	ENSP00000251527	ENSP00000383210	IKSHMsGSPGP	ENSP00000244289, ENSP00000320935	0.05
A0FGR8	S691	KIN	NEK1_NEK5_NEK3_NEK4_NEK11_NEK2_group	NEK1	0.0119	0.038	0.0063	ENSP00000251527	ENSP00000408020	IKSHMsGSPGP	ENSP00000248975, ENSP00000320935	0.05
A0FGR8	S691	KIN	CaMKII_group	CaMKIIgamma	0.0123	0.0119	0.0125	ENSP00000251527	ENSP00000319060	IKSHMsGSPGP	ENSP00000320935	0.05
A0FGR8	S691	KIN	JNK_group	MAPK10	0.0075	0.0026	0.0135	ENSP00000251527	ENSP00000352157	IKSHMsGSPGP	ENSP00000345853, ENSP00000320935	0.04
A0FGR8	S691	KIN	MAP2K_group	MAP2K5	0.0111	0.0224	0.0076	ENSP00000251527	ENSP00000178640	IKSHMsGSPGP	ENSP00000295797, ENSP00000320935	0.04
A0FGR8	S691	KIN	PLK_group	PLK1	0.0141	0.0149	0.0136	ENSP00000251527	ENSP00000300093	IKSHMsGSPGP	ENSP00000351015	0.04
A0FGR8	S691	KIN	PLK_group	PLK2	0.0085	0.0149	0.0063	ENSP00000251527	ENSP00000274289	IKSHMsGSPGP	ENSP00000298552, ENSP00000351015	0.04
A0FGR8	S691	KIN	MARK_group	MARK4	0.0081	0.0124	0.0064	ENSP00000251527	ENSP00000300843	IKSHMsGSPGP	ENSP00000236959, ENSP00000320935	0.04
A0FGR8	S691	KIN	CDK4_CDK6_group	CDK4	0.0114	0.0048	0.0181	ENSP00000251527	ENSP00000257904	IKSHMsGSPGP	ENSP00000351015	0.04
A0FGR8	S691	KIN	ROCK_group	ROCK2	0.0119	0.0189	0.0093	ENSP00000251527	ENSP00000317985	IKSHMsGSPGP	ENSP00000367830, ENSP00000320935	0.04
A0FGR8	S691	KIN	NEK1_NEK5_NEK3_NEK4_NEK11_NEK2_group	NEK11	0.0062	0.038	0.0023	ENSP00000251527	ENSP00000372857	IKSHMsGSPGP	ENSP00000346148, ENSP00000320935	0.04
A0FGR8	S691	KIN	CaMKII_group	CaMKIIalpha	0.0108	0.0119	0.0103	ENSP00000251527	ENSP00000381412	IKSHMsGSPGP	ENSP00000349467, ENSP00000262178	0.04
A0FGR8	S691	KIN	RCK_group	MAK	0.0083	0.0327	0.0039	ENSP00000251527	ENSP00000313021	IKSHMsGSPGP	ENSP00000302846, ENSP00000262178	0.04
A0FGR8	S691	KIN	JNK_group	MAPK9	0.0079	0.0026	0.0145	ENSP00000251527	ENSP00000321410	IKSHMsGSPGP	ENSP00000351015	0.03
A0FGR8	S691	KIN	ATM_ATR_group	ATM	0.0061	0.0013	0.0143	ENSP00000251527	ENSP00000278616	IKSHMsGSPGP	ENSP00000298171, ENSP00000262178	0.03
A0FGR8	S691	KIN	ACTR2_ACTR2B_TGFbR2_group	ACTR2	0.0124	0.0517	0.0058	ENSP00000251527	ENSP00000241416	IKSHMsGSPGP	ENSP00000384708, ENSP00000262178	0.03
A0FGR8	S691	KIN	PLK_group	PLK3	0.0083	0.0149	0.006	ENSP00000251527	ENSP00000361275	IKSHMsGSPGP	ENSP00000269305, ENSP00000262178	0.03
A0FGR8	S691	KIN	HIPK1_HIPK2_group	HIPK1	0.0055	0.0028	0.008	ENSP00000251527	ENSP00000358571	IKSHMsGSPGP	ENSP00000404623, ENSP00000320935	0.03
A0FGR8	S691	KIN	HIPK1_HIPK2_group	HIPK2	0.008	0.0028	0.0142	ENSP00000251527	ENSP00000263551	IKSHMsGSPGP	ENSP00000351015	0.03
A0FGR8	S691	KIN	ATM_ATR_group	ATR	0.0035	0.0013	0.0061	ENSP00000251527	ENSP00000343741	IKSHMsGSPGP	ENSP00000350283, ENSP00000351015	0.02
A0FGR8	S691	KIN	CDK4_CDK6_group	CDK6	0.0057	0.0048	0.0063	ENSP00000251527	ENSP00000265734	IKSHMsGSPGP	ENSP00000267163, ENSP00000351015	0.01
A0FGR8	S693	KIN	CK1_group	CK1epsilon	0.0791	0.109	0.0666	ENSP00000251527	ENSP00000352929	SHMSGsPGPGG	ENSP00000262178	1.04
A0FGR8	S693	KIN	CDK2_CDK3_CDK1_CDK5_group	CDK5	0.053	0.2488	0.0231	ENSP00000251527	ENSP00000297518	SHMSGsPGPGG	ENSP00000320935	1.02
A0FGR8	S693	KIN	CDK2_CDK3_CDK1_CDK5_group	CDK2	0.0425	0.2488	0.0164	ENSP00000251527	ENSP00000266970	SHMSGsPGPGG	ENSP00000379213, ENSP00000262178	0.79
A0FGR8	S693	KIN	AMPK_group	AMPKa1	0.04	0.0158	0.0661	ENSP00000251527	ENSP00000346148	SHMSGsPGPGG	ENSP00000320935	0.74
A0FGR8	S693	KIN	RCK_group	ICK	0.0448	0.1299	0.0252	ENSP00000251527	ENSP00000263043	SHMSGsPGPGG	ENSP00000242285	0.74
A0FGR8	S693	KIN	CDK2_CDK3_CDK1_CDK5_group	CDK1	0.0377	0.2488	0.0136	ENSP00000251527	ENSP00000306043	SHMSGsPGPGG	ENSP00000351015	0.69
A0FGR8	S693	KIN	JNK_group	MAPK8	0.0493	0.0238	0.0729	ENSP00000251527	ENSP00000353483	SHMSGsPGPGG	ENSP00000320935	0.65
A0FGR8	S693	KIN	MAPK3_MAPK1_MAPK7_NLK_group	NLK	0.0303	0.1562	0.0126	ENSP00000251527	ENSP00000384625	SHMSGsPGPGG	ENSP00000348877, ENSP00000262178	0.62
A0FGR8	S693	KIN	MAPK3_MAPK1_MAPK7_NLK_group	MAPK7	0.0313	0.1562	0.0132	ENSP00000251527	ENSP00000311005	SHMSGsPGPGG	ENSP00000346389, ENSP00000320935	0.57999
A0FGR8	S693	KIN	CDK2_CDK3_CDK1_CDK5_group	CDK3	0.0158	0.2488	0.0036	ENSP00000251527	ENSP00000400088	SHMSGsPGPGG	ENSP00000352121, ENSP00000320935	0.56999
A0FGR8	S693	KIN	ARAF_BRAF_RAF1_group	BRAF	0.0678	0.1274	0.0483	ENSP00000251527	ENSP00000288602	SHMSGsPGPGG	ENSP00000351015	0.56
A0FGR8	S693	KIN	AMPK_group	AMPKa2	0.044	0.0158	0.0764	ENSP00000251527	ENSP00000360290	SHMSGsPGPGG	ENSP00000320935	0.53
A0FGR8	S693	KIN	PDHK_group	PDHK4	0.0389	0.0186	0.058	ENSP00000251527	ENSP00000005178	SHMSGsPGPGG	ENSP00000320935	0.53
A0FGR8	S693	KIN	MAPK3_MAPK1_MAPK7_NLK_group	MAPK3	0.0438	0.1562	0.0221	ENSP00000251527	ENSP00000263025	SHMSGsPGPGG	ENSP00000351015	0.51
A0FGR8	S693	KIN	MAPK3_MAPK1_MAPK7_NLK_group	MAPK1	0.045	0.1562	0.023	ENSP00000251527	ENSP00000215832	SHMSGsPGPGG	ENSP00000264748	0.51
A0FGR8	S693	KIN	ARAF_BRAF_RAF1_group	RAF1	0.0683	0.1274	0.0488	ENSP00000251527	ENSP00000251849	SHMSGsPGPGG	ENSP00000351015	0.48
A0FGR8	S693	KIN	GSK3_group	GSK3alpha	0.0539	0.05	0.0562	ENSP00000251527	ENSP00000222330	SHMSGsPGPGG	ENSP00000320935	0.46
A0FGR8	S693	KIN	PKB_group	PKBgamma	0.025	0.0035	0.0722	ENSP00000251527	ENSP00000263826	SHMSGsPGPGG	ENSP00000320935	0.45
A0FGR8	S693	KIN	CK1_group	CK1gamma3	0.0275	0.109	0.0131	ENSP00000251527	ENSP00000353904	SHMSGsPGPGG	ENSP00000320180, ENSP00000262178	0.42
A0FGR8	S693	KIN	CLK_group	CLK3	0.019	0.214	0.0051	ENSP00000251527	ENSP00000391518	SHMSGsPGPGG	ENSP00000312326, ENSP00000320935	0.4
A0FGR8	S693	KIN	GSK3_group	GSK3beta	0.0539	0.05	0.0562	ENSP00000251527	ENSP00000324806	SHMSGsPGPGG	ENSP00000320935	0.4
A0FGR8	S693	KIN	PKB_group	PKBbeta	0.026	0.0035	0.0769	ENSP00000251527	ENSP00000375892	SHMSGsPGPGG	ENSP00000320935	0.4
A0FGR8	S693	KIN	CLK_group	CLK2	0.0246	0.214	0.0077	ENSP00000251527	ENSP00000354856	SHMSGsPGPGG	ENSP00000360683, ENSP00000320935	0.39
A0FGR8	S693	KIN	SGK_group	SGK1	0.0307	0.0131	0.0485	ENSP00000251527	ENSP00000356832	SHMSGsPGPGG	ENSP00000320935	0.35
A0FGR8	S693	KIN	CK1_group	CK1delta	0.032	0.109	0.0165	ENSP00000251527	ENSP00000324464	SHMSGsPGPGG	ENSP00000314420, ENSP00000262178	0.28999
A0FGR8	S693	KIN	CaMKII_group	CaMKIIbeta	0.0327	0.0113	0.058	ENSP00000251527	ENSP00000258682	SHMSGsPGPGG	ENSP00000320935	0.28999
A0FGR8	S693	KIN	SGK_group	SGK3	0.0156	0.0131	0.0172	ENSP00000251527	ENSP00000262211	SHMSGsPGPGG	ENSP00000320935	0.28
A0FGR8	S693	KIN	p70S6K_group	p70S6Kb	0.0136	0.0043	0.0253	ENSP00000251527	ENSP00000308413	SHMSGsPGPGG	ENSP00000320935	0.28
A0FGR8	S693	KIN	CLK_group	CLK1	0.0254	0.214	0.0081	ENSP00000251527	ENSP00000326830	SHMSGsPGPGG	ENSP00000360683, ENSP00000320935	0.27
A0FGR8	S693	KIN	RCK_group	MOK	0.0303	0.1299	0.0138	ENSP00000251527	ENSP00000355304	SHMSGsPGPGG	ENSP00000351015	0.27
A0FGR8	S693	KIN	CK1_group	CK1gamma2	0.0233	0.109	0.0101	ENSP00000251527	ENSP00000255641	SHMSGsPGPGG	ENSP00000248975, ENSP00000320935	0.26
A0FGR8	S693	KIN	CaMKI_group	CaMKIbeta	0.0092	0.0275	0.0051	ENSP00000251527	ENSP00000405950	SHMSGsPGPGG	ENSP00000334122, ENSP00000292408	0.25
A0FGR8	S693	KIN	CK1_group	CK1gamma1	0.0233	0.109	0.0101	ENSP00000251527	ENSP00000305777	SHMSGsPGPGG	ENSP00000248975, ENSP00000320935	0.24
A0FGR8	S693	KIN	CK1_group	CK1alpha2	0.0182	0.109	0.0069	ENSP00000251527	ENSP00000369126	SHMSGsPGPGG	ENSP00000254657, ENSP00000262178	0.24
A0FGR8	S693	KIN	CLK_group	CLK4	0.0169	0.214	0.0043	ENSP00000251527	ENSP00000316948	SHMSGsPGPGG	ENSP00000360683, ENSP00000320935	0.24
A0FGR8	S693	KIN	DMPK_group	DMPK2	0.0133	0.0483	0.0066	ENSP00000251527	ENSP00000345133	SHMSGsPGPGG	ENSP00000238738, ENSP00000320935	0.22
A0FGR8	S693	KIN	MAPKAPK_group	MAPKAPK5	0.0157	0.0145	0.0164	ENSP00000251527	ENSP00000202788	SHMSGsPGPGG	ENSP00000351015	0.21
A0FGR8	S693	KIN	RSK_group	RSK2	0.0263	0.0253	0.0268	ENSP00000251527	ENSP00000368884	SHMSGsPGPGG	ENSP00000320935	0.2
A0FGR8	S693	KIN	JNK_group	MAPK10	0.0164	0.0238	0.0135	ENSP00000251527	ENSP00000352157	SHMSGsPGPGG	ENSP00000345853, ENSP00000320935	0.2
A0FGR8	S693	KIN	MAP2K_group	MAP2K3	0.0293	0.0134	0.0447	ENSP00000251527	ENSP00000345083	SHMSGsPGPGG	ENSP00000320935	0.2
A0FGR8	S693	KIN	MAPKAPK_group	MAPKAPK3	0.0149	0.0145	0.0152	ENSP00000251527	ENSP00000350639	SHMSGsPGPGG	ENSP00000351015	0.2
A0FGR8	S693	KIN	PAK_group	PAK4	0.0178	0.0105	0.0237	ENSP00000251527	ENSP00000351049	SHMSGsPGPGG	ENSP00000410294	0.2
A0FGR8	S693	KIN	PDHK_group	PDHK1	0.0245	0.0186	0.0284	ENSP00000251527	ENSP00000282077	SHMSGsPGPGG	ENSP00000320935	0.2
A0FGR8	S693	KIN	RSK_group	RSK3	0.0233	0.0253	0.0222	ENSP00000251527	ENSP00000363277	SHMSGsPGPGG	ENSP00000320935	0.18
A0FGR8	S693	KIN	GRK_group	GRK7	0.021	0.0316	0.0169	ENSP00000251527	ENSP00000264952	SHMSGsPGPGG	ENSP00000343782, ENSP00000262178	0.18
A0FGR8	S693	KIN	PKC_group	PKCiota	0.0324	0.0077	0.0702	ENSP00000251527	ENSP00000295797	SHMSGsPGPGG	ENSP00000320935	0.18
A0FGR8	S693	KIN	ARAF_BRAF_RAF1_group	ARAF	0.0253	0.1274	0.0106	ENSP00000251527	ENSP00000366244	SHMSGsPGPGG	ENSP00000248975, ENSP00000320935	0.17
A0FGR8	S693	KIN	RSK_group	RSK4	0.0184	0.0253	0.0155	ENSP00000251527	ENSP00000262752	SHMSGsPGPGG	ENSP00000320935	0.17
A0FGR8	S693	KIN	JNK_group	MAPK9	0.0172	0.0238	0.0145	ENSP00000251527	ENSP00000321410	SHMSGsPGPGG	ENSP00000351015	0.17
A0FGR8	S693	KIN	ATM_ATR_group	ATM	0.0133	0.0117	0.0143	ENSP00000251527	ENSP00000278616	SHMSGsPGPGG	ENSP00000298171, ENSP00000262178	0.17
A0FGR8	S693	KIN	CaMKI_group	CaMKIalpha	0.0165	0.0275	0.0126	ENSP00000251527	ENSP00000256460	SHMSGsPGPGG	ENSP00000347649, ENSP00000320935	0.17
A0FGR8	S693	KIN	MARK_group	MARK1	0.0154	0.0144	0.0159	ENSP00000251527	ENSP00000355884	SHMSGsPGPGG	ENSP00000309415	0.17
A0FGR8	S693	KIN	RSK_group	RSK1	0.0184	0.0253	0.0155	ENSP00000251527	ENSP00000386050	SHMSGsPGPGG	ENSP00000320935	0.16
A0FGR8	S693	KIN	DMPK_group	MRCKb	0.0093	0.0483	0.0039	ENSP00000251527	ENSP00000355237	SHMSGsPGPGG	ENSP00000346291, ENSP00000380280	0.16
A0FGR8	S693	KIN	p38_group	MAPK14	0.0626	0.1482	0.0393	ENSP00000251527	ENSP00000229794	SHMSGsPGPGG	ENSP00000320935	0.16
A0FGR8	S693	KIN	SGK_group	SGK2	0.0103	0.0131	0.009	ENSP00000251527	ENSP00000340608	SHMSGsPGPGG	ENSP00000358784, ENSP00000320935	0.15
A0FGR8	S693	KIN	PKD_group	PKD3	0.0043	0.0006	0.0125	ENSP00000251527	ENSP00000234179	SHMSGsPGPGG	ENSP00000320935	0.14
A0FGR8	S693	KIN	PKC_group	PKCzeta	0.0343	0.0077	0.0768	ENSP00000251527	ENSP00000367830	SHMSGsPGPGG	ENSP00000320935	0.14
A0FGR8	S693	KIN	PKGcGK_group	PKG1cGKI	0.0216	0.0201	0.0224	ENSP00000251527	ENSP00000363092	SHMSGsPGPGG	ENSP00000262178	0.14
A0FGR8	S693	KIN	PKB_group	PKBalpha	0.026	0.0035	0.0768	ENSP00000251527	ENSP00000270202	SHMSGsPGPGG	ENSP00000320935	0.14
A0FGR8	S693	KIN	PDHK_group	PDHK2	0.0158	0.0186	0.0144	ENSP00000251527	ENSP00000007708	SHMSGsPGPGG	ENSP00000320935	0.14
A0FGR8	S693	KIN	MAP2K_group	MAP2K6	0.0237	0.0134	0.0322	ENSP00000251527	ENSP00000351997	SHMSGsPGPGG	ENSP00000320935	0.13
A0FGR8	S693	KIN	ROCK_group	ROCK1	0.0191	0.0182	0.0196	ENSP00000251527	ENSP00000382697	SHMSGsPGPGG	ENSP00000263200	0.13
A0FGR8	S693	KIN	NEK1_NEK5_NEK3_NEK4_NEK11_NEK2_group	NEK4	0.0135	0.031	0.0086	ENSP00000251527	ENSP00000233027	SHMSGsPGPGG	ENSP00000266000, ENSP00000320935	0.13
A0FGR8	S693	KIN	p70S6K_group	p70S6K	0.0136	0.0043	0.0253	ENSP00000251527	ENSP00000225577	SHMSGsPGPGG	ENSP00000320935	0.13
A0FGR8	S693	KIN	GRK_group	GRK4	0.021	0.0316	0.0169	ENSP00000251527	ENSP00000381129	SHMSGsPGPGG	ENSP00000343782, ENSP00000262178	0.12
A0FGR8	S693	KIN	GRK_group	GRK6	0.021	0.0316	0.0169	ENSP00000251527	ENSP00000377204	SHMSGsPGPGG	ENSP00000343782, ENSP00000262178	0.12
A0FGR8	S693	KIN	TLK_group	TLK1	0.0075	0.0081	0.0072	ENSP00000251527	ENSP00000411099	SHMSGsPGPGG	ENSP00000249647, ENSP00000320935	0.12
A0FGR8	S693	KIN	IKKalpha_IKKbeta_group	IKKbeta	0.0248	0.0219	0.0265	ENSP00000251527	ENSP00000339151	SHMSGsPGPGG	ENSP00000320935	0.12
A0FGR8	S693	KIN	RCK_group	MAK	0.0134	0.1299	0.0039	ENSP00000251527	ENSP00000313021	SHMSGsPGPGG	ENSP00000302846, ENSP00000262178	0.12
A0FGR8	S693	KIN	GRK_group	GRK3	0.0217	0.0316	0.0178	ENSP00000251527	ENSP00000317578	SHMSGsPGPGG	ENSP00000343782, ENSP00000262178	0.11
A0FGR8	S693	KIN	CK2_group	CK2a2	0.0226	0.0177	0.0258	ENSP00000251527	ENSP00000262506	SHMSGsPGPGG	ENSP00000309415	0.11
A0FGR8	S693	KIN	CK1_group	CK1alpha	0.0222	0.109	0.0094	ENSP00000251527	ENSP00000261798	SHMSGsPGPGG	ENSP00000317904, ENSP00000320935	0.11
A0FGR8	S693	KIN	PKD_group	PKD2	0.003	0.0006	0.007	ENSP00000251527	ENSP00000291281	SHMSGsPGPGG	ENSP00000271555, ENSP00000320935	0.11
A0FGR8	S693	KIN	p38_group	MAPK12	0.0324	0.1482	0.0143	ENSP00000251527	ENSP00000215659	SHMSGsPGPGG	ENSP00000320935	0.11
A0FGR8	S693	KIN	p38_group	MAPK13	0.0318	0.1482	0.0139	ENSP00000251527	ENSP00000211287	SHMSGsPGPGG	ENSP00000345853, ENSP00000320935	0.11
A0FGR8	S693	KIN	GRK_group	GRK5	0.0214	0.0316	0.0174	ENSP00000251527	ENSP00000376609	SHMSGsPGPGG	ENSP00000358301, ENSP00000262178	0.1
A0FGR8	S693	KIN	MAPKAPK_group	MAPKAPK2	0.0145	0.0145	0.0145	ENSP00000251527	ENSP00000356070	SHMSGsPGPGG	ENSP00000351015	0.1
A0FGR8	S693	KIN	MARK_group	MARK2	0.0224	0.0144	0.0285	ENSP00000251527	ENSP00000389184	SHMSGsPGPGG	ENSP00000320935	0.1
A0FGR8	S693	KIN	GRK_group	GRK1	0.021	0.0316	0.0169	ENSP00000251527	ENSP00000334876	SHMSGsPGPGG	ENSP00000343782, ENSP00000262178	0.09
A0FGR8	S693	KIN	GRK_group	GRK2	0.0272	0.0316	0.025	ENSP00000251527	ENSP00000312262	SHMSGsPGPGG	ENSP00000309415	0.09
A0FGR8	S693	KIN	CK2_group	CK2alpha	0.0261	0.0177	0.0322	ENSP00000251527	ENSP00000217244	SHMSGsPGPGG	ENSP00000309415	0.09
A0FGR8	S693	KIN	ATM_ATR_group	ATR	0.0077	0.0117	0.0061	ENSP00000251527	ENSP00000343741	SHMSGsPGPGG	ENSP00000350283, ENSP00000351015	0.09
A0FGR8	S693	KIN	DMPK_group	DMPK1	0.022	0.0483	0.0145	ENSP00000251527	ENSP00000345997	SHMSGsPGPGG	ENSP00000303424, ENSP00000262178	0.09
A0FGR8	S693	KIN	CDK4_CDK6_group	CDK4	0.0165	0.0137	0.0181	ENSP00000251527	ENSP00000257904	SHMSGsPGPGG	ENSP00000351015	0.09
A0FGR8	S693	KIN	IKKalpha_IKKbeta_group	IKKalpha	0.0191	0.0219	0.0177	ENSP00000251527	ENSP00000359424	SHMSGsPGPGG	ENSP00000301295, ENSP00000262178	0.09
A0FGR8	S693	KIN	HIPK1_HIPK2_group	HIPK1	0.0091	0.0115	0.008	ENSP00000251527	ENSP00000358571	SHMSGsPGPGG	ENSP00000404623, ENSP00000320935	0.09
A0FGR8	S693	KIN	MAP2K_group	MAP2K7	0.0168	0.0134	0.019	ENSP00000251527	ENSP00000381066	SHMSGsPGPGG	ENSP00000320935	0.08
A0FGR8	S693	KIN	MAP2K_group	MAP2K4	0.0209	0.0134	0.0266	ENSP00000251527	ENSP00000262445	SHMSGsPGPGG	ENSP00000320935	0.08
A0FGR8	S693	KIN	PKD_group	PKD1	0.0043	0.0006	0.0125	ENSP00000251527	ENSP00000333568	SHMSGsPGPGG	ENSP00000320935	0.08
A0FGR8	S693	KIN	p38_group	MAPK11	0.0314	0.1482	0.0136	ENSP00000251527	ENSP00000333685	SHMSGsPGPGG	ENSP00000345853, ENSP00000320935	0.08
A0FGR8	S693	KIN	HIPK1_HIPK2_group	HIPK2	0.0131	0.0115	0.0142	ENSP00000251527	ENSP00000263551	SHMSGsPGPGG	ENSP00000351015	0.08
A0FGR8	S693	KIN	MAP2K_group	MAP2K2	0.0163	0.0134	0.0181	ENSP00000251527	ENSP00000262948	SHMSGsPGPGG	ENSP00000351015	0.07
A0FGR8	S693	KIN	CaMKI_group	CaMKIgamma	0.0079	0.0275	0.004	ENSP00000251527	ENSP00000009105	SHMSGsPGPGG	ENSP00000349467, ENSP00000262178	0.07
A0FGR8	S693	KIN	CaMKI_group	CaMKIdelta	0.0098	0.0275	0.0056	ENSP00000251527	ENSP00000368124	SHMSGsPGPGG	ENSP00000349467, ENSP00000262178	0.07
A0FGR8	S693	KIN	PAK_group	PAK1	0.0143	0.0105	0.0169	ENSP00000251527	ENSP00000278568	SHMSGsPGPGG	ENSP00000263200	0.07
A0FGR8	S693	KIN	TLK_group	TLK2	0.0077	0.0081	0.0075	ENSP00000251527	ENSP00000275780	SHMSGsPGPGG	ENSP00000346389, ENSP00000320935	0.07
A0FGR8	S693	KIN	MARK_group	MARK3	0.0099	0.0144	0.0081	ENSP00000251527	ENSP00000411397	SHMSGsPGPGG	ENSP00000248975, ENSP00000320935	0.07
A0FGR8	S693	KIN	PDHK_group	PDHK3	0.009	0.0186	0.0061	ENSP00000251527	ENSP00000387536	SHMSGsPGPGG	ENSP00000379213, ENSP00000262178	0.07
A0FGR8	S693	KIN	PDHK_group	BCKDK	0.0082	0.0186	0.0053	ENSP00000251527	ENSP00000219794	SHMSGsPGPGG	ENSP00000348986, ENSP00000320935	0.07
A0FGR8	S693	KIN	DMPK_group	MRCKa	0.0137	0.0483	0.007	ENSP00000251527	ENSP00000355731	SHMSGsPGPGG	ENSP00000238738, ENSP00000320935	0.06
A0FGR8	S693	KIN	PKC_group	PKCbeta	0.0217	0.0077	0.0379	ENSP00000251527	ENSP00000305355	SHMSGsPGPGG	ENSP00000320935	0.06
A0FGR8	S693	KIN	PKGcGK_group	PKG2cGKII	0.0128	0.0201	0.01	ENSP00000251527	ENSP00000264399	SHMSGsPGPGG	ENSP00000292408	0.06
A0FGR8	S693	KIN	CaMKII_group	CaMKIIdelta	0.0128	0.0113	0.0136	ENSP00000251527	ENSP00000339740	SHMSGsPGPGG	ENSP00000358301, ENSP00000262178	0.06
A0FGR8	S693	KIN	MAP2K_group	MAP2K1	0.0203	0.0134	0.0254	ENSP00000251527	ENSP00000302486	SHMSGsPGPGG	ENSP00000320935	0.05
A0FGR8	S693	KIN	PAK_group	PAK5	0.0074	0.0105	0.0062	ENSP00000251527	ENSP00000322957	SHMSGsPGPGG	ENSP00000364893, ENSP00000320935	0.05
A0FGR8	S693	KIN	AuroraC_AuroraB_group	AuroraB	0.0115	0.0142	0.0102	ENSP00000251527	ENSP00000313950	SHMSGsPGPGG	ENSP00000271308, ENSP00000320935	0.05
A0FGR8	S693	KIN	MARK_group	MARK4	0.0085	0.0144	0.0064	ENSP00000251527	ENSP00000300843	SHMSGsPGPGG	ENSP00000236959, ENSP00000320935	0.05
A0FGR8	S693	KIN	NEK1_NEK5_NEK3_NEK4_NEK11_NEK2_group	NEK1	0.011	0.031	0.0063	ENSP00000251527	ENSP00000408020	SHMSGsPGPGG	ENSP00000248975, ENSP00000320935	0.05
A0FGR8	S693	KIN	CaMKII_group	CaMKIIgamma	0.0121	0.0113	0.0125	ENSP00000251527	ENSP00000319060	SHMSGsPGPGG	ENSP00000320935	0.05
A0FGR8	S693	KIN	PKA_group	PKAalpha	0.0118	0.0054	0.018	ENSP00000251527	ENSP00000309591	SHMSGsPGPGG	ENSP00000351015	0.04
A0FGR8	S693	KIN	PAK_group	PAK3	0.01	0.0105	0.0097	ENSP00000251527	ENSP00000353864	SHMSGsPGPGG	ENSP00000351015	0.04
A0FGR8	S693	KIN	AuroraC_AuroraB_group	AuroraC	0.0063	0.0142	0.0041	ENSP00000251527	ENSP00000302898	SHMSGsPGPGG	ENSP00000406209, ENSP00000292408	0.04
A0FGR8	S693	KIN	PKC_group	PKCepsilon	0.0167	0.0077	0.0254	ENSP00000251527	ENSP00000306124	SHMSGsPGPGG	ENSP00000320935	0.04
A0FGR8	S693	KIN	ROCK_group	ROCK2	0.0117	0.0182	0.0093	ENSP00000251527	ENSP00000317985	SHMSGsPGPGG	ENSP00000367830, ENSP00000320935	0.04
A0FGR8	S693	KIN	NEK1_NEK5_NEK3_NEK4_NEK11_NEK2_group	NEK2	0.0153	0.031	0.0105	ENSP00000251527	ENSP00000355966	SHMSGsPGPGG	ENSP00000352929, ENSP00000262178	0.04
A0FGR8	S693	KIN	NEK1_NEK5_NEK3_NEK4_NEK11_NEK2_group	NEK3	0.0087	0.031	0.0044	ENSP00000251527	ENSP00000383210	SHMSGsPGPGG	ENSP00000244289, ENSP00000320935	0.04
A0FGR8	S693	KIN	NEK1_NEK5_NEK3_NEK4_NEK11_NEK2_group	NEK11	0.0058	0.031	0.0023	ENSP00000251527	ENSP00000372857	SHMSGsPGPGG	ENSP00000346148, ENSP00000320935	0.04
A0FGR8	S693	KIN	CaMKII_group	CaMKIIalpha	0.0106	0.0113	0.0103	ENSP00000251527	ENSP00000381412	SHMSGsPGPGG	ENSP00000349467, ENSP00000262178	0.04
A0FGR8	S693	KIN	MAP2K_group	MAP2K5	0.0093	0.0134	0.0076	ENSP00000251527	ENSP00000178640	SHMSGsPGPGG	ENSP00000295797, ENSP00000320935	0.03
A0FGR8	S693	KIN	PKA_group	PKAgamma	0.0082	0.0054	0.0103	ENSP00000251527	ENSP00000366488	SHMSGsPGPGG	ENSP00000300055, ENSP00000320935	0.03
A0FGR8	S693	KIN	PKA_group	PKAbeta	0.008	0.0054	0.0099	ENSP00000251527	ENSP00000359719	SHMSGsPGPGG	ENSP00000342952, ENSP00000262178	0.03
A0FGR8	S693	KIN	PAK_group	PAK2	0.0103	0.0105	0.0102	ENSP00000251527	ENSP00000314067	SHMSGsPGPGG	ENSP00000271308, ENSP00000320935	0.03
A0FGR8	S693	KIN	PAK_group	PAK6	0.0074	0.0105	0.0062	ENSP00000251527	ENSP00000260404	SHMSGsPGPGG	ENSP00000364893, ENSP00000320935	0.03
A0FGR8	S693	KIN	PLK_group	PLK4	0.0094	0.0077	0.0105	ENSP00000251527	ENSP00000270861	SHMSGsPGPGG	ENSP00000352929, ENSP00000262178	0.03
A0FGR8	S693	KIN	PKC_group	PKCeta	0.0105	0.0077	0.0125	ENSP00000251527	ENSP00000329127	SHMSGsPGPGG	ENSP00000320935	0.03
A0FGR8	S693	KIN	CDK4_CDK6_group	CDK6	0.0083	0.0137	0.0063	ENSP00000251527	ENSP00000265734	SHMSGsPGPGG	ENSP00000267163, ENSP00000351015	0.03
A0FGR8	S693	KIN	Chak1_Chak2_group	Chak2	0.0088	0.0065	0.0104	ENSP00000251527	ENSP00000354006	SHMSGsPGPGG	ENSP00000351015	0.03
A0FGR8	S693	KIN	Chak1_Chak2_group	Chak1	0.0099	0.0065	0.0125	ENSP00000251527	ENSP00000320239	SHMSGsPGPGG	ENSP00000380280	0.03
A0FGR8	S693	KIN	Pim3_Pim1_group	Pim1	0.0089	0.0066	0.0105	ENSP00000251527	ENSP00000362608	SHMSGsPGPGG	ENSP00000351015	0.03
A0FGR8	S693	KIN	PLK_group	PLK1	0.0111	0.0077	0.0136	ENSP00000251527	ENSP00000300093	SHMSGsPGPGG	ENSP00000351015	0.02
A0FGR8	S693	KIN	PLK_group	PLK3	0.0065	0.0077	0.006	ENSP00000251527	ENSP00000361275	SHMSGsPGPGG	ENSP00000269305, ENSP00000262178	0.02
A0FGR8	S693	KIN	PLK_group	PLK2	0.0068	0.0077	0.0063	ENSP00000251527	ENSP00000274289	SHMSGsPGPGG	ENSP00000298552, ENSP00000351015	0.02
A0FGR8	S693	KIN	PKC_group	PKCtheta	0.0105	0.0077	0.0125	ENSP00000251527	ENSP00000263125	SHMSGsPGPGG	ENSP00000320935	0.02
A0FGR8	S693	KIN	Pim3_Pim1_group	Pim3	0.0052	0.0066	0.0046	ENSP00000251527	ENSP00000353824	SHMSGsPGPGG	ENSP00000219789, ENSP00000320935	0.02
A0FGR8	S693	KIN	PKC_group	PKCalpha	0.0122	0.0077	0.0157	ENSP00000251527	ENSP00000284384	SHMSGsPGPGG	ENSP00000019103, ENSP00000262178	0.01
A0FGR8	S693	KIN	PKC_group	PKCdelta	0.0108	0.0077	0.013	ENSP00000251527	ENSP00000331602	SHMSGsPGPGG	ENSP00000320935	0.01
A0FGR8	S693	KIN	PKC_group	PKCgamma	0.0105	0.0077	0.0125	ENSP00000251527	ENSP00000263431	SHMSGsPGPGG	ENSP00000320935	0.01
A0FGR8	S743	KIN	JNK_group	MAPK8	0.0849	0.1125	0.0729	ENSP00000251527	ENSP00000353483	SSLLAsPGHIS	ENSP00000320935	1.07
A0FGR8	S743	KIN	CDK2_CDK3_CDK1_CDK5_group	CDK5	0.055	0.2771	0.0231	ENSP00000251527	ENSP00000297518	SSLLAsPGHIS	ENSP00000320935	1.04
A0FGR8	S743	KIN	CK1_group	CK1epsilon	0.0713	0.081	0.0666	ENSP00000251527	ENSP00000352929	SSLLAsPGHIS	ENSP00000262178	0.91
A0FGR8	S743	KIN	RCK_group	ICK	0.0496	0.174	0.0252	ENSP00000251527	ENSP00000263043	SSLLAsPGHIS	ENSP00000242285	0.83
A0FGR8	S743	KIN	CDK2_CDK3_CDK1_CDK5_group	CDK2	0.0442	0.2771	0.0164	ENSP00000251527	ENSP00000266970	SSLLAsPGHIS	ENSP00000379213, ENSP00000262178	0.82
A0FGR8	S743	KIN	AMPK_group	AMPKa1	0.0419	0.018	0.0661	ENSP00000251527	ENSP00000346148	SSLLAsPGHIS	ENSP00000320935	0.78
A0FGR8	S743	KIN	CDK2_CDK3_CDK1_CDK5_group	CDK1	0.0391	0.2771	0.0136	ENSP00000251527	ENSP00000306043	SSLLAsPGHIS	ENSP00000351015	0.71
A0FGR8	S743	KIN	MAPK3_MAPK1_MAPK7_NLK_group	NLK	0.0318	0.1782	0.0126	ENSP00000251527	ENSP00000384625	SSLLAsPGHIS	ENSP00000348877, ENSP00000262178	0.65
A0FGR8	S743	KIN	ARAF_BRAF_RAF1_group	BRAF	0.0728	0.1561	0.0483	ENSP00000251527	ENSP00000288602	SSLLAsPGHIS	ENSP00000351015	0.62
A0FGR8	S743	KIN	MAPK3_MAPK1_MAPK7_NLK_group	MAPK7	0.0328	0.1782	0.0132	ENSP00000251527	ENSP00000311005	SSLLAsPGHIS	ENSP00000346389, ENSP00000320935	0.62
A0FGR8	S743	KIN	PDHK_group	PDHK4	0.0435	0.0255	0.058	ENSP00000251527	ENSP00000005178	SSLLAsPGHIS	ENSP00000320935	0.62
A0FGR8	S743	KIN	CDK2_CDK3_CDK1_CDK5_group	CDK3	0.0164	0.2771	0.0036	ENSP00000251527	ENSP00000400088	SSLLAsPGHIS	ENSP00000352121, ENSP00000320935	0.59
A0FGR8	S743	KIN	GSK3_group	GSK3alpha	0.0612	0.0719	0.0562	ENSP00000251527	ENSP00000222330	SSLLAsPGHIS	ENSP00000320935	0.57999
A0FGR8	S743	KIN	AMPK_group	AMPKa2	0.046	0.018	0.0764	ENSP00000251527	ENSP00000360290	SSLLAsPGHIS	ENSP00000320935	0.56999
A0FGR8	S743	KIN	ARAF_BRAF_RAF1_group	RAF1	0.0733	0.1561	0.0488	ENSP00000251527	ENSP00000251849	SSLLAsPGHIS	ENSP00000351015	0.54
A0FGR8	S743	KIN	MAPK3_MAPK1_MAPK7_NLK_group	MAPK3	0.0459	0.1782	0.0221	ENSP00000251527	ENSP00000263025	SSLLAsPGHIS	ENSP00000351015	0.54
A0FGR8	S743	KIN	MAPK3_MAPK1_MAPK7_NLK_group	MAPK1	0.0471	0.1782	0.023	ENSP00000251527	ENSP00000215832	SSLLAsPGHIS	ENSP00000264748	0.54
A0FGR8	S743	KIN	JNK_group	MAPK10	0.0283	0.1125	0.0135	ENSP00000251527	ENSP00000352157	SSLLAsPGHIS	ENSP00000345853, ENSP00000320935	0.51
A0FGR8	S743	KIN	GSK3_group	GSK3beta	0.0612	0.0719	0.0562	ENSP00000251527	ENSP00000324806	SSLLAsPGHIS	ENSP00000320935	0.5
A0FGR8	S743	KIN	DMPK_group	DMPK2	0.0196	0.1457	0.0066	ENSP00000251527	ENSP00000345133	SSLLAsPGHIS	ENSP00000238738, ENSP00000320935	0.49
A0FGR8	S743	KIN	JNK_group	MAPK9	0.0297	0.1125	0.0145	ENSP00000251527	ENSP00000321410	SSLLAsPGHIS	ENSP00000351015	0.48
A0FGR8	S743	KIN	PKB_group	PKBgamma	0.0254	0.0036	0.0722	ENSP00000251527	ENSP00000263826	SSLLAsPGHIS	ENSP00000320935	0.47
A0FGR8	S743	KIN	PKB_group	PKBbeta	0.0264	0.0036	0.0769	ENSP00000251527	ENSP00000375892	SSLLAsPGHIS	ENSP00000320935	0.41
A0FGR8	S743	KIN	CK1_group	CK1gamma3	0.0248	0.081	0.0131	ENSP00000251527	ENSP00000353904	SSLLAsPGHIS	ENSP00000320180, ENSP00000262178	0.36
A0FGR8	S743	KIN	SGK_group	SGK1	0.0308	0.0133	0.0485	ENSP00000251527	ENSP00000356832	SSLLAsPGHIS	ENSP00000320935	0.35
A0FGR8	S743	KIN	DMPK_group	MRCKb	0.0137	0.1457	0.0039	ENSP00000251527	ENSP00000355237	SSLLAsPGHIS	ENSP00000346291, ENSP00000380280	0.34
A0FGR8	S743	KIN	RCK_group	MOK	0.0336	0.174	0.0138	ENSP00000251527	ENSP00000355304	SSLLAsPGHIS	ENSP00000351015	0.33
A0FGR8	S743	KIN	CaMKII_group	CaMKIIbeta	0.0327	0.0113	0.058	ENSP00000251527	ENSP00000258682	SSLLAsPGHIS	ENSP00000320935	0.28999
A0FGR8	S743	KIN	SGK_group	SGK3	0.0157	0.0133	0.0172	ENSP00000251527	ENSP00000262211	SSLLAsPGHIS	ENSP00000320935	0.28
A0FGR8	S743	KIN	p70S6K_group	p70S6Kb	0.0135	0.0042	0.0253	ENSP00000251527	ENSP00000308413	SSLLAsPGHIS	ENSP00000320935	0.28
A0FGR8	S743	KIN	HIPK1_HIPK2_group	HIPK1	0.0172	0.0718	0.008	ENSP00000251527	ENSP00000358571	SSLLAsPGHIS	ENSP00000404623, ENSP00000320935	0.28
A0FGR8	S743	KIN	MAP2K_group	MAP2K3	0.0335	0.0196	0.0447	ENSP00000251527	ENSP00000345083	SSLLAsPGHIS	ENSP00000320935	0.26
A0FGR8	S743	KIN	HIPK1_HIPK2_group	HIPK2	0.025	0.0718	0.0142	ENSP00000251527	ENSP00000263551	SSLLAsPGHIS	ENSP00000351015	0.26
A0FGR8	S743	KIN	PDHK_group	PDHK1	0.0273	0.0255	0.0284	ENSP00000251527	ENSP00000282077	SSLLAsPGHIS	ENSP00000320935	0.25
A0FGR8	S743	KIN	CK1_group	CK1delta	0.0288	0.081	0.0165	ENSP00000251527	ENSP00000324464	SSLLAsPGHIS	ENSP00000314420, ENSP00000262178	0.24
A0FGR8	S743	KIN	CK1_group	CK1gamma2	0.021	0.081	0.0101	ENSP00000251527	ENSP00000255641	SSLLAsPGHIS	ENSP00000248975, ENSP00000320935	0.22
A0FGR8	S743	KIN	GRK_group	GRK7	0.0226	0.0385	0.0169	ENSP00000251527	ENSP00000264952	SSLLAsPGHIS	ENSP00000343782, ENSP00000262178	0.21
A0FGR8	S743	KIN	ATM_ATR_group	ATM	0.0152	0.0173	0.0143	ENSP00000251527	ENSP00000278616	SSLLAsPGHIS	ENSP00000298171, ENSP00000262178	0.21
A0FGR8	S743	KIN	CLK_group	CLK3	0.0129	0.0711	0.0051	ENSP00000251527	ENSP00000391518	SSLLAsPGHIS	ENSP00000312326, ENSP00000320935	0.21
A0FGR8	S743	KIN	DMPK_group	DMPK1	0.0324	0.1457	0.0145	ENSP00000251527	ENSP00000345997	SSLLAsPGHIS	ENSP00000303424, ENSP00000262178	0.21
A0FGR8	S743	KIN	MAPKAPK_group	MAPKAPK3	0.0148	0.0143	0.0152	ENSP00000251527	ENSP00000350639	SSLLAsPGHIS	ENSP00000351015	0.2
A0FGR8	S743	KIN	MAPKAPK_group	MAPKAPK5	0.0156	0.0143	0.0164	ENSP00000251527	ENSP00000202788	SSLLAsPGHIS	ENSP00000351015	0.2
A0FGR8	S743	KIN	RSK_group	RSK2	0.026	0.0245	0.0268	ENSP00000251527	ENSP00000368884	SSLLAsPGHIS	ENSP00000320935	0.2
A0FGR8	S743	KIN	CK1_group	CK1gamma1	0.021	0.081	0.0101	ENSP00000251527	ENSP00000305777	SSLLAsPGHIS	ENSP00000248975, ENSP00000320935	0.2
A0FGR8	S743	KIN	CK1_group	CK1alpha2	0.0164	0.081	0.0069	ENSP00000251527	ENSP00000369126	SSLLAsPGHIS	ENSP00000254657, ENSP00000262178	0.2
A0FGR8	S743	KIN	PAK_group	PAK4	0.0178	0.0105	0.0237	ENSP00000251527	ENSP00000351049	SSLLAsPGHIS	ENSP00000410294	0.2
A0FGR8	S743	KIN	ARAF_BRAF_RAF1_group	ARAF	0.0272	0.1561	0.0106	ENSP00000251527	ENSP00000366244	SSLLAsPGHIS	ENSP00000248975, ENSP00000320935	0.19
A0FGR8	S743	KIN	CLK_group	CLK2	0.0167	0.0711	0.0077	ENSP00000251527	ENSP00000354856	SSLLAsPGHIS	ENSP00000360683, ENSP00000320935	0.19
A0FGR8	S743	KIN	CaMKI_group	CaMKIbeta	0.0082	0.0201	0.0051	ENSP00000251527	ENSP00000405950	SSLLAsPGHIS	ENSP00000334122, ENSP00000292408	0.19
A0FGR8	S743	KIN	MAP2K_group	MAP2K6	0.0271	0.0196	0.0322	ENSP00000251527	ENSP00000351997	SSLLAsPGHIS	ENSP00000320935	0.18
A0FGR8	S743	KIN	MARK_group	MARK1	0.0159	0.0157	0.0159	ENSP00000251527	ENSP00000355884	SSLLAsPGHIS	ENSP00000309415	0.18
A0FGR8	S743	KIN	RSK_group	RSK4	0.0182	0.0245	0.0155	ENSP00000251527	ENSP00000262752	SSLLAsPGHIS	ENSP00000320935	0.17
A0FGR8	S743	KIN	RSK_group	RSK3	0.023	0.0245	0.0222	ENSP00000251527	ENSP00000363277	SSLLAsPGHIS	ENSP00000320935	0.17
A0FGR8	S743	KIN	PDHK_group	PDHK2	0.0176	0.0255	0.0144	ENSP00000251527	ENSP00000007708	SSLLAsPGHIS	ENSP00000320935	0.17
A0FGR8	S743	KIN	p38_group	MAPK14	0.0626	0.1482	0.0393	ENSP00000251527	ENSP00000229794	SSLLAsPGHIS	ENSP00000320935	0.16
A0FGR8	S743	KIN	RSK_group	RSK1	0.0182	0.0245	0.0155	ENSP00000251527	ENSP00000386050	SSLLAsPGHIS	ENSP00000320935	0.15
A0FGR8	S743	KIN	PKB_group	PKBalpha	0.0264	0.0036	0.0768	ENSP00000251527	ENSP00000270202	SSLLAsPGHIS	ENSP00000320935	0.15
A0FGR8	S743	KIN	SGK_group	SGK2	0.0103	0.0133	0.009	ENSP00000251527	ENSP00000340608	SSLLAsPGHIS	ENSP00000358784, ENSP00000320935	0.15
A0FGR8	S743	KIN	RCK_group	MAK	0.0149	0.174	0.0039	ENSP00000251527	ENSP00000313021	SSLLAsPGHIS	ENSP00000302846, ENSP00000262178	0.15
A0FGR8	S743	KIN	GRK_group	GRK4	0.0226	0.0385	0.0169	ENSP00000251527	ENSP00000381129	SSLLAsPGHIS	ENSP00000343782, ENSP00000262178	0.14
A0FGR8	S743	KIN	GRK_group	GRK6	0.0226	0.0385	0.0169	ENSP00000251527	ENSP00000377204	SSLLAsPGHIS	ENSP00000343782, ENSP00000262178	0.14
A0FGR8	S743	KIN	DMPK_group	MRCKa	0.0202	0.1457	0.007	ENSP00000251527	ENSP00000355731	SSLLAsPGHIS	ENSP00000238738, ENSP00000320935	0.14
A0FGR8	S743	KIN	PKC_group	PKCiota	0.0283	0.0053	0.0702	ENSP00000251527	ENSP00000295797	SSLLAsPGHIS	ENSP00000320935	0.14
A0FGR8	S743	KIN	PKGcGK_group	PKG1cGKI	0.0221	0.0216	0.0224	ENSP00000251527	ENSP00000363092	SSLLAsPGHIS	ENSP00000262178	0.14
A0FGR8	S743	KIN	CLK_group	CLK1	0.0173	0.0711	0.0081	ENSP00000251527	ENSP00000326830	SSLLAsPGHIS	ENSP00000360683, ENSP00000320935	0.13
A0FGR8	S743	KIN	CaMKI_group	CaMKIalpha	0.0148	0.0201	0.0126	ENSP00000251527	ENSP00000256460	SSLLAsPGHIS	ENSP00000347649, ENSP00000320935	0.13
A0FGR8	S743	KIN	IKKalpha_IKKbeta_group	IKKbeta	0.0259	0.0247	0.0265	ENSP00000251527	ENSP00000339151	SSLLAsPGHIS	ENSP00000320935	0.13
A0FGR8	S743	KIN	ROCK_group	ROCK1	0.0192	0.0183	0.0196	ENSP00000251527	ENSP00000382697	SSLLAsPGHIS	ENSP00000263200	0.13
A0FGR8	S743	KIN	NEK1_NEK5_NEK3_NEK4_NEK11_NEK2_group	NEK4	0.0136	0.0318	0.0086	ENSP00000251527	ENSP00000233027	SSLLAsPGHIS	ENSP00000266000, ENSP00000320935	0.13
A0FGR8	S743	KIN	p70S6K_group	p70S6K	0.0135	0.0042	0.0253	ENSP00000251527	ENSP00000225577	SSLLAsPGHIS	ENSP00000320935	0.13
A0FGR8	S743	KIN	GRK_group	GRK3	0.0233	0.0385	0.0178	ENSP00000251527	ENSP00000317578	SSLLAsPGHIS	ENSP00000343782, ENSP00000262178	0.12
A0FGR8	S743	KIN	ATM_ATR_group	ATR	0.0088	0.0173	0.0061	ENSP00000251527	ENSP00000343741	SSLLAsPGHIS	ENSP00000350283, ENSP00000351015	0.12
A0FGR8	S743	KIN	GRK_group	GRK5	0.023	0.0385	0.0174	ENSP00000251527	ENSP00000376609	SSLLAsPGHIS	ENSP00000358301, ENSP00000262178	0.11
A0FGR8	S743	KIN	GRK_group	GRK1	0.0226	0.0385	0.0169	ENSP00000251527	ENSP00000334876	SSLLAsPGHIS	ENSP00000343782, ENSP00000262178	0.11
A0FGR8	S743	KIN	MAP2K_group	MAP2K7	0.0192	0.0196	0.019	ENSP00000251527	ENSP00000381066	SSLLAsPGHIS	ENSP00000320935	0.11
A0FGR8	S743	KIN	MAP2K_group	MAP2K4	0.0239	0.0196	0.0266	ENSP00000251527	ENSP00000262445	SSLLAsPGHIS	ENSP00000320935	0.11
A0FGR8	S743	KIN	CLK_group	CLK4	0.0115	0.0711	0.0043	ENSP00000251527	ENSP00000316948	SSLLAsPGHIS	ENSP00000360683, ENSP00000320935	0.11
A0FGR8	S743	KIN	PKC_group	PKCzeta	0.03	0.0053	0.0768	ENSP00000251527	ENSP00000367830	SSLLAsPGHIS	ENSP00000320935	0.11
A0FGR8	S743	KIN	MARK_group	MARK2	0.0231	0.0157	0.0285	ENSP00000251527	ENSP00000389184	SSLLAsPGHIS	ENSP00000320935	0.11
A0FGR8	S743	KIN	p38_group	MAPK12	0.0324	0.1482	0.0143	ENSP00000251527	ENSP00000215659	SSLLAsPGHIS	ENSP00000320935	0.11
A0FGR8	S743	KIN	p38_group	MAPK13	0.0318	0.1482	0.0139	ENSP00000251527	ENSP00000211287	SSLLAsPGHIS	ENSP00000345853, ENSP00000320935	0.11
A0FGR8	S743	KIN	GRK_group	GRK2	0.0291	0.0385	0.025	ENSP00000251527	ENSP00000312262	SSLLAsPGHIS	ENSP00000309415	0.1
A0FGR8	S743	KIN	MAPKAPK_group	MAPKAPK2	0.0144	0.0143	0.0145	ENSP00000251527	ENSP00000356070	SSLLAsPGHIS	ENSP00000351015	0.09
A0FGR8	S743	KIN	MAP2K_group	MAP2K2	0.0186	0.0196	0.0181	ENSP00000251527	ENSP00000262948	SSLLAsPGHIS	ENSP00000351015	0.09
A0FGR8	S743	KIN	CK1_group	CK1alpha	0.02	0.081	0.0094	ENSP00000251527	ENSP00000261798	SSLLAsPGHIS	ENSP00000317904, ENSP00000320935	0.09
A0FGR8	S743	KIN	IKKalpha_IKKbeta_group	IKKalpha	0.0199	0.0247	0.0177	ENSP00000251527	ENSP00000359424	SSLLAsPGHIS	ENSP00000301295, ENSP00000262178	0.09
A0FGR8	S743	KIN	PDHK_group	PDHK3	0.0101	0.0255	0.0061	ENSP00000251527	ENSP00000387536	SSLLAsPGHIS	ENSP00000379213, ENSP00000262178	0.09
A0FGR8	S743	KIN	PDHK_group	BCKDK	0.0092	0.0255	0.0053	ENSP00000251527	ENSP00000219794	SSLLAsPGHIS	ENSP00000348986, ENSP00000320935	0.09
A0FGR8	S743	KIN	p38_group	MAPK11	0.0314	0.1482	0.0136	ENSP00000251527	ENSP00000333685	SSLLAsPGHIS	ENSP00000345853, ENSP00000320935	0.08
A0FGR8	S743	KIN	CK2_group	CK2a2	0.018	0.0092	0.0258	ENSP00000251527	ENSP00000262506	SSLLAsPGHIS	ENSP00000309415	0.07
A0FGR8	S743	KIN	MAP2K_group	MAP2K1	0.0232	0.0196	0.0254	ENSP00000251527	ENSP00000302486	SSLLAsPGHIS	ENSP00000320935	0.07
A0FGR8	S743	KIN	PKD_group	PKD3	0.0023	0.0001	0.0125	ENSP00000251527	ENSP00000234179	SSLLAsPGHIS	ENSP00000320935	0.07
A0FGR8	S743	KIN	PAK_group	PAK1	0.0143	0.0105	0.0169	ENSP00000251527	ENSP00000278568	SSLLAsPGHIS	ENSP00000263200	0.07
A0FGR8	S743	KIN	MARK_group	MARK3	0.0102	0.0157	0.0081	ENSP00000251527	ENSP00000411397	SSLLAsPGHIS	ENSP00000248975, ENSP00000320935	0.07
A0FGR8	S743	KIN	PKGcGK_group	PKG2cGKII	0.0131	0.0216	0.01	ENSP00000251527	ENSP00000264399	SSLLAsPGHIS	ENSP00000292408	0.07
A0FGR8	S743	KIN	CK2_group	CK2alpha	0.0208	0.0092	0.0322	ENSP00000251527	ENSP00000217244	SSLLAsPGHIS	ENSP00000309415	0.06
A0FGR8	S743	KIN	CaMKI_group	CaMKIdelta	0.0088	0.0201	0.0056	ENSP00000251527	ENSP00000368124	SSLLAsPGHIS	ENSP00000349467, ENSP00000262178	0.06
A0FGR8	S743	KIN	TLK_group	TLK1	0.0057	0.0038	0.0072	ENSP00000251527	ENSP00000411099	SSLLAsPGHIS	ENSP00000249647, ENSP00000320935	0.06
A0FGR8	S743	KIN	CaMKII_group	CaMKIIdelta	0.0127	0.0113	0.0136	ENSP00000251527	ENSP00000339740	SSLLAsPGHIS	ENSP00000358301, ENSP00000262178	0.06
A0FGR8	S743	KIN	PKD_group	PKD2	0.0016	0.0001	0.007	ENSP00000251527	ENSP00000291281	SSLLAsPGHIS	ENSP00000271555, ENSP00000320935	0.05
A0FGR8	S743	KIN	CaMKI_group	CaMKIgamma	0.0071	0.0201	0.004	ENSP00000251527	ENSP00000009105	SSLLAsPGHIS	ENSP00000349467, ENSP00000262178	0.05
A0FGR8	S743	KIN	PAK_group	PAK5	0.0074	0.0105	0.0062	ENSP00000251527	ENSP00000322957	SSLLAsPGHIS	ENSP00000364893, ENSP00000320935	0.05
A0FGR8	S743	KIN	PKC_group	PKCbeta	0.019	0.0053	0.0379	ENSP00000251527	ENSP00000305355	SSLLAsPGHIS	ENSP00000320935	0.05
A0FGR8	S743	KIN	MARK_group	MARK4	0.0088	0.0157	0.0064	ENSP00000251527	ENSP00000300843	SSLLAsPGHIS	ENSP00000236959, ENSP00000320935	0.05
A0FGR8	S743	KIN	Chak1_Chak2_group	Chak1	0.0116	0.01	0.0125	ENSP00000251527	ENSP00000320239	SSLLAsPGHIS	ENSP00000380280	0.05
A0FGR8	S743	KIN	NEK1_NEK5_NEK3_NEK4_NEK11_NEK2_group	NEK1	0.0111	0.0318	0.0063	ENSP00000251527	ENSP00000408020	SSLLAsPGHIS	ENSP00000248975, ENSP00000320935	0.05
A0FGR8	S743	KIN	CaMKII_group	CaMKIIgamma	0.012	0.0113	0.0125	ENSP00000251527	ENSP00000319060	SSLLAsPGHIS	ENSP00000320935	0.05
A0FGR8	S743	KIN	MAP2K_group	MAP2K5	0.0106	0.0196	0.0076	ENSP00000251527	ENSP00000178640	SSLLAsPGHIS	ENSP00000295797, ENSP00000320935	0.04
A0FGR8	S743	KIN	PKA_group	PKAalpha	0.0116	0.0052	0.018	ENSP00000251527	ENSP00000309591	SSLLAsPGHIS	ENSP00000351015	0.04
A0FGR8	S743	KIN	PKD_group	PKD1	0.0023	0.0001	0.0125	ENSP00000251527	ENSP00000333568	SSLLAsPGHIS	ENSP00000320935	0.04
A0FGR8	S743	KIN	PAK_group	PAK3	0.01	0.0105	0.0097	ENSP00000251527	ENSP00000353864	SSLLAsPGHIS	ENSP00000351015	0.04
A0FGR8	S743	KIN	TLK_group	TLK2	0.0059	0.0038	0.0075	ENSP00000251527	ENSP00000275780	SSLLAsPGHIS	ENSP00000346389, ENSP00000320935	0.04
A0FGR8	S743	KIN	Chak1_Chak2_group	Chak2	0.0103	0.01	0.0104	ENSP00000251527	ENSP00000354006	SSLLAsPGHIS	ENSP00000351015	0.04
A0FGR8	S743	KIN	ROCK_group	ROCK2	0.0118	0.0183	0.0093	ENSP00000251527	ENSP00000317985	SSLLAsPGHIS	ENSP00000367830, ENSP00000320935	0.04
A0FGR8	S743	KIN	NEK1_NEK5_NEK3_NEK4_NEK11_NEK2_group	NEK2	0.0155	0.0318	0.0105	ENSP00000251527	ENSP00000355966	SSLLAsPGHIS	ENSP00000352929, ENSP00000262178	0.04
A0FGR8	S743	KIN	NEK1_NEK5_NEK3_NEK4_NEK11_NEK2_group	NEK3	0.0088	0.0318	0.0044	ENSP00000251527	ENSP00000383210	SSLLAsPGHIS	ENSP00000244289, ENSP00000320935	0.04
A0FGR8	S743	KIN	NEK1_NEK5_NEK3_NEK4_NEK11_NEK2_group	NEK11	0.0058	0.0318	0.0023	ENSP00000251527	ENSP00000372857	SSLLAsPGHIS	ENSP00000346148, ENSP00000320935	0.04
A0FGR8	S743	KIN	CaMKII_group	CaMKIIalpha	0.0106	0.0113	0.0103	ENSP00000251527	ENSP00000381412	SSLLAsPGHIS	ENSP00000349467, ENSP00000262178	0.04
A0FGR8	S743	KIN	PKA_group	PKAgamma	0.0081	0.0052	0.0103	ENSP00000251527	ENSP00000366488	SSLLAsPGHIS	ENSP00000300055, ENSP00000320935	0.03
A0FGR8	S743	KIN	PKA_group	PKAbeta	0.0079	0.0052	0.0099	ENSP00000251527	ENSP00000359719	SSLLAsPGHIS	ENSP00000342952, ENSP00000262178	0.03
A0FGR8	S743	KIN	PAK_group	PAK2	0.0103	0.0105	0.0102	ENSP00000251527	ENSP00000314067	SSLLAsPGHIS	ENSP00000271308, ENSP00000320935	0.03
A0FGR8	S743	KIN	PAK_group	PAK6	0.0074	0.0105	0.0062	ENSP00000251527	ENSP00000260404	SSLLAsPGHIS	ENSP00000364893, ENSP00000320935	0.03
A0FGR8	S743	KIN	PLK_group	PLK4	0.0099	0.0089	0.0105	ENSP00000251527	ENSP00000270861	SSLLAsPGHIS	ENSP00000352929, ENSP00000262178	0.03
A0FGR8	S743	KIN	PLK_group	PLK1	0.0117	0.0089	0.0136	ENSP00000251527	ENSP00000300093	SSLLAsPGHIS	ENSP00000351015	0.03
A0FGR8	S743	KIN	PLK_group	PLK2	0.0071	0.0089	0.0063	ENSP00000251527	ENSP00000274289	SSLLAsPGHIS	ENSP00000298552, ENSP00000351015	0.03
A0FGR8	S743	KIN	AuroraC_AuroraB_group	AuroraB	0.0093	0.008	0.0102	ENSP00000251527	ENSP00000313950	SSLLAsPGHIS	ENSP00000271308, ENSP00000320935	0.03
A0FGR8	S743	KIN	AuroraC_AuroraB_group	AuroraC	0.0051	0.008	0.0041	ENSP00000251527	ENSP00000302898	SSLLAsPGHIS	ENSP00000406209, ENSP00000292408	0.03
A0FGR8	S743	KIN	PKC_group	PKCepsilon	0.0146	0.0053	0.0254	ENSP00000251527	ENSP00000306124	SSLLAsPGHIS	ENSP00000320935	0.03
A0FGR8	S743	KIN	CDK4_CDK6_group	CDK4	0.0099	0.0033	0.0181	ENSP00000251527	ENSP00000257904	SSLLAsPGHIS	ENSP00000351015	0.03
A0FGR8	S743	KIN	Pim3_Pim1_group	Pim3	0.0053	0.007	0.0046	ENSP00000251527	ENSP00000353824	SSLLAsPGHIS	ENSP00000219789, ENSP00000320935	0.03
A0FGR8	S743	KIN	Pim3_Pim1_group	Pim1	0.0092	0.007	0.0105	ENSP00000251527	ENSP00000362608	SSLLAsPGHIS	ENSP00000351015	0.03
A0FGR8	S743	KIN	PLK_group	PLK3	0.0069	0.0089	0.006	ENSP00000251527	ENSP00000361275	SSLLAsPGHIS	ENSP00000269305, ENSP00000262178	0.02
A0FGR8	S743	KIN	PKC_group	PKCeta	0.0092	0.0053	0.0125	ENSP00000251527	ENSP00000329127	SSLLAsPGHIS	ENSP00000320935	0.02
A0FGR8	S743	KIN	PKC_group	PKCalpha	0.0107	0.0053	0.0157	ENSP00000251527	ENSP00000284384	SSLLAsPGHIS	ENSP00000019103, ENSP00000262178	0.01
A0FGR8	S743	KIN	PKC_group	PKCdelta	0.0094	0.0053	0.013	ENSP00000251527	ENSP00000331602	SSLLAsPGHIS	ENSP00000320935	0.01
A0FGR8	S743	KIN	PKC_group	PKCgamma	0.0092	0.0053	0.0125	ENSP00000251527	ENSP00000263431	SSLLAsPGHIS	ENSP00000320935	0.01
A0FGR8	S743	KIN	PKC_group	PKCtheta	0.0092	0.0053	0.0125	ENSP00000251527	ENSP00000263125	SSLLAsPGHIS	ENSP00000320935	0.01
A0FGR8	S743	KIN	CDK4_CDK6_group	CDK6	0.005	0.0033	0.0063	ENSP00000251527	ENSP00000265734	SSLLAsPGHIS	ENSP00000267163, ENSP00000351015	0.01
A6ND36	S634	KIN	CaMKII_group	CaMKIIalpha	0.0558	0.074	0.048	ENSP00000343279	ENSP00000381412	LRRRHsEQVAN	ENSP00000262160	0.89
A6ND36	S634	KIN	PKD_group	PKD1	0.0376	0.0812	0.0248	ENSP00000343279	ENSP00000333568	LRRRHsEQVAN	ENSP00000238081	0.7
A6ND36	S634	KIN	PAK_group	PAK2	0.0495	0.1901	0.024	ENSP00000343279	ENSP00000314067	LRRRHsEQVAN	ENSP00000262160	0.7
A6ND36	S634	KIN	ACTR2_ACTR2B_TGFbR2_group	ACTR2B	0.0628	0.1107	0.0463	ENSP00000343279	ENSP00000340361	LRRRHsEQVAN	ENSP00000332973	0.7
A6ND36	S634	KIN	ACTR2_ACTR2B_TGFbR2_group	ACTR2	0.0616	0.1107	0.0449	ENSP00000343279	ENSP00000241416	LRRRHsEQVAN	ENSP00000262160	0.7
A6ND36	S634	KIN	CaMKII_group	CaMKIIgamma	0.0424	0.074	0.0314	ENSP00000343279	ENSP00000319060	LRRRHsEQVAN	ENSP00000262160	0.63
A6ND36	S634	KIN	PAK_group	PAK3	0.0402	0.1901	0.0174	ENSP00000343279	ENSP00000353864	LRRRHsEQVAN	ENSP00000262160	0.57999
A6ND36	S634	KIN	AMPK_group	AMPKa1	0.0326	0.0856	0.0194	ENSP00000343279	ENSP00000346148	LRRRHsEQVAN	ENSP00000262160	0.56
A6ND36	S634	KIN	CDK2_CDK3_CDK1_CDK5_group	CDK2	0.0257	0.0073	0.0505	ENSP00000343279	ENSP00000266970	LRRRHsEQVAN	ENSP00000332973	0.48
A6ND36	S634	KIN	ACTR2_ACTR2B_TGFbR2_group	TGFbR2	0.0671	0.1107	0.0513	ENSP00000343279	ENSP00000351905	LRRRHsEQVAN	ENSP00000332973	0.47
A6ND36	S634	KIN	DMPK_group	MRCKa	0.037	0.2049	0.0147	ENSP00000343279	ENSP00000355731	LRRRHsEQVAN	ENSP00000332973	0.47
A6ND36	S634	KIN	PAK_group	PAK1	0.0383	0.1901	0.0162	ENSP00000343279	ENSP00000278568	LRRRHsEQVAN	ENSP00000262160	0.46
A6ND36	S634	KIN	PKD_group	PKD2	0.0117	0.0812	0.0041	ENSP00000343279	ENSP00000291281	LRRRHsEQVAN	ENSP00000080059, ENSP00000238081	0.43
A6ND36	S634	KIN	Pim3_Pim1_group	Pim1	0.0343	0.2425	0.012	ENSP00000343279	ENSP00000362608	LRRRHsEQVAN	ENSP00000332973	0.42
A6ND36	S634	KIN	PKA_group	PKAbeta	0.031	0.3233	0.0088	ENSP00000343279	ENSP00000359719	LRRRHsEQVAN	ENSP00000353415, ENSP00000332973	0.41
A6ND36	S634	KIN	PKA_group	PKAgamma	0.0307	0.3233	0.0086	ENSP00000343279	ENSP00000366488	LRRRHsEQVAN	ENSP00000353415, ENSP00000332973	0.4
A6ND36	S634	KIN	HIPK1_HIPK2_group	HIPK2	0.0341	0.0467	0.0288	ENSP00000343279	ENSP00000263551	LRRRHsEQVAN	ENSP00000332973	0.4
A6ND36	S634	KIN	PKD_group	PKD3	0.0119	0.0812	0.0042	ENSP00000343279	ENSP00000234179	LRRRHsEQVAN	ENSP00000314214, ENSP00000238081	0.39
A6ND36	S634	KIN	PKB_group	PKBalpha	0.0406	0.0271	0.0505	ENSP00000343279	ENSP00000270202	LRRRHsEQVAN	ENSP00000332973	0.38
A6ND36	S634	KIN	PAK_group	PAK6	0.0226	0.1901	0.0072	ENSP00000343279	ENSP00000260404	LRRRHsEQVAN	ENSP00000238081	0.37
A6ND36	S634	KIN	Pim3_Pim1_group	Pim3	0.019	0.2425	0.0048	ENSP00000343279	ENSP00000353824	LRRRHsEQVAN	ENSP00000376436, ENSP00000332973	0.36
A6ND36	S634	KIN	CLK_group	CLK4	0.0204	0.2454	0.0053	ENSP00000343279	ENSP00000316948	LRRRHsEQVAN	ENSP00000221455, ENSP00000332973	0.33
A6ND36	S634	KIN	DMPK_group	DMPK2	0.016	0.2049	0.0041	ENSP00000343279	ENSP00000345133	LRRRHsEQVAN	ENSP00000337088, ENSP00000332973	0.32
A6ND36	S634	KIN	ARAF_BRAF_RAF1_group	BRAF	0.0463	0.1102	0.029	ENSP00000343279	ENSP00000288602	LRRRHsEQVAN	ENSP00000238081	0.31
A6ND36	S634	KIN	CDK2_CDK3_CDK1_CDK5_group	CDK5	0.0162	0.0073	0.0247	ENSP00000343279	ENSP00000297518	LRRRHsEQVAN	ENSP00000238081	0.28999
A6ND36	S634	KIN	MARK_group	MARK2	0.0347	0.0178	0.0496	ENSP00000343279	ENSP00000389184	LRRRHsEQVAN	ENSP00000332973	0.28999
A6ND36	S634	KIN	p70S6K_group	p70S6K	0.0202	0.059	0.0114	ENSP00000343279	ENSP00000225577	LRRRHsEQVAN	ENSP00000332973	0.28999
A6ND36	S634	KIN	PKA_group	PKAalpha	0.0306	0.3233	0.0086	ENSP00000343279	ENSP00000309591	LRRRHsEQVAN	ENSP00000353415, ENSP00000332973	0.28
A6ND36	S634	KIN	JNK_group	MAPK10	0.0192	0.006	0.0359	ENSP00000343279	ENSP00000352157	LRRRHsEQVAN	ENSP00000332973	0.27
A6ND36	S634	KIN	PAK_group	PAK5	0.0153	0.1901	0.004	ENSP00000343279	ENSP00000322957	LRRRHsEQVAN	ENSP00000302486, ENSP00000332973	0.27
A6ND36	S634	KIN	CDK4_CDK6_group	CDK4	0.0299	0.0112	0.0508	ENSP00000343279	ENSP00000257904	LRRRHsEQVAN	ENSP00000332973	0.27
A6ND36	S634	KIN	RCK_group	MOK	0.03	0.1177	0.0144	ENSP00000343279	ENSP00000355304	LRRRHsEQVAN	ENSP00000262160	0.27
A6ND36	S634	KIN	ARAF_BRAF_RAF1_group	RAF1	0.0473	0.1102	0.03	ENSP00000343279	ENSP00000251849	LRRRHsEQVAN	ENSP00000238081	0.26
A6ND36	S634	KIN	TLK_group	TLK2	0.014	0.0059	0.0225	ENSP00000343279	ENSP00000275780	LRRRHsEQVAN	ENSP00000332973	0.24
A6ND36	S634	KIN	JNK_group	MAPK9	0.02	0.006	0.0381	ENSP00000343279	ENSP00000321410	LRRRHsEQVAN	ENSP00000332973	0.23
A6ND36	S634	KIN	AMPK_group	AMPKa2	0.0269	0.0856	0.0144	ENSP00000343279	ENSP00000360290	LRRRHsEQVAN	ENSP00000332973	0.23
A6ND36	S634	KIN	CLK_group	CLK2	0.0184	0.2454	0.0046	ENSP00000343279	ENSP00000354856	LRRRHsEQVAN	ENSP00000351885, ENSP00000332973	0.23
A6ND36	S634	KIN	PAK_group	PAK4	0.019	0.1901	0.0055	ENSP00000343279	ENSP00000351049	LRRRHsEQVAN	ENSP00000238081	0.23
A6ND36	S634	KIN	DMPK_group	MRCKb	0.0109	0.2049	0.0022	ENSP00000343279	ENSP00000355237	LRRRHsEQVAN	ENSP00000346291, ENSP00000386130, ENSP00000262160	0.22
A6ND36	S634	KIN	JNK_group	MAPK8	0.0241	0.006	0.0508	ENSP00000343279	ENSP00000353483	LRRRHsEQVAN	ENSP00000332973	0.2
A6ND36	S634	KIN	IKKalpha_IKKbeta_group	IKKalpha	0.0294	0.0262	0.0312	ENSP00000343279	ENSP00000359424	LRRRHsEQVAN	ENSP00000262160	0.2
A6ND36	S634	KIN	ROCK_group	ROCK1	0.0241	0.0209	0.0261	ENSP00000343279	ENSP00000382697	LRRRHsEQVAN	ENSP00000262160	0.2
A6ND36	S634	KIN	NEK1_NEK5_NEK3_NEK4_NEK11_NEK2_group	NEK1	0.0201	0.0298	0.0162	ENSP00000343279	ENSP00000408020	LRRRHsEQVAN	ENSP00000262160	0.2
A6ND36	S634	KIN	PKB_group	PKBgamma	0.0145	0.0271	0.0104	ENSP00000343279	ENSP00000263826	LRRRHsEQVAN	ENSP00000332973	0.19
A6ND36	S634	KIN	PDHK_group	PDHK1	0.0238	0.0208	0.0256	ENSP00000343279	ENSP00000282077	LRRRHsEQVAN	ENSP00000332973	0.19
A6ND36	S634	KIN	PKGcGK_group	PKG1cGKI	0.025	0.0682	0.0146	ENSP00000343279	ENSP00000363092	LRRRHsEQVAN	ENSP00000332973	0.17
A6ND36	S634	KIN	MAPKAPK_group	MAPKAPK3	0.0138	0.076	0.0055	ENSP00000343279	ENSP00000350639	LRRRHsEQVAN	ENSP00000351997, ENSP00000262160	0.17
A6ND36	S634	KIN	MAP2K_group	MAP2K6	0.0262	0.0146	0.0359	ENSP00000343279	ENSP00000351997	LRRRHsEQVAN	ENSP00000262160	0.16
A6ND36	S634	KIN	p70S6K_group	p70S6Kb	0.0101	0.059	0.0039	ENSP00000343279	ENSP00000308413	LRRRHsEQVAN	ENSP00000280154, ENSP00000332973	0.16
A6ND36	S634	KIN	RSK_group	RSK3	0.0216	0.0816	0.0106	ENSP00000343279	ENSP00000363277	LRRRHsEQVAN	ENSP00000262160	0.15
A6ND36	S634	KIN	MAPKAPK_group	MAPKAPK5	0.0135	0.076	0.0053	ENSP00000343279	ENSP00000202788	LRRRHsEQVAN	ENSP00000229794, ENSP00000332973	0.15
A6ND36	S634	KIN	CDK2_CDK3_CDK1_CDK5_group	CDK3	0.0058	0.0073	0.0051	ENSP00000343279	ENSP00000400088	LRRRHsEQVAN	ENSP00000398124, ENSP00000332973	0.14
A6ND36	S634	KIN	NEK1_NEK5_NEK3_NEK4_NEK11_NEK2_group	NEK4	0.0139	0.0298	0.0092	ENSP00000343279	ENSP00000233027	LRRRHsEQVAN	ENSP00000262160	0.14
A6ND36	S634	KIN	RSK_group	RSK2	0.0214	0.0816	0.0104	ENSP00000343279	ENSP00000368884	LRRRHsEQVAN	ENSP00000356985, ENSP00000332973	0.13
A6ND36	S634	KIN	AuroraC_AuroraB_group	AuroraC	0.0108	0.0655	0.0041	ENSP00000343279	ENSP00000302898	LRRRHsEQVAN	ENSP00000414187, ENSP00000332973	0.13
A6ND36	S634	KIN	PKC_group	PKCalpha	0.0389	0.0741	0.0275	ENSP00000343279	ENSP00000284384	LRRRHsEQVAN	ENSP00000238081	0.13
A6ND36	S634	KIN	HIPK1_HIPK2_group	HIPK1	0.011	0.0467	0.005	ENSP00000343279	ENSP00000358571	LRRRHsEQVAN	ENSP00000268058, ENSP00000262160	0.13
A6ND36	S634	KIN	MAP2K_group	MAP2K3	0.023	0.0146	0.0294	ENSP00000343279	ENSP00000345083	LRRRHsEQVAN	ENSP00000262160	0.12
A6ND36	S634	KIN	CDK2_CDK3_CDK1_CDK5_group	CDK1	0.0112	0.0073	0.0141	ENSP00000343279	ENSP00000306043	LRRRHsEQVAN	ENSP00000262160	0.12
A6ND36	S634	KIN	CLK_group	CLK1	0.0165	0.2454	0.0039	ENSP00000343279	ENSP00000326830	LRRRHsEQVAN	ENSP00000357555, ENSP00000332973	0.12
A6ND36	S634	KIN	CLK_group	CLK3	0.0098	0.2454	0.0017	ENSP00000343279	ENSP00000391518	LRRRHsEQVAN	ENSP00000262319, ENSP00000313420, ENSP00000262160	0.12
A6ND36	S634	KIN	AuroraC_AuroraB_group	AuroraB	0.018	0.0655	0.009	ENSP00000343279	ENSP00000313950	LRRRHsEQVAN	ENSP00000351933, ENSP00000332973	0.12
A6ND36	S634	KIN	CaMKII_group	CaMKIIdelta	0.0173	0.074	0.0079	ENSP00000343279	ENSP00000339740	LRRRHsEQVAN	ENSP00000381412, ENSP00000262160	0.12
A6ND36	S634	KIN	MAP2K_group	MAP2K1	0.0282	0.0146	0.0402	ENSP00000343279	ENSP00000302486	LRRRHsEQVAN	ENSP00000332973	0.11
A6ND36	S634	KIN	CK1_group	CK1gamma3	0.0125	0.0029	0.0275	ENSP00000343279	ENSP00000353904	LRRRHsEQVAN	ENSP00000238081	0.11
A6ND36	S634	KIN	CK1_group	CK1gamma2	0.0138	0.0029	0.0319	ENSP00000343279	ENSP00000255641	LRRRHsEQVAN	ENSP00000332973	0.1
A6ND36	S634	KIN	PKC_group	PKCzeta	0.0291	0.0741	0.0176	ENSP00000343279	ENSP00000367830	LRRRHsEQVAN	ENSP00000262160	0.1
A6ND36	S634	KIN	MARK_group	MARK1	0.0118	0.0178	0.0095	ENSP00000343279	ENSP00000355884	LRRRHsEQVAN	ENSP00000238081	0.09
A6ND36	S634	KIN	MAPKAPK_group	MAPKAPK2	0.0138	0.076	0.0055	ENSP00000343279	ENSP00000356070	LRRRHsEQVAN	ENSP00000351997, ENSP00000262160	0.09
A6ND36	S634	KIN	PKB_group	PKBbeta	0.0119	0.0271	0.0076	ENSP00000343279	ENSP00000375892	LRRRHsEQVAN	ENSP00000262160	0.09
A6ND36	S634	KIN	NEK1_NEK5_NEK3_NEK4_NEK11_NEK2_group	NEK11	0.0089	0.0298	0.0047	ENSP00000343279	ENSP00000372857	LRRRHsEQVAN	ENSP00000359206, ENSP00000332973	0.09
A6ND36	S634	KIN	SGK_group	SGK2	0.0084	0.0145	0.0063	ENSP00000343279	ENSP00000340608	LRRRHsEQVAN	ENSP00000383199, ENSP00000262160	0.09
A6ND36	S634	KIN	RCK_group	ICK	0.0129	0.1177	0.0039	ENSP00000343279	ENSP00000263043	LRRRHsEQVAN	ENSP00000307272, ENSP00000238081	0.09
A6ND36	S634	KIN	MAP2K_group	MAP2K5	0.015	0.0146	0.0152	ENSP00000343279	ENSP00000178640	LRRRHsEQVAN	ENSP00000373654, ENSP00000332973	0.08
A6ND36	S634	KIN	MAP2K_group	MAP2K4	0.021	0.0146	0.0255	ENSP00000343279	ENSP00000262445	LRRRHsEQVAN	ENSP00000262160	0.08
A6ND36	S634	KIN	SGK_group	SGK3	0.0091	0.0145	0.0071	ENSP00000343279	ENSP00000262211	LRRRHsEQVAN	ENSP00000363998, ENSP00000332973	0.08
A6ND36	S634	KIN	CaMKII_group	CaMKIIbeta	0.0174	0.074	0.008	ENSP00000343279	ENSP00000258682	LRRRHsEQVAN	ENSP00000381412, ENSP00000262160	0.08
A6ND36	S634	KIN	RCK_group	MAK	0.0111	0.1177	0.0031	ENSP00000343279	ENSP00000313021	LRRRHsEQVAN	ENSP00000224237, ENSP00000332973	0.08
A6ND36	S634	KIN	RSK_group	RSK4	0.013	0.0816	0.0048	ENSP00000343279	ENSP00000262752	LRRRHsEQVAN	ENSP00000369427, ENSP00000262160	0.07
A6ND36	S634	KIN	RSK_group	RSK1	0.0134	0.0816	0.0051	ENSP00000343279	ENSP00000386050	LRRRHsEQVAN	ENSP00000215832, ENSP00000332973	0.07
A6ND36	S634	KIN	CK1_group	CK1gamma1	0.0125	0.0029	0.0275	ENSP00000343279	ENSP00000305777	LRRRHsEQVAN	ENSP00000238081	0.07
A6ND36	S634	KIN	CDK4_CDK6_group	CDK6	0.0115	0.0112	0.0117	ENSP00000343279	ENSP00000265734	LRRRHsEQVAN	ENSP00000332973	0.07
A6ND36	S634	KIN	ROCK_group	ROCK2	0.0142	0.0209	0.0115	ENSP00000343279	ENSP00000317985	LRRRHsEQVAN	ENSP00000262160	0.07
A6ND36	S634	KIN	PKC_group	PKCepsilon	0.0218	0.0741	0.0112	ENSP00000343279	ENSP00000306124	LRRRHsEQVAN	ENSP00000262160	0.06
A6ND36	S634	KIN	MARK_group	MARK3	0.0094	0.0178	0.0067	ENSP00000343279	ENSP00000411397	LRRRHsEQVAN	ENSP00000238081	0.06
A6ND36	S634	KIN	MAPK3_MAPK1_MAPK7_NLK_group	MAPK3	0.0142	0.0014	0.0492	ENSP00000343279	ENSP00000263025	LRRRHsEQVAN	ENSP00000262160	0.06
A6ND36	S634	KIN	MAPK3_MAPK1_MAPK7_NLK_group	MAPK1	0.0143	0.0014	0.0496	ENSP00000343279	ENSP00000215832	LRRRHsEQVAN	ENSP00000332973	0.06
A6ND36	S634	KIN	NEK1_NEK5_NEK3_NEK4_NEK11_NEK2_group	NEK3	0.0099	0.0298	0.0055	ENSP00000343279	ENSP00000383210	LRRRHsEQVAN	ENSP00000376765, ENSP00000262160	0.06
A6ND36	S634	KIN	ARAF_BRAF_RAF1_group	ARAF	0.0146	0.1102	0.0049	ENSP00000343279	ENSP00000366244	LRRRHsEQVAN	ENSP00000218388, ENSP00000262160	0.05
A6ND36	S634	KIN	CK1_group	CK1delta	0.0125	0.0029	0.0275	ENSP00000343279	ENSP00000324464	LRRRHsEQVAN	ENSP00000238081	0.05
A6ND36	S634	KIN	CK1_group	CK1epsilon	0.0125	0.0029	0.0275	ENSP00000343279	ENSP00000352929	LRRRHsEQVAN	ENSP00000238081	0.05
A6ND36	S634	KIN	CaMKI_group	CaMKIdelta	0.008	0.021	0.0047	ENSP00000343279	ENSP00000368124	LRRRHsEQVAN	ENSP00000319060, ENSP00000262160	0.05
A6ND36	S634	KIN	GSK3_group	GSK3beta	0.0207	0.006	0.0402	ENSP00000343279	ENSP00000324806	LRRRHsEQVAN	ENSP00000332973	0.05
A6ND36	S634	KIN	PKC_group	PKCeta	0.0145	0.0741	0.006	ENSP00000343279	ENSP00000329127	LRRRHsEQVAN	ENSP00000162330, ENSP00000332973	0.05
A6ND36	S634	KIN	MARK_group	MARK4	0.0088	0.0178	0.006	ENSP00000343279	ENSP00000300843	LRRRHsEQVAN	ENSP00000316357, ENSP00000262160	0.05
A6ND36	S634	KIN	SGK_group	SGK1	0.012	0.0145	0.0109	ENSP00000343279	ENSP00000356832	LRRRHsEQVAN	ENSP00000262160	0.05
A6ND36	S634	KIN	MAP2K_group	MAP2K2	0.0123	0.0146	0.0113	ENSP00000343279	ENSP00000262948	LRRRHsEQVAN	ENSP00000332973	0.04
A6ND36	S634	KIN	PLK_group	PLK3	0.0096	0.0079	0.0106	ENSP00000343279	ENSP00000361275	LRRRHsEQVAN	ENSP00000262160	0.04
A6ND36	S634	KIN	DMPK_group	DMPK1	0.0149	0.2049	0.0036	ENSP00000343279	ENSP00000345997	LRRRHsEQVAN	ENSP00000241651, ENSP00000332973	0.04
A6ND36	S634	KIN	GSK3_group	GSK3alpha	0.0165	0.006	0.0284	ENSP00000343279	ENSP00000222330	LRRRHsEQVAN	ENSP00000238081	0.04
A6ND36	S634	KIN	PKC_group	PKCdelta	0.0184	0.0741	0.0087	ENSP00000343279	ENSP00000331602	LRRRHsEQVAN	ENSP00000332973	0.04
A6ND36	S634	KIN	PKC_group	PKCtheta	0.0145	0.0741	0.006	ENSP00000343279	ENSP00000263125	LRRRHsEQVAN	ENSP00000162330, ENSP00000332973	0.04
A6ND36	S634	KIN	PKGcGK_group	PKG2cGKII	0.0107	0.0682	0.0039	ENSP00000343279	ENSP00000264399	LRRRHsEQVAN	ENSP00000244741, ENSP00000262160	0.04
A6ND36	S634	KIN	IKKalpha_IKKbeta_group	IKKbeta	0.015	0.0262	0.0111	ENSP00000343279	ENSP00000339151	LRRRHsEQVAN	ENSP00000262160	0.04
A6ND36	S634	KIN	PDHK_group	PDHK3	0.007	0.0208	0.0039	ENSP00000343279	ENSP00000387536	LRRRHsEQVAN	ENSP00000322909, ENSP00000262160	0.04
A6ND36	S634	KIN	GRK_group	GRK4	0.0105	0.0196	0.0075	ENSP00000343279	ENSP00000381129	LRRRHsEQVAN	ENSP00000288199, ENSP00000332973	0.03
A6ND36	S634	KIN	GRK_group	GRK6	0.0107	0.0196	0.0077	ENSP00000343279	ENSP00000377204	LRRRHsEQVAN	ENSP00000288199, ENSP00000332973	0.03
A6ND36	S634	KIN	CK2_group	CK2alpha	0.0149	0.0126	0.0162	ENSP00000343279	ENSP00000217244	LRRRHsEQVAN	ENSP00000238081	0.03
A6ND36	S634	KIN	MAP2K_group	MAP2K7	0.01	0.0146	0.0081	ENSP00000343279	ENSP00000381066	LRRRHsEQVAN	ENSP00000327255, ENSP00000262160	0.03
A6ND36	S634	KIN	CaMKI_group	CaMKIgamma	0.005	0.021	0.0023	ENSP00000343279	ENSP00000009105	LRRRHsEQVAN	ENSP00000261254, ENSP00000332973	0.03
A6ND36	S634	KIN	CaMKI_group	CaMKIbeta	0.0037	0.021	0.0015	ENSP00000343279	ENSP00000405950	LRRRHsEQVAN	ENSP00000367207, ENSP00000332973	0.03
A6ND36	S634	KIN	TLK_group	TLK1	0.0043	0.0059	0.0036	ENSP00000343279	ENSP00000411099	LRRRHsEQVAN	ENSP00000275780, ENSP00000332973	0.03
A6ND36	S634	KIN	PKC_group	PKCiota	0.0136	0.0741	0.0055	ENSP00000343279	ENSP00000295797	LRRRHsEQVAN	ENSP00000302625, ENSP00000332973	0.03
A6ND36	S634	KIN	PKC_group	PKCgamma	0.0147	0.0741	0.0062	ENSP00000343279	ENSP00000263431	LRRRHsEQVAN	ENSP00000313391, ENSP00000262160	0.03
A6ND36	S634	KIN	Chak1_Chak2_group	Chak2	0.0092	0.0342	0.0045	ENSP00000343279	ENSP00000354006	LRRRHsEQVAN	ENSP00000254227, ENSP00000332973	0.03
A6ND36	S634	KIN	PDHK_group	BCKDK	0.006	0.0208	0.0031	ENSP00000343279	ENSP00000219794	LRRRHsEQVAN	ENSP00000342564, ENSP00000262160	0.03
A6ND36	S634	KIN	PDHK_group	PDHK2	0.0074	0.0208	0.0042	ENSP00000343279	ENSP00000007708	LRRRHsEQVAN	ENSP00000368880, ENSP00000262160	0.03
A6ND36	S634	KIN	GRK_group	GRK7	0.0068	0.0196	0.0039	ENSP00000343279	ENSP00000264952	LRRRHsEQVAN	ENSP00000296271, ENSP00000238081	0.02
A6ND36	S634	KIN	GRK_group	GRK5	0.0109	0.0196	0.008	ENSP00000343279	ENSP00000376609	LRRRHsEQVAN	ENSP00000288199, ENSP00000332973	0.02
A6ND36	S634	KIN	GRK_group	GRK1	0.0111	0.0196	0.0081	ENSP00000343279	ENSP00000334876	LRRRHsEQVAN	ENSP00000288199, ENSP00000332973	0.02
A6ND36	S634	KIN	GRK_group	GRK3	0.0104	0.0196	0.0074	ENSP00000343279	ENSP00000317578	LRRRHsEQVAN	ENSP00000288199, ENSP00000332973	0.02
A6ND36	S634	KIN	CK2_group	CK2a2	0.0089	0.0126	0.0074	ENSP00000343279	ENSP00000262506	LRRRHsEQVAN	ENSP00000263228, ENSP00000262160	0.02
A6ND36	S634	KIN	CK1_group	CK1alpha	0.0104	0.0029	0.0206	ENSP00000343279	ENSP00000261798	LRRRHsEQVAN	ENSP00000238081	0.02
A6ND36	S634	KIN	CK1_group	CK1alpha2	0.0047	0.0029	0.0061	ENSP00000343279	ENSP00000369126	LRRRHsEQVAN	ENSP00000262320, ENSP00000332973	0.02
A6ND36	S634	KIN	CaMKI_group	CaMKIalpha	0.0062	0.021	0.0032	ENSP00000343279	ENSP00000256460	LRRRHsEQVAN	ENSP00000387699, ENSP00000332973	0.02
A6ND36	S634	KIN	PKC_group	PKCbeta	0.014	0.0741	0.0057	ENSP00000343279	ENSP00000305355	LRRRHsEQVAN	ENSP00000382423, ENSP00000262160	0.02
A6ND36	S634	KIN	MAPK3_MAPK1_MAPK7_NLK_group	MAPK7	0.0049	0.0014	0.0094	ENSP00000343279	ENSP00000311005	LRRRHsEQVAN	ENSP00000240100, ENSP00000332973	0.02
A6ND36	S634	KIN	PDHK_group	PDHK4	0.0079	0.0208	0.0047	ENSP00000343279	ENSP00000005178	LRRRHsEQVAN	ENSP00000287820, ENSP00000332973	0.02
A6ND36	S634	KIN	NEK1_NEK5_NEK3_NEK4_NEK11_NEK2_group	NEK2	0.011	0.0298	0.0065	ENSP00000343279	ENSP00000355966	LRRRHsEQVAN	ENSP00000310071, ENSP00000332973	0.02
A6ND36	S634	KIN	GRK_group	GRK2	0.0112	0.0196	0.0082	ENSP00000343279	ENSP00000312262	LRRRHsEQVAN	ENSP00000288199, ENSP00000332973	0.01
A6ND36	S634	KIN	ATM_ATR_group	ATR	0.0026	0.0014	0.0037	ENSP00000343279	ENSP00000343741	LRRRHsEQVAN	ENSP00000261531, ENSP00000332973	0.01
A6ND36	S634	KIN	ATM_ATR_group	ATM	0.0038	0.0014	0.0065	ENSP00000343279	ENSP00000278616	LRRRHsEQVAN	ENSP00000364519, ENSP00000332973	0.01
A6ND36	S634	KIN	PLK_group	PLK4	0.0059	0.0079	0.005	ENSP00000343279	ENSP00000270861	LRRRHsEQVAN	ENSP00000222329, ENSP00000332973	0.01
A6ND36	S634	KIN	PLK_group	PLK1	0.0075	0.0079	0.0072	ENSP00000343279	ENSP00000300093	LRRRHsEQVAN	ENSP00000368686, ENSP00000332973	0.01
A6ND36	S634	KIN	PLK_group	PLK2	0.0048	0.0079	0.0037	ENSP00000343279	ENSP00000274289	LRRRHsEQVAN	ENSP00000280154, ENSP00000332973	0.01
A6ND36	S634	KIN	Chak1_Chak2_group	Chak1	0.0057	0.0342	0.0022	ENSP00000343279	ENSP00000320239	LRRRHsEQVAN	ENSP00000415477, ENSP00000238081	0.01
A6ND36	S634	KIN	MAPK3_MAPK1_MAPK7_NLK_group	NLK	0.0041	0.0014	0.0071	ENSP00000343279	ENSP00000384625	LRRRHsEQVAN	ENSP00000393159, ENSP00000262160	0.01
A6NMY6	S26	KIN	PKC_group	PKCzeta	0.5504	0.3996	0.654	ENSP00000346032	ENSP00000367830	PSAYGsVKAYT		3.11
A6NMY6	S26	KIN	PKC_group	PKCbeta	0.551	0.3996	0.655	ENSP00000346032	ENSP00000305355	PSAYGsVKAYT		3.05
A6NMY6	S26	KIN	PKC_group	PKCalpha	0.5651	0.3996	0.681	ENSP00000346032	ENSP00000284384	PSAYGsVKAYT		2.75
A6NMY6	S26	KIN	GRK_group	GRK4	0.1945	0.1159	0.257	ENSP00000346032	ENSP00000381129	PSAYGsVKAYT		2.31999
A6NMY6	S26	KIN	DMPK_group	DMPK2	0.077	0.088	0.0716	ENSP00000346032	ENSP00000345133	PSAYGsVKAYT	ENSP00000314458	2.15
A6NMY6	S26	KIN	MAP2K_group	MAP2K5	0.1423	0.023	0.38	ENSP00000346032	ENSP00000178640	PSAYGsVKAYT		2.06999
A6NMY6	S26	KIN	PKC_group	PKCiota	0.199	0.3996	0.1367	ENSP00000346032	ENSP00000295797	PSAYGsVKAYT	ENSP00000219255	1.96
A6NMY6	S26	KIN	SGK_group	SGK2	0.0537	0.0132	0.1142	ENSP00000346032	ENSP00000340608	PSAYGsVKAYT	ENSP00000228468	1.85
A6NMY6	S26	KIN	CK2_group	CK2a2	0.1795	0.0375	0.417	ENSP00000346032	ENSP00000262506	PSAYGsVKAYT		1.84
A6NMY6	S26	KIN	PKC_group	PKCepsilon	0.2249	0.3996	0.165	ENSP00000346032	ENSP00000306124	PSAYGsVKAYT		1.77
A6NMY6	S26	KIN	SGK_group	SGK3	0.0537	0.0132	0.1142	ENSP00000346032	ENSP00000262211	PSAYGsVKAYT	ENSP00000228468	1.71
A6NMY6	S26	KIN	CK2_group	CK2alpha	0.202	0.0375	0.5	ENSP00000346032	ENSP00000217244	PSAYGsVKAYT		1.7
A6NMY6	S26	KIN	CaMKI_group	CaMKIalpha	0.0667	0.0312	0.1004	ENSP00000346032	ENSP00000256460	PSAYGsVKAYT	ENSP00000295987	1.69
A6NMY6	S26	KIN	PKC_group	PKCdelta	0.2082	0.3996	0.1466	ENSP00000346032	ENSP00000331602	PSAYGsVKAYT	ENSP00000375986	1.68
A6NMY6	S26	KIN	PKC_group	PKCeta	0.1468	0.3996	0.0856	ENSP00000346032	ENSP00000329127	PSAYGsVKAYT	ENSP00000219255	1.64
A6NMY6	S26	KIN	PKC_group	PKCgamma	0.184	0.3996	0.1212	ENSP00000346032	ENSP00000263431	PSAYGsVKAYT	ENSP00000219255	1.61
A6NMY6	S26	KIN	DMPK_group	MRCKa	0.0955	0.088	0.0998	ENSP00000346032	ENSP00000355731	PSAYGsVKAYT	ENSP00000314458	1.59
A6NMY6	S26	KIN	CK1_group	CK1alpha2	0.0783	0.1031	0.0675	ENSP00000346032	ENSP00000369126	PSAYGsVKAYT	ENSP00000349971	1.56999
A6NMY6	S26	KIN	MAPK3_MAPK1_MAPK7_NLK_group	MAPK1	0.1463	0.0114	0.579	ENSP00000346032	ENSP00000215832	PSAYGsVKAYT		1.55
A6NMY6	S26	KIN	MAP2K_group	MAP2K6	0.1106	0.023	0.258	ENSP00000346032	ENSP00000351997	PSAYGsVKAYT		1.54
A6NMY6	S26	KIN	PKGcGK_group	PKG1cGKI	0.1007	0.0199	0.241	ENSP00000346032	ENSP00000363092	PSAYGsVKAYT		1.51
A6NMY6	S26	KIN	SGK_group	SGK1	0.0763	0.0132	0.196	ENSP00000346032	ENSP00000356832	PSAYGsVKAYT	ENSP00000228468	1.45
A6NMY6	S26	KIN	NEK1_NEK5_NEK3_NEK4_NEK11_NEK2_group	NEK1	0.0734	0.0434	0.0974	ENSP00000346032	ENSP00000408020	PSAYGsVKAYT	ENSP00000265333	1.43
A6NMY6	S26	KIN	HIPK1_HIPK2_group	HIPK1	0.0584	0.0726	0.052	ENSP00000346032	ENSP00000358571	PSAYGsVKAYT	ENSP00000362946	1.4
A6NMY6	S26	KIN	MAPKAPK_group	MAPKAPK3	0.0543	0.0144	0.111	ENSP00000346032	ENSP00000350639	PSAYGsVKAYT	ENSP00000248553	1.37
A6NMY6	S26	KIN	TLK_group	TLK1	0.0423	0.0095	0.0943	ENSP00000346032	ENSP00000411099	PSAYGsVKAYT	ENSP00000249647	1.33
A6NMY6	S26	KIN	MAPKAPK_group	MAPKAPK5	0.055	0.0144	0.1133	ENSP00000346032	ENSP00000202788	PSAYGsVKAYT	ENSP00000248553	1.33
A6NMY6	S26	KIN	CK1_group	CK1alpha	0.1082	0.1031	0.1111	ENSP00000346032	ENSP00000261798	PSAYGsVKAYT	ENSP00000221797	1.32
A6NMY6	S26	KIN	HIPK1_HIPK2_group	HIPK2	0.0826	0.0726	0.0886	ENSP00000346032	ENSP00000263551	PSAYGsVKAYT	ENSP00000308227	1.31
A6NMY6	S26	KIN	PKC_group	PKCtheta	0.1338	0.3996	0.0743	ENSP00000346032	ENSP00000263125	PSAYGsVKAYT	ENSP00000350941	1.29
A6NMY6	S26	KIN	PDHK_group	BCKDK	0.0479	0.0344	0.0574	ENSP00000346032	ENSP00000219794	PSAYGsVKAYT	ENSP00000348986	1.29
A6NMY6	S26	KIN	CaMKI_group	CaMKIgamma	0.0393	0.0312	0.0446	ENSP00000346032	ENSP00000009105	PSAYGsVKAYT	ENSP00000340944	1.26
A6NMY6	S26	KIN	CK1_group	CK1gamma3	0.0714	0.1031	0.0586	ENSP00000346032	ENSP00000353904	PSAYGsVKAYT	ENSP00000269305	1.25
A6NMY6	S26	KIN	PKD_group	PKD2	0.0414	0.0439	0.0401	ENSP00000346032	ENSP00000291281	PSAYGsVKAYT	ENSP00000216492	1.22
A6NMY6	S26	KIN	MAPK3_MAPK1_MAPK7_NLK_group	MAPK7	0.0634	0.0114	0.16	ENSP00000346032	ENSP00000311005	PSAYGsVKAYT		1.21
A6NMY6	S26	KIN	DMPK_group	DMPK1	0.0944	0.088	0.0981	ENSP00000346032	ENSP00000345997	PSAYGsVKAYT	ENSP00000248553	1.2
A6NMY6	S26	KIN	CK1_group	CK1gamma2	0.0716	0.1031	0.0588	ENSP00000346032	ENSP00000255641	PSAYGsVKAYT	ENSP00000269305	1.17
A6NMY6	S26	KIN	DMPK_group	MRCKb	0.0323	0.088	0.0188	ENSP00000346032	ENSP00000355237	PSAYGsVKAYT	ENSP00000363571	1.17
A6NMY6	S26	KIN	MAP2K_group	MAP2K3	0.0864	0.023	0.1764	ENSP00000346032	ENSP00000345083	PSAYGsVKAYT	ENSP00000375986	1.15999
A6NMY6	S26	KIN	PKD_group	PKD1	0.0674	0.0439	0.0849	ENSP00000346032	ENSP00000333568	PSAYGsVKAYT	ENSP00000221797	1.14999
A6NMY6	S26	KIN	PAK_group	PAK5	0.0467	0.0116	0.0988	ENSP00000346032	ENSP00000322957	PSAYGsVKAYT	ENSP00000314458	1.12999
A6NMY6	S26	KIN	CDK2_CDK3_CDK1_CDK5_group	CDK5	0.0603	0.0136	0.1345	ENSP00000346032	ENSP00000297518	PSAYGsVKAYT	ENSP00000291744	1.11
A6NMY6	S26	KIN	MAPK3_MAPK1_MAPK7_NLK_group	MAPK3	0.0936	0.0114	0.291	ENSP00000346032	ENSP00000263025	PSAYGsVKAYT		1.1
A6NMY6	S26	KIN	CK1_group	CK1gamma1	0.0716	0.1031	0.0588	ENSP00000346032	ENSP00000305777	PSAYGsVKAYT	ENSP00000269305	1.09
A6NMY6	S26	KIN	MARK_group	MARK4	0.0466	0.012	0.0968	ENSP00000346032	ENSP00000300843	PSAYGsVKAYT	ENSP00000219255	1.09
A6NMY6	S26	KIN	PKD_group	PKD3	0.0394	0.0439	0.0371	ENSP00000346032	ENSP00000234179	PSAYGsVKAYT	ENSP00000314214	1.07
A6NMY6	S26	KIN	CDK2_CDK3_CDK1_CDK5_group	CDK3	0.0312	0.0136	0.0487	ENSP00000346032	ENSP00000400088	PSAYGsVKAYT	ENSP00000291744	1.04
A6NMY6	S26	KIN	CaMKI_group	CaMKIbeta	0.0233	0.0312	0.0199	ENSP00000346032	ENSP00000405950	PSAYGsVKAYT	ENSP00000295987	1.04
A6NMY6	S26	KIN	Chak1_Chak2_group	Chak2	0.0697	0.0825	0.0637	ENSP00000346032	ENSP00000354006	PSAYGsVKAYT	ENSP00000265310	1.04
A6NMY6	S26	KIN	JNK_group	MAPK9	0.0602	0.0049	0.232	ENSP00000346032	ENSP00000321410	PSAYGsVKAYT		1.04
A6NMY6	S26	KIN	CDK2_CDK3_CDK1_CDK5_group	CDK1	0.0667	0.0136	0.157	ENSP00000346032	ENSP00000306043	PSAYGsVKAYT		1.04
A6NMY6	S26	KIN	Chak1_Chak2_group	Chak1	0.0706	0.0825	0.0649	ENSP00000346032	ENSP00000320239	PSAYGsVKAYT	ENSP00000271638	1.03
A6NMY6	S26	KIN	PAK_group	PAK4	0.0561	0.0116	0.1309	ENSP00000346032	ENSP00000351049	PSAYGsVKAYT	ENSP00000219255	1.01
A6NMY6	S26	KIN	MAPKAPK_group	MAPKAPK2	0.055	0.0144	0.1134	ENSP00000346032	ENSP00000356070	PSAYGsVKAYT	ENSP00000248553	1.01
A6NMY6	S26	KIN	ROCK_group	ROCK2	0.0642	0.019	0.124	ENSP00000346032	ENSP00000317985	PSAYGsVKAYT	ENSP00000219255	1.01
A6NMY6	S26	KIN	GSK3_group	GSK3alpha	0.0896	0.0534	0.1184	ENSP00000346032	ENSP00000222330	PSAYGsVKAYT	ENSP00000331831	1
A6NMY6	S26	KIN	p70S6K_group	p70S6Kb	0.0318	0.0045	0.0911	ENSP00000346032	ENSP00000308413	PSAYGsVKAYT	ENSP00000284273	1
A6NMY6	S26	KIN	p70S6K_group	p70S6K	0.0445	0.0045	0.1527	ENSP00000346032	ENSP00000225577	PSAYGsVKAYT	ENSP00000252115	1
A6NMY6	S26	KIN	CDK4_CDK6_group	CDK6	0.0744	0.0415	0.1018	ENSP00000346032	ENSP00000265734	PSAYGsVKAYT	ENSP00000368438	0.99
A6NMY6	S26	KIN	IKKalpha_IKKbeta_group	IKKbeta	0.0741	0.0262	0.1298	ENSP00000346032	ENSP00000339151	PSAYGsVKAYT	ENSP00000249647	0.99
A6NMY6	S26	KIN	PAK_group	PAK6	0.0466	0.0116	0.0985	ENSP00000346032	ENSP00000260404	PSAYGsVKAYT	ENSP00000314458	0.97
A6NMY6	S26	KIN	PDHK_group	PDHK1	0.0611	0.0344	0.0834	ENSP00000346032	ENSP00000282077	PSAYGsVKAYT	ENSP00000367830	0.97
A6NMY6	S26	KIN	CaMKII_group	CaMKIIgamma	0.058	0.0188	0.1066	ENSP00000346032	ENSP00000319060	PSAYGsVKAYT	ENSP00000295987	0.97
A6NMY6	S26	KIN	CK1_group	CK1delta	0.0749	0.1031	0.0631	ENSP00000346032	ENSP00000324464	PSAYGsVKAYT	ENSP00000269305	0.96
A6NMY6	S26	KIN	GSK3_group	GSK3beta	0.0955	0.0534	0.1307	ENSP00000346032	ENSP00000324806	PSAYGsVKAYT	ENSP00000219255	0.95
A6NMY6	S26	KIN	AuroraC_AuroraB_group	AuroraB	0.0591	0.0091	0.162	ENSP00000346032	ENSP00000313950	PSAYGsVKAYT		0.95
A6NMY6	S26	KIN	MAP2K_group	MAP2K4	0.0788	0.023	0.153	ENSP00000346032	ENSP00000262445	PSAYGsVKAYT	ENSP00000375986	0.93
A6NMY6	S26	KIN	PLK_group	PLK4	0.0632	0.0146	0.1387	ENSP00000346032	ENSP00000270861	PSAYGsVKAYT	ENSP00000303057	0.93
A6NMY6	S26	KIN	PAK_group	PAK1	0.0628	0.0116	0.156	ENSP00000346032	ENSP00000278568	PSAYGsVKAYT		0.93
A6NMY6	S26	KIN	RCK_group	MOK	0.0668	0.021	0.1246	ENSP00000346032	ENSP00000355304	PSAYGsVKAYT	ENSP00000271638	0.92
A6NMY6	S26	KIN	CK1_group	CK1epsilon	0.0716	0.1031	0.0588	ENSP00000346032	ENSP00000352929	PSAYGsVKAYT	ENSP00000269305	0.91
A6NMY6	S26	KIN	PDHK_group	PDHK3	0.0376	0.0344	0.0395	ENSP00000346032	ENSP00000387536	PSAYGsVKAYT	ENSP00000278968	0.91
A6NMY6	S26	KIN	ARAF_BRAF_RAF1_group	ARAF	0.078	0.0471	0.1024	ENSP00000346032	ENSP00000366244	PSAYGsVKAYT	ENSP00000295987	0.9
A6NMY6	S26	KIN	GRK_group	GRK7	0.0578	0.1159	0.0397	ENSP00000346032	ENSP00000264952	PSAYGsVKAYT	ENSP00000326432	0.9
A6NMY6	S26	KIN	CDK2_CDK3_CDK1_CDK5_group	CDK2	0.0504	0.0136	0.1019	ENSP00000346032	ENSP00000266970	PSAYGsVKAYT	ENSP00000368438	0.9
A6NMY6	S26	KIN	RSK_group	RSK2	0.0602	0.0268	0.0932	ENSP00000346032	ENSP00000368884	PSAYGsVKAYT	ENSP00000248553	0.89
A6NMY6	S26	KIN	RSK_group	RSK3	0.0578	0.0268	0.0875	ENSP00000346032	ENSP00000363277	PSAYGsVKAYT	ENSP00000252115	0.89
A6NMY6	S26	KIN	MARK_group	MARK1	0.0404	0.012	0.0776	ENSP00000346032	ENSP00000355884	PSAYGsVKAYT	ENSP00000303057	0.88
A6NMY6	S26	KIN	PDHK_group	PDHK4	0.0534	0.0344	0.0676	ENSP00000346032	ENSP00000005178	PSAYGsVKAYT	ENSP00000348986	0.87
A6NMY6	S26	KIN	PDHK_group	PDHK2	0.0452	0.0344	0.0524	ENSP00000346032	ENSP00000007708	PSAYGsVKAYT	ENSP00000305355	0.87
A6NMY6	S26	KIN	CDK4_CDK6_group	CDK4	0.0745	0.0415	0.1021	ENSP00000346032	ENSP00000257904	PSAYGsVKAYT	ENSP00000368438	0.85
A6NMY6	S26	KIN	TLK_group	TLK2	0.0364	0.0095	0.0749	ENSP00000346032	ENSP00000275780	PSAYGsVKAYT	ENSP00000237654	0.84
A6NMY6	S26	KIN	PAK_group	PAK2	0.0563	0.0116	0.1316	ENSP00000346032	ENSP00000314067	PSAYGsVKAYT	ENSP00000219255	0.83
A6NMY6	S26	KIN	ROCK_group	ROCK1	0.0504	0.019	0.0853	ENSP00000346032	ENSP00000382697	PSAYGsVKAYT	ENSP00000314458	0.78
A6NMY6	S26	KIN	NEK1_NEK5_NEK3_NEK4_NEK11_NEK2_group	NEK3	0.0373	0.0434	0.0343	ENSP00000346032	ENSP00000383210	PSAYGsVKAYT	ENSP00000396127	0.78
A6NMY6	S26	KIN	ARAF_BRAF_RAF1_group	BRAF	0.0835	0.0471	0.1136	ENSP00000346032	ENSP00000288602	PSAYGsVKAYT	ENSP00000299529	0.77
A6NMY6	S26	KIN	MAP2K_group	MAP2K2	0.0577	0.023	0.0948	ENSP00000346032	ENSP00000262948	PSAYGsVKAYT	ENSP00000340944	0.77
A6NMY6	S26	KIN	PKA_group	PKAalpha	0.0542	0.0103	0.1325	ENSP00000346032	ENSP00000309591	PSAYGsVKAYT	ENSP00000228468	0.77
A6NMY6	S26	KIN	IKKalpha_IKKbeta_group	IKKalpha	0.0603	0.0262	0.0944	ENSP00000346032	ENSP00000359424	PSAYGsVKAYT	ENSP00000248553	0.77
A6NMY6	S26	KIN	NEK1_NEK5_NEK3_NEK4_NEK11_NEK2_group	NEK4	0.0334	0.0434	0.029	ENSP00000346032	ENSP00000233027	PSAYGsVKAYT	ENSP00000278412	0.77
A6NMY6	S26	KIN	GRK_group	GRK2	0.0895	0.1159	0.0779	ENSP00000346032	ENSP00000312262	PSAYGsVKAYT	ENSP00000305355	0.76
A6NMY6	S26	KIN	CaMKII_group	CaMKIIbeta	0.0571	0.0188	0.1041	ENSP00000346032	ENSP00000258682	PSAYGsVKAYT	ENSP00000295987	0.74
A6NMY6	S26	KIN	CLK_group	CLK2	0.0386	0.041	0.0374	ENSP00000346032	ENSP00000354856	PSAYGsVKAYT	ENSP00000309845	0.73
A6NMY6	S26	KIN	PAK_group	PAK3	0.0469	0.0116	0.0993	ENSP00000346032	ENSP00000353864	PSAYGsVKAYT	ENSP00000314458	0.73
A6NMY6	S26	KIN	CaMKII_group	CaMKIIalpha	0.0487	0.0188	0.0813	ENSP00000346032	ENSP00000381412	PSAYGsVKAYT	ENSP00000295987	0.73
A6NMY6	S26	KIN	RSK_group	RSK4	0.0423	0.0268	0.0542	ENSP00000346032	ENSP00000262752	PSAYGsVKAYT	ENSP00000215832	0.72
A6NMY6	S26	KIN	RSK_group	RSK1	0.0453	0.0268	0.0602	ENSP00000346032	ENSP00000386050	PSAYGsVKAYT	ENSP00000280892	0.72
A6NMY6	S26	KIN	ATM_ATR_group	ATM	0.0406	0.0054	0.12	ENSP00000346032	ENSP00000278616	PSAYGsVKAYT	ENSP00000220809	0.72
A6NMY6	S26	KIN	CLK_group	CLK4	0.0356	0.041	0.033	ENSP00000346032	ENSP00000316948	PSAYGsVKAYT	ENSP00000377867	0.71
A6NMY6	S26	KIN	CaMKI_group	CaMKIdelta	0.0295	0.0312	0.0286	ENSP00000346032	ENSP00000368124	PSAYGsVKAYT	ENSP00000361125	0.71
A6NMY6	S26	KIN	PKGcGK_group	PKG2cGKII	0.0459	0.0199	0.072	ENSP00000346032	ENSP00000264399	PSAYGsVKAYT	ENSP00000199280	0.71
A6NMY6	S26	KIN	CaMKII_group	CaMKIIdelta	0.0487	0.0188	0.0813	ENSP00000346032	ENSP00000339740	PSAYGsVKAYT	ENSP00000295987	0.7
A6NMY6	S26	KIN	JNK_group	MAPK10	0.0348	0.0049	0.0999	ENSP00000346032	ENSP00000352157	PSAYGsVKAYT	ENSP00000252115	0.69
A6NMY6	S26	KIN	CLK_group	CLK1	0.0464	0.041	0.0496	ENSP00000346032	ENSP00000326830	PSAYGsVKAYT	ENSP00000303057	0.68
A6NMY6	S26	KIN	PKB_group	PKBbeta	0.0367	0.0034	0.1328	ENSP00000346032	ENSP00000375892	PSAYGsVKAYT	ENSP00000222120	0.68
A6NMY6	S26	KIN	ACTR2_ACTR2B_TGFbR2_group	TGFbR2	0.0845	0.0236	0.168	ENSP00000346032	ENSP00000351905	PSAYGsVKAYT		0.68
A6NMY6	S26	KIN	GRK_group	GRK6	0.0598	0.1159	0.0419	ENSP00000346032	ENSP00000377204	PSAYGsVKAYT	ENSP00000355651	0.67
A6NMY6	S26	KIN	NEK1_NEK5_NEK3_NEK4_NEK11_NEK2_group	NEK11	0.0234	0.0434	0.0168	ENSP00000346032	ENSP00000372857	PSAYGsVKAYT	ENSP00000359206	0.67
A6NMY6	S26	KIN	GRK_group	GRK1	0.0643	0.1159	0.0468	ENSP00000346032	ENSP00000334876	PSAYGsVKAYT	ENSP00000339191	0.66
A6NMY6	S26	KIN	MAP2K_group	MAP2K7	0.0517	0.023	0.0799	ENSP00000346032	ENSP00000381066	PSAYGsVKAYT	ENSP00000314458	0.66
A6NMY6	S26	KIN	ATM_ATR_group	ATR	0.0301	0.0054	0.0759	ENSP00000346032	ENSP00000343741	PSAYGsVKAYT	ENSP00000378461	0.66
A6NMY6	S26	KIN	RCK_group	ICK	0.041	0.021	0.0589	ENSP00000346032	ENSP00000263043	PSAYGsVKAYT	ENSP00000256897	0.66
A6NMY6	S26	KIN	GRK_group	GRK5	0.0643	0.1159	0.0468	ENSP00000346032	ENSP00000376609	PSAYGsVKAYT	ENSP00000339191	0.65
A6NMY6	S26	KIN	MAPK3_MAPK1_MAPK7_NLK_group	NLK	0.0318	0.0114	0.0554	ENSP00000346032	ENSP00000384625	PSAYGsVKAYT	ENSP00000296849	0.65
A6NMY6	S26	KIN	Pim3_Pim1_group	Pim1	0.0448	0.0167	0.0762	ENSP00000346032	ENSP00000362608	PSAYGsVKAYT	ENSP00000296870	0.65
A6NMY6	S26	KIN	PKB_group	PKBalpha	0.0591	0.0034	0.276	ENSP00000346032	ENSP00000270202	PSAYGsVKAYT		0.65
A6NMY6	S26	KIN	GRK_group	GRK3	0.061	0.1159	0.0432	ENSP00000346032	ENSP00000317578	PSAYGsVKAYT	ENSP00000375986	0.64
A6NMY6	S26	KIN	AuroraC_AuroraB_group	AuroraC	0.0239	0.0091	0.0401	ENSP00000346032	ENSP00000302898	PSAYGsVKAYT	ENSP00000408236	0.64
A6NMY6	S26	KIN	PKA_group	PKAgamma	0.0414	0.0103	0.0875	ENSP00000346032	ENSP00000366488	PSAYGsVKAYT	ENSP00000199280	0.62
A6NMY6	S26	KIN	CLK_group	CLK3	0.026	0.041	0.0204	ENSP00000346032	ENSP00000391518	PSAYGsVKAYT	ENSP00000387262	0.62
A6NMY6	S26	KIN	MAP2K_group	MAP2K1	0.0647	0.023	0.113	ENSP00000346032	ENSP00000302486	PSAYGsVKAYT	ENSP00000291744	0.6
A6NMY6	S26	KIN	PKA_group	PKAbeta	0.0384	0.0103	0.0778	ENSP00000346032	ENSP00000359719	PSAYGsVKAYT	ENSP00000199280	0.56999
A6NMY6	S26	KIN	ACTR2_ACTR2B_TGFbR2_group	ACTR2B	0.0545	0.0236	0.0856	ENSP00000346032	ENSP00000340361	PSAYGsVKAYT	ENSP00000258449	0.56999
A6NMY6	S26	KIN	PLK_group	PLK3	0.0386	0.0146	0.0651	ENSP00000346032	ENSP00000361275	PSAYGsVKAYT	ENSP00000269305	0.56999
A6NMY6	S26	KIN	ARAF_BRAF_RAF1_group	RAF1	0.0746	0.0471	0.0956	ENSP00000346032	ENSP00000251849	PSAYGsVKAYT	ENSP00000340944	0.56
A6NMY6	S26	KIN	PLK_group	PLK2	0.0362	0.0146	0.0589	ENSP00000346032	ENSP00000274289	PSAYGsVKAYT	ENSP00000303580	0.56
A6NMY6	S26	KIN	MARK_group	MARK2	0.0478	0.012	0.1006	ENSP00000346032	ENSP00000389184	PSAYGsVKAYT	ENSP00000291744	0.56
A6NMY6	S26	KIN	NEK1_NEK5_NEK3_NEK4_NEK11_NEK2_group	NEK2	0.0554	0.0434	0.0632	ENSP00000346032	ENSP00000355966	PSAYGsVKAYT	ENSP00000378356	0.56
A6NMY6	S26	KIN	MARK_group	MARK3	0.0284	0.012	0.0452	ENSP00000346032	ENSP00000411397	PSAYGsVKAYT	ENSP00000296849	0.53
A6NMY6	S26	KIN	Pim3_Pim1_group	Pim3	0.0248	0.0167	0.0307	ENSP00000346032	ENSP00000353824	PSAYGsVKAYT	ENSP00000361867	0.53
A6NMY6	S26	KIN	JNK_group	MAPK8	0.0395	0.0049	0.1214	ENSP00000346032	ENSP00000353483	PSAYGsVKAYT	ENSP00000252115	0.51
A6NMY6	S26	KIN	PKB_group	PKBgamma	0.0269	0.0034	0.0823	ENSP00000346032	ENSP00000263826	PSAYGsVKAYT	ENSP00000361125	0.5
A6NMY6	S26	KIN	RCK_group	MAK	0.0285	0.021	0.0335	ENSP00000346032	ENSP00000313021	PSAYGsVKAYT	ENSP00000224237	0.48
A6NMY6	S26	KIN	AMPK_group	AMPKa2	0.0405	0.0106	0.0836	ENSP00000346032	ENSP00000360290	PSAYGsVKAYT	ENSP00000280892	0.46
A6NMY6	S26	KIN	AMPK_group	AMPKa1	0.0277	0.0106	0.0467	ENSP00000346032	ENSP00000346148	PSAYGsVKAYT	ENSP00000348986	0.44
A6NMY6	S26	KIN	PLK_group	PLK1	0.0442	0.0146	0.0802	ENSP00000346032	ENSP00000300093	PSAYGsVKAYT	ENSP00000327704	0.35
A6NMY6	S26	KIN	ACTR2_ACTR2B_TGFbR2_group	ACTR2	0.0385	0.0236	0.0501	ENSP00000346032	ENSP00000241416	PSAYGsVKAYT	ENSP00000242208	0.34
B3KTC7	S671	KIN	NEK1_NEK5_NEK3_NEK4_NEK11_NEK2_group	NEK1	0.329	0.1213	0.563	ENSP00000325863	ENSP00000408020	DQRWSsTSSSK		3.73
B3KTC7	S671	KIN	NEK1_NEK5_NEK3_NEK4_NEK11_NEK2_group	NEK11	0.1247	0.1213	0.1265	ENSP00000325863	ENSP00000372857	DQRWSsTSSSK	ENSP00000303706	3.22
B3KTC7	S671	KIN	PKB_group	PKBalpha	0.4645	0.1692	0.8	ENSP00000325863	ENSP00000270202	DQRWSsTSSSK		3
B3KTC7	S671	KIN	TLK_group	TLK1	0.0793	0.0535	0.0981	ENSP00000325863	ENSP00000411099	DQRWSsTSSSK	ENSP00000278916	2.17
B3KTC7	S671	KIN	RSK_group	RSK4	0.0937	0.0673	0.1119	ENSP00000325863	ENSP00000262752	DQRWSsTSSSK	ENSP00000237612	2.11
B3KTC7	S671	KIN	PAK_group	PAK6	0.1068	0.1322	0.0952	ENSP00000325863	ENSP00000260404	DQRWSsTSSSK	ENSP00000265335	2.04
B3KTC7	S671	KIN	CLK_group	CLK2	0.1	0.1395	0.0835	ENSP00000325863	ENSP00000354856	DQRWSsTSSSK	ENSP00000343741	1.98
B3KTC7	S671	KIN	Pim3_Pim1_group	Pim1	0.1297	0.124	0.1328	ENSP00000325863	ENSP00000362608	DQRWSsTSSSK	ENSP00000303706	1.93
B3KTC7	S671	KIN	CDK4_CDK6_group	CDK6	0.143	0.0526	0.245	ENSP00000325863	ENSP00000265734	DQRWSsTSSSK		1.87
B3KTC7	S671	KIN	PAK_group	PAK3	0.1197	0.1322	0.1134	ENSP00000325863	ENSP00000353864	DQRWSsTSSSK	ENSP00000237612	1.86
B3KTC7	S671	KIN	PDHK_group	BCKDK	0.0719	0.0891	0.0641	ENSP00000325863	ENSP00000219794	DQRWSsTSSSK	ENSP00000318351	1.86
B3KTC7	S671	KIN	ACTR2_ACTR2B_TGFbR2_group	TGFbR2	0.244	0.2497	0.241	ENSP00000325863	ENSP00000351905	DQRWSsTSSSK		1.86
B3KTC7	S671	KIN	ATM_ATR_group	ATR	0.1156	0.0024	0.932	ENSP00000325863	ENSP00000343741	DQRWSsTSSSK		1.81
B3KTC7	S671	KIN	MAPKAPK_group	MAPKAPK2	0.0991	0.1253	0.0873	ENSP00000325863	ENSP00000356070	DQRWSsTSSSK	ENSP00000303706	1.8
B3KTC7	S671	KIN	PKB_group	PKBbeta	0.1092	0.1692	0.0862	ENSP00000325863	ENSP00000375892	DQRWSsTSSSK	ENSP00000313420	1.75
B3KTC7	S671	KIN	NEK1_NEK5_NEK3_NEK4_NEK11_NEK2_group	NEK2	0.1266	0.1213	0.1296	ENSP00000325863	ENSP00000355966	DQRWSsTSSSK	ENSP00000276603	1.75
B3KTC7	S671	KIN	CDK4_CDK6_group	CDK4	0.1578	0.0526	0.285	ENSP00000325863	ENSP00000257904	DQRWSsTSSSK		1.72
B3KTC7	S671	KIN	PAK_group	PAK2	0.1152	0.1322	0.1069	ENSP00000325863	ENSP00000314067	DQRWSsTSSSK	ENSP00000218348	1.66
B3KTC7	S671	KIN	MAPKAPK_group	MAPKAPK5	0.0678	0.1253	0.0487	ENSP00000325863	ENSP00000202788	DQRWSsTSSSK	ENSP00000269305	1.65
B3KTC7	S671	KIN	CaMKII_group	CaMKIIdelta	0.101	0.1624	0.0782	ENSP00000325863	ENSP00000339740	DQRWSsTSSSK	ENSP00000321656	1.65
B3KTC7	S671	KIN	CaMKII_group	CaMKIIgamma	0.101	0.1624	0.0782	ENSP00000325863	ENSP00000319060	DQRWSsTSSSK	ENSP00000321656	1.64
B3KTC7	S671	KIN	CaMKII_group	CaMKIIalpha	0.101	0.1624	0.0782	ENSP00000325863	ENSP00000381412	DQRWSsTSSSK	ENSP00000321656	1.64
B3KTC7	S671	KIN	ARAF_BRAF_RAF1_group	ARAF	0.1261	0.2372	0.0898	ENSP00000325863	ENSP00000366244	DQRWSsTSSSK	ENSP00000218348	1.61
B3KTC7	S671	KIN	PKB_group	PKBgamma	0.0847	0.1692	0.0583	ENSP00000325863	ENSP00000263826	DQRWSsTSSSK	ENSP00000417281	1.61
B3KTC7	S671	KIN	ATM_ATR_group	ATM	0.1209	0.0024	0.999	ENSP00000325863	ENSP00000278616	DQRWSsTSSSK		1.61
B3KTC7	S671	KIN	p70S6K_group	p70S6Kb	0.0506	0.0369	0.06	ENSP00000325863	ENSP00000308413	DQRWSsTSSSK	ENSP00000270202	1.58
B3KTC7	S671	KIN	RSK_group	RSK2	0.0893	0.0673	0.1039	ENSP00000325863	ENSP00000368884	DQRWSsTSSSK	ENSP00000364310	1.56999
B3KTC7	S671	KIN	ARAF_BRAF_RAF1_group	BRAF	0.148	0.2372	0.1148	ENSP00000325863	ENSP00000288602	DQRWSsTSSSK	ENSP00000231790	1.53
B3KTC7	S671	KIN	CDK2_CDK3_CDK1_CDK5_group	CDK2	0.1152	0.0027	0.872	ENSP00000325863	ENSP00000266970	DQRWSsTSSSK		1.53
B3KTC7	S671	KIN	PDHK_group	PDHK2	0.0687	0.0891	0.0598	ENSP00000325863	ENSP00000007708	DQRWSsTSSSK	ENSP00000270202	1.52
B3KTC7	S671	KIN	CLK_group	CLK3	0.0632	0.1395	0.0413	ENSP00000325863	ENSP00000391518	DQRWSsTSSSK	ENSP00000262319, ENSP00000343741	1.51
B3KTC7	S671	KIN	ROCK_group	ROCK1	0.1018	0.0191	0.251	ENSP00000325863	ENSP00000382697	DQRWSsTSSSK		1.51
B3KTC7	S671	KIN	ARAF_BRAF_RAF1_group	RAF1	0.1637	0.2372	0.1341	ENSP00000325863	ENSP00000251849	DQRWSsTSSSK	ENSP00000300086	1.48
B3KTC7	S671	KIN	CDK2_CDK3_CDK1_CDK5_group	CDK3	0.0557	0.0027	0.285	ENSP00000325863	ENSP00000400088	DQRWSsTSSSK		1.48
B3KTC7	S671	KIN	AMPK_group	AMPKa2	0.0949	0.0189	0.226	ENSP00000325863	ENSP00000360290	DQRWSsTSSSK		1.45
B3KTC7	S671	KIN	p70S6K_group	p70S6K	0.0655	0.0369	0.0891	ENSP00000325863	ENSP00000225577	DQRWSsTSSSK	ENSP00000309572	1.44
B3KTC7	S671	KIN	CaMKII_group	CaMKIIbeta	0.1024	0.1624	0.0799	ENSP00000325863	ENSP00000258682	DQRWSsTSSSK	ENSP00000321656	1.44
B3KTC7	S671	KIN	RSK_group	RSK1	0.0669	0.0673	0.0667	ENSP00000325863	ENSP00000386050	DQRWSsTSSSK	ENSP00000314414	1.41
B3KTC7	S671	KIN	PKA_group	PKAbeta	0.0772	0.0754	0.0782	ENSP00000325863	ENSP00000359719	DQRWSsTSSSK	ENSP00000321656	1.36
B3KTC7	S671	KIN	Pim3_Pim1_group	Pim3	0.0539	0.124	0.0345	ENSP00000325863	ENSP00000353824	DQRWSsTSSSK	ENSP00000417281	1.36
B3KTC7	S671	KIN	PKA_group	PKAgamma	0.0772	0.0754	0.0782	ENSP00000325863	ENSP00000366488	DQRWSsTSSSK	ENSP00000321656	1.34
B3KTC7	S671	KIN	MAPKAPK_group	MAPKAPK3	0.0529	0.1253	0.0332	ENSP00000325863	ENSP00000350639	DQRWSsTSSSK	ENSP00000321656	1.33
B3KTC7	S671	KIN	MARK_group	MARK3	0.0549	0.0204	0.0936	ENSP00000325863	ENSP00000411397	DQRWSsTSSSK	ENSP00000321656	1.32
B3KTC7	S671	KIN	AuroraC_AuroraB_group	AuroraB	0.0755	0.0587	0.0864	ENSP00000325863	ENSP00000313950	DQRWSsTSSSK	ENSP00000305480	1.31
B3KTC7	S671	KIN	NEK1_NEK5_NEK3_NEK4_NEK11_NEK2_group	NEK4	0.0505	0.1213	0.0315	ENSP00000325863	ENSP00000233027	DQRWSsTSSSK	ENSP00000408020	1.28
B3KTC7	S671	KIN	PAK_group	PAK4	0.0689	0.1322	0.0485	ENSP00000325863	ENSP00000351049	DQRWSsTSSSK	ENSP00000348020	1.26
B3KTC7	S671	KIN	PKA_group	PKAalpha	0.0877	0.0754	0.0951	ENSP00000325863	ENSP00000309591	DQRWSsTSSSK	ENSP00000299351	1.25
B3KTC7	S671	KIN	RCK_group	MOK	0.0834	0.2211	0.0493	ENSP00000325863	ENSP00000355304	DQRWSsTSSSK	ENSP00000323050	1.2
B3KTC7	S671	KIN	PDHK_group	PDHK1	0.0727	0.0891	0.0652	ENSP00000325863	ENSP00000282077	DQRWSsTSSSK	ENSP00000270202	1.19
B3KTC7	S671	KIN	RSK_group	RSK3	0.0669	0.0673	0.0667	ENSP00000325863	ENSP00000363277	DQRWSsTSSSK	ENSP00000314414	1.17
B3KTC7	S671	KIN	PAK_group	PAK1	0.0778	0.1322	0.0585	ENSP00000325863	ENSP00000278568	DQRWSsTSSSK	ENSP00000270202	1.15999
B3KTC7	S671	KIN	PLK_group	PLK1	0.1115	0.0101	0.406	ENSP00000325863	ENSP00000300093	DQRWSsTSSSK		1.15999
B3KTC7	S671	KIN	RCK_group	ICK	0.0623	0.2211	0.0315	ENSP00000325863	ENSP00000263043	DQRWSsTSSSK	ENSP00000354720	1.08
B3KTC7	S671	KIN	IKKalpha_IKKbeta_group	IKKalpha	0.0725	0.0206	0.1428	ENSP00000325863	ENSP00000359424	DQRWSsTSSSK	ENSP00000218348	1.05
B3KTC7	S671	KIN	PDHK_group	PDHK4	0.0598	0.0891	0.0482	ENSP00000325863	ENSP00000005178	DQRWSsTSSSK	ENSP00000368880	1.05
B3KTC7	S671	KIN	CDK2_CDK3_CDK1_CDK5_group	CDK1	0.0666	0.0027	0.375	ENSP00000325863	ENSP00000306043	DQRWSsTSSSK		1.04
B3KTC7	S671	KIN	TLK_group	TLK2	0.0435	0.0535	0.0388	ENSP00000325863	ENSP00000275780	DQRWSsTSSSK	ENSP00000265056	1.02
B3KTC7	S671	KIN	PDHK_group	PDHK3	0.0418	0.0891	0.0278	ENSP00000325863	ENSP00000387536	DQRWSsTSSSK	ENSP00000311083	1.02
B3KTC7	S671	KIN	MAP2K_group	MAP2K2	0.07	0.0407	0.0938	ENSP00000325863	ENSP00000262948	DQRWSsTSSSK	ENSP00000251810	1.01
B3KTC7	S671	KIN	SGK_group	SGK2	0.034	0.018	0.0478	ENSP00000325863	ENSP00000340608	DQRWSsTSSSK	ENSP00000315112	0.99
B3KTC7	S671	KIN	MAP2K_group	MAP2K5	0.062	0.0407	0.0777	ENSP00000325863	ENSP00000178640	DQRWSsTSSSK	ENSP00000265335	0.98
B3KTC7	S671	KIN	GRK_group	GRK4	0.0792	0.1155	0.0647	ENSP00000325863	ENSP00000381129	DQRWSsTSSSK	ENSP00000265081	0.96
B3KTC7	S671	KIN	AuroraC_AuroraB_group	AuroraC	0.0328	0.0587	0.024	ENSP00000325863	ENSP00000302898	DQRWSsTSSSK	ENSP00000262630, ENSP00000287647	0.95
B3KTC7	S671	KIN	MAP2K_group	MAP2K7	0.0653	0.0407	0.0843	ENSP00000325863	ENSP00000381066	DQRWSsTSSSK	ENSP00000360025	0.91
B3KTC7	S671	KIN	CLK_group	CLK1	0.0583	0.1395	0.0365	ENSP00000325863	ENSP00000326830	DQRWSsTSSSK	ENSP00000349722	0.91
B3KTC7	S671	KIN	NEK1_NEK5_NEK3_NEK4_NEK11_NEK2_group	NEK3	0.0414	0.1213	0.0232	ENSP00000325863	ENSP00000383210	DQRWSsTSSSK	ENSP00000408020	0.88
B3KTC7	S671	KIN	SGK_group	SGK3	0.0342	0.018	0.0483	ENSP00000325863	ENSP00000262211	DQRWSsTSSSK	ENSP00000315112	0.87
B3KTC7	S671	KIN	PAK_group	PAK5	0.0362	0.1322	0.018	ENSP00000325863	ENSP00000322957	DQRWSsTSSSK	ENSP00000360021, ENSP00000360025	0.86
B3KTC7	S671	KIN	DMPK_group	MRCKa	0.0568	0.1153	0.0388	ENSP00000325863	ENSP00000355731	DQRWSsTSSSK	ENSP00000342392	0.86
B3KTC7	S671	KIN	MAP2K_group	MAP2K6	0.0675	0.0407	0.0886	ENSP00000325863	ENSP00000351997	DQRWSsTSSSK	ENSP00000360025	0.83
B3KTC7	S671	KIN	CaMKI_group	CaMKIdelta	0.0337	0.0232	0.0412	ENSP00000325863	ENSP00000368124	DQRWSsTSSSK	ENSP00000369497	0.83
B3KTC7	S671	KIN	PLK_group	PLK3	0.0521	0.0101	0.1259	ENSP00000325863	ENSP00000361275	DQRWSsTSSSK	ENSP00000372023	0.83
B3KTC7	S671	KIN	MARK_group	MARK1	0.0378	0.0204	0.0528	ENSP00000325863	ENSP00000355884	DQRWSsTSSSK	ENSP00000321656	0.8
B3KTC7	S671	KIN	ACTR2_ACTR2B_TGFbR2_group	ACTR2	0.0673	0.2497	0.0332	ENSP00000325863	ENSP00000241416	DQRWSsTSSSK	ENSP00000237612	0.79
B3KTC7	S671	KIN	DMPK_group	DMPK2	0.0273	0.1153	0.0126	ENSP00000325863	ENSP00000345133	DQRWSsTSSSK	ENSP00000337088, ENSP00000287647	0.79
B3KTC7	S671	KIN	RCK_group	MAK	0.0406	0.2211	0.0163	ENSP00000325863	ENSP00000313021	DQRWSsTSSSK	ENSP00000353246, ENSP00000267973	0.79
B3KTC7	S671	KIN	MARK_group	MARK2	0.0584	0.0204	0.103	ENSP00000325863	ENSP00000389184	DQRWSsTSSSK	ENSP00000237612	0.78
B3KTC7	S671	KIN	CLK_group	CLK4	0.0379	0.1395	0.0188	ENSP00000325863	ENSP00000316948	DQRWSsTSSSK	ENSP00000362441	0.77
B3KTC7	S671	KIN	DMPK_group	MRCKb	0.0245	0.1153	0.0106	ENSP00000325863	ENSP00000355237	DQRWSsTSSSK	ENSP00000306261, ENSP00000249396	0.77
B3KTC7	S671	KIN	GRK_group	GRK7	0.049	0.1155	0.0309	ENSP00000325863	ENSP00000264952	DQRWSsTSSSK	ENSP00000326432	0.76
B3KTC7	S671	KIN	CK1_group	CK1alpha2	0.0405	0.0183	0.0621	ENSP00000325863	ENSP00000369126	DQRWSsTSSSK	ENSP00000303706	0.76
B3KTC7	S671	KIN	MAP2K_group	MAP2K1	0.0735	0.0407	0.1011	ENSP00000325863	ENSP00000302486	DQRWSsTSSSK	ENSP00000267868	0.74
B3KTC7	S671	KIN	ROCK_group	ROCK2	0.0537	0.0191	0.0939	ENSP00000325863	ENSP00000317985	DQRWSsTSSSK	ENSP00000369497	0.74
B3KTC7	S671	KIN	DMPK_group	DMPK1	0.0674	0.1153	0.0504	ENSP00000325863	ENSP00000345997	DQRWSsTSSSK	ENSP00000265081	0.73
B3KTC7	S671	KIN	Chak1_Chak2_group	Chak1	0.0518	0.1321	0.0313	ENSP00000325863	ENSP00000320239	DQRWSsTSSSK	ENSP00000342392	0.72
B3KTC7	S671	KIN	CK1_group	CK1gamma3	0.0398	0.0183	0.0605	ENSP00000325863	ENSP00000353904	DQRWSsTSSSK	ENSP00000269305	0.68
B3KTC7	S671	KIN	GSK3_group	GSK3beta	0.074	0.0602	0.0826	ENSP00000325863	ENSP00000324806	DQRWSsTSSSK	ENSP00000262643	0.68
B3KTC7	S671	KIN	Chak1_Chak2_group	Chak2	0.0487	0.1321	0.0285	ENSP00000325863	ENSP00000354006	DQRWSsTSSSK	ENSP00000377496, ENSP00000254942	0.68
B3KTC7	S671	KIN	PLK_group	PLK4	0.0471	0.0101	0.1076	ENSP00000325863	ENSP00000270861	DQRWSsTSSSK	ENSP00000351284	0.66
B3KTC7	S671	KIN	JNK_group	MAPK8	0.05	0.0032	0.218	ENSP00000325863	ENSP00000353483	DQRWSsTSSSK		0.66
B3KTC7	S671	KIN	PKC_group	PKCeta	0.0628	0.0609	0.0639	ENSP00000325863	ENSP00000329127	DQRWSsTSSSK	ENSP00000266970	0.64
B3KTC7	S671	KIN	GSK3_group	GSK3alpha	0.0627	0.0602	0.0641	ENSP00000325863	ENSP00000222330	DQRWSsTSSSK	ENSP00000270202	0.6
B3KTC7	S671	KIN	CK2_group	CK2alpha	0.0741	0.0294	0.122	ENSP00000325863	ENSP00000217244	DQRWSsTSSSK	ENSP00000373060	0.59
B3KTC7	S671	KIN	MAP2K_group	MAP2K4	0.0574	0.0407	0.069	ENSP00000325863	ENSP00000262445	DQRWSsTSSSK	ENSP00000369497	0.59
B3KTC7	S671	KIN	CK1_group	CK1gamma2	0.0405	0.0183	0.0621	ENSP00000325863	ENSP00000255641	DQRWSsTSSSK	ENSP00000303706	0.59
B3KTC7	S671	KIN	ACTR2_ACTR2B_TGFbR2_group	ACTR2B	0.0557	0.2497	0.0248	ENSP00000325863	ENSP00000340361	DQRWSsTSSSK	ENSP00000269305	0.59
B3KTC7	S671	KIN	CK1_group	CK1gamma1	0.0405	0.0183	0.0621	ENSP00000325863	ENSP00000305777	DQRWSsTSSSK	ENSP00000303706	0.56
B3KTC7	S671	KIN	PKC_group	PKCepsilon	0.0768	0.0609	0.087	ENSP00000325863	ENSP00000306124	DQRWSsTSSSK	ENSP00000323050	0.56
B3KTC7	S671	KIN	JNK_group	MAPK10	0.0297	0.0032	0.0982	ENSP00000325863	ENSP00000352157	DQRWSsTSSSK	ENSP00000355185	0.55
B3KTC7	S671	KIN	CDK2_CDK3_CDK1_CDK5_group	CDK5	0.0261	0.0027	0.0886	ENSP00000325863	ENSP00000297518	DQRWSsTSSSK	ENSP00000303706	0.55
B3KTC7	S671	KIN	CaMKI_group	CaMKIbeta	0.0137	0.0232	0.0103	ENSP00000325863	ENSP00000405950	DQRWSsTSSSK	ENSP00000367207	0.55
B3KTC7	S671	KIN	PKGcGK_group	PKG2cGKII	0.0389	0.0203	0.0553	ENSP00000325863	ENSP00000264399	DQRWSsTSSSK	ENSP00000385485	0.55
B3KTC7	S671	KIN	PKC_group	PKCdelta	0.0761	0.0609	0.0858	ENSP00000325863	ENSP00000331602	DQRWSsTSSSK	ENSP00000313420	0.54
B3KTC7	S671	KIN	MAP2K_group	MAP2K3	0.0496	0.0407	0.0552	ENSP00000325863	ENSP00000345083	DQRWSsTSSSK	ENSP00000269305	0.53
B3KTC7	S671	KIN	MAPK3_MAPK1_MAPK7_NLK_group	MAPK7	0.0292	0.0032	0.0958	ENSP00000325863	ENSP00000311005	DQRWSsTSSSK	ENSP00000300086	0.53
B3KTC7	S671	KIN	GRK_group	GRK6	0.049	0.1155	0.0309	ENSP00000325863	ENSP00000377204	DQRWSsTSSSK	ENSP00000326432	0.52
B3KTC7	S671	KIN	CK1_group	CK1epsilon	0.0463	0.0183	0.0764	ENSP00000325863	ENSP00000352929	DQRWSsTSSSK	ENSP00000336606	0.52
B3KTC7	S671	KIN	IKKalpha_IKKbeta_group	IKKbeta	0.052	0.0206	0.0857	ENSP00000325863	ENSP00000339151	DQRWSsTSSSK	ENSP00000313420	0.52
B3KTC7	S671	KIN	SGK_group	SGK1	0.0387	0.018	0.0584	ENSP00000325863	ENSP00000356832	DQRWSsTSSSK	ENSP00000263253	0.52
B3KTC7	S671	KIN	CK2_group	CK2a2	0.0553	0.0294	0.0777	ENSP00000325863	ENSP00000262506	DQRWSsTSSSK	ENSP00000354522	0.51
B3KTC7	S671	KIN	HIPK1_HIPK2_group	HIPK1	0.0253	0.0043	0.0655	ENSP00000325863	ENSP00000358571	DQRWSsTSSSK	ENSP00000268058	0.51
B3KTC7	S671	KIN	CaMKI_group	CaMKIalpha	0.0302	0.0232	0.0348	ENSP00000325863	ENSP00000256460	DQRWSsTSSSK	ENSP00000291041	0.5
B3KTC7	S671	KIN	JNK_group	MAPK9	0.0301	0.0032	0.0999	ENSP00000325863	ENSP00000321410	DQRWSsTSSSK	ENSP00000313420	0.49
B3KTC7	S671	KIN	GRK_group	GRK3	0.049	0.1155	0.0309	ENSP00000325863	ENSP00000317578	DQRWSsTSSSK	ENSP00000326432	0.47
B3KTC7	S671	KIN	CK1_group	CK1delta	0.0439	0.0183	0.0704	ENSP00000325863	ENSP00000324464	DQRWSsTSSSK	ENSP00000254719	0.47
B3KTC7	S671	KIN	CaMKI_group	CaMKIgamma	0.0185	0.0232	0.0164	ENSP00000325863	ENSP00000009105	DQRWSsTSSSK	ENSP00000351901	0.47
B3KTC7	S671	KIN	GRK_group	GRK1	0.049	0.1155	0.0309	ENSP00000325863	ENSP00000334876	DQRWSsTSSSK	ENSP00000326432	0.46
B3KTC7	S671	KIN	PLK_group	PLK2	0.0316	0.0101	0.0583	ENSP00000325863	ENSP00000274289	DQRWSsTSSSK	ENSP00000287647	0.46
B3KTC7	S671	KIN	PKC_group	PKCzeta	0.0693	0.0609	0.0743	ENSP00000325863	ENSP00000367830	DQRWSsTSSSK	ENSP00000234420	0.46
B3KTC7	S671	KIN	PKGcGK_group	PKG1cGKI	0.0415	0.0203	0.0611	ENSP00000325863	ENSP00000363092	DQRWSsTSSSK	ENSP00000300086	0.45
B3KTC7	S671	KIN	GRK_group	GRK5	0.049	0.1155	0.0309	ENSP00000325863	ENSP00000376609	DQRWSsTSSSK	ENSP00000326432	0.44
B3KTC7	S671	KIN	AMPK_group	AMPKa1	0.0271	0.0189	0.0329	ENSP00000325863	ENSP00000346148	DQRWSsTSSSK	ENSP00000212015	0.43
B3KTC7	S671	KIN	HIPK1_HIPK2_group	HIPK2	0.0344	0.0043	0.105	ENSP00000325863	ENSP00000263551	DQRWSsTSSSK	ENSP00000343023	0.41
B3KTC7	S671	KIN	GRK_group	GRK2	0.0597	0.1155	0.0418	ENSP00000325863	ENSP00000312262	DQRWSsTSSSK	ENSP00000417281	0.39
B3KTC7	S671	KIN	PKC_group	PKCbeta	0.0608	0.0609	0.0608	ENSP00000325863	ENSP00000305355	DQRWSsTSSSK	ENSP00000300086	0.39
B3KTC7	S671	KIN	MARK_group	MARK4	0.0227	0.0204	0.024	ENSP00000325863	ENSP00000300843	DQRWSsTSSSK	ENSP00000315112	0.39
B3KTC7	S671	KIN	PKC_group	PKCiota	0.0506	0.0609	0.0458	ENSP00000325863	ENSP00000295797	DQRWSsTSSSK	ENSP00000354158	0.38
B3KTC7	S671	KIN	PKC_group	PKCgamma	0.0557	0.0609	0.0532	ENSP00000325863	ENSP00000263431	DQRWSsTSSSK	ENSP00000400806	0.36
B3KTC7	S671	KIN	PKC_group	PKCtheta	0.0484	0.0609	0.0427	ENSP00000325863	ENSP00000263125	DQRWSsTSSSK	ENSP00000270202	0.35
B3KTC7	S671	KIN	CK1_group	CK1alpha	0.0411	0.0183	0.0636	ENSP00000325863	ENSP00000261798	DQRWSsTSSSK	ENSP00000269305	0.33
B3KTC7	S671	KIN	PKC_group	PKCalpha	0.0615	0.0609	0.0618	ENSP00000325863	ENSP00000284384	DQRWSsTSSSK	ENSP00000269305	0.28999
B3KTC7	S671	KIN	MAPK3_MAPK1_MAPK7_NLK_group	MAPK3	0.0286	0.0032	0.0928	ENSP00000325863	ENSP00000263025	DQRWSsTSSSK	ENSP00000300086	0.26
B3KTC7	S671	KIN	MAPK3_MAPK1_MAPK7_NLK_group	MAPK1	0.0284	0.0032	0.0917	ENSP00000325863	ENSP00000215832	DQRWSsTSSSK	ENSP00000266970	0.24
B3KTC7	S671	KIN	PKD_group	PKD2	0.0056	0.0002	0.0342	ENSP00000325863	ENSP00000291281	DQRWSsTSSSK	ENSP00000375899, ENSP00000265433	0.22
B3KTC7	S671	KIN	MAPK3_MAPK1_MAPK7_NLK_group	NLK	0.014	0.0032	0.0308	ENSP00000325863	ENSP00000384625	DQRWSsTSSSK	ENSP00000358404	0.21
B3KTC7	S671	KIN	PKD_group	PKD1	0.0078	0.0002	0.0571	ENSP00000325863	ENSP00000333568	DQRWSsTSSSK	ENSP00000300086	0.17
B3KTC7	S671	KIN	PKD_group	PKD3	0.004	0.0002	0.0207	ENSP00000325863	ENSP00000234179	DQRWSsTSSSK	ENSP00000346440	0.13
B4DKA3	S255	KIN	RSK_group	RSK4	0.1046	0.0243	0.2296	ENSP00000248070	ENSP00000262752	STGSLsPKHSL	ENSP00000413234	2.25
B4DKA3	S255	KIN	MAPK3_MAPK1_MAPK7_NLK_group	MAPK1	0.2495	0.2913	0.2296	ENSP00000248070	ENSP00000215832	STGSLsPKHSL	ENSP00000413234	2.21
B4DKA3	S255	KIN	CDK2_CDK3_CDK1_CDK5_group	CDK1	0.1874	0.3496	0.1339	ENSP00000248070	ENSP00000306043	STGSLsPKHSL	ENSP00000406209	2.14
B4DKA3	S255	KIN	AuroraC_AuroraB_group	AuroraC	0.0766	0.0329	0.1207	ENSP00000248070	ENSP00000302898	STGSLsPKHSL	ENSP00000406209	2.04999
B4DKA3	S255	KIN	CDK2_CDK3_CDK1_CDK5_group	CDK5	0.1486	0.3496	0.0938	ENSP00000248070	ENSP00000297518	STGSLsPKHSL	ENSP00000348602	2.04
B4DKA3	S255	KIN	RSK_group	RSK1	0.1046	0.0243	0.2296	ENSP00000248070	ENSP00000386050	STGSLsPKHSL	ENSP00000413234	2.02
B4DKA3	S255	KIN	CDK2_CDK3_CDK1_CDK5_group	CDK2	0.1672	0.3496	0.1124	ENSP00000248070	ENSP00000266970	STGSLsPKHSL	ENSP00000304697	2.02
B4DKA3	S255	KIN	MAPK3_MAPK1_MAPK7_NLK_group	MAPK7	0.1157	0.2913	0.0703	ENSP00000248070	ENSP00000311005	STGSLsPKHSL	ENSP00000265171	1.94
B4DKA3	S255	KIN	MAPK3_MAPK1_MAPK7_NLK_group	NLK	0.1021	0.2913	0.0581	ENSP00000248070	ENSP00000384625	STGSLsPKHSL	ENSP00000344818	1.8
B4DKA3	S255	KIN	RSK_group	RSK3	0.1046	0.0243	0.2296	ENSP00000248070	ENSP00000363277	STGSLsPKHSL	ENSP00000413234	1.78
B4DKA3	S255	KIN	RSK_group	RSK2	0.1046	0.0243	0.2296	ENSP00000248070	ENSP00000368884	STGSLsPKHSL	ENSP00000413234	1.71
B4DKA3	S255	KIN	MAPK3_MAPK1_MAPK7_NLK_group	MAPK3	0.1323	0.2913	0.0865	ENSP00000248070	ENSP00000263025	STGSLsPKHSL	ENSP00000275493	1.45
B4DKA3	S255	KIN	CDK2_CDK3_CDK1_CDK5_group	CDK3	0.051	0.3496	0.0181	ENSP00000248070	ENSP00000400088	STGSLsPKHSL	ENSP00000388107	1.41
B4DKA3	S255	KIN	ATM_ATR_group	ATR	0.0746	0.0216	0.1455	ENSP00000248070	ENSP00000343741	STGSLsPKHSL	ENSP00000413234	1.35
B4DKA3	S255	KIN	RCK_group	ICK	0.0742	0.1313	0.0546	ENSP00000248070	ENSP00000263043	STGSLsPKHSL	ENSP00000242285	1.29
B4DKA3	S255	KIN	AuroraC_AuroraB_group	AuroraB	0.0731	0.0329	0.1124	ENSP00000248070	ENSP00000313950	STGSLsPKHSL	ENSP00000304697	1.26
B4DKA3	S255	KIN	ATM_ATR_group	ATM	0.0807	0.0216	0.1642	ENSP00000248070	ENSP00000278616	STGSLsPKHSL	ENSP00000314414	1.23
B4DKA3	S255	KIN	Pim3_Pim1_group	Pim3	0.0488	0.017	0.0864	ENSP00000248070	ENSP00000353824	STGSLsPKHSL	ENSP00000361867	1.23
B4DKA3	S255	KIN	MARK_group	MARK4	0.0501	0.0169	0.0899	ENSP00000248070	ENSP00000300843	STGSLsPKHSL	ENSP00000331201	1.21
B4DKA3	S255	KIN	ROCK_group	ROCK2	0.0713	0.0184	0.1477	ENSP00000248070	ENSP00000317985	STGSLsPKHSL	ENSP00000369981	1.18
B4DKA3	S255	KIN	DMPK_group	MRCKa	0.0715	0.088	0.064	ENSP00000248070	ENSP00000355731	STGSLsPKHSL	ENSP00000366306	1.14999
B4DKA3	S255	KIN	SGK_group	SGK2	0.0364	0.0132	0.063	ENSP00000248070	ENSP00000340608	STGSLsPKHSL	ENSP00000383199	1.08
B4DKA3	S255	KIN	ROCK_group	ROCK1	0.0584	0.0184	0.1086	ENSP00000248070	ENSP00000382697	STGSLsPKHSL	ENSP00000369981	1.01
B4DKA3	S255	KIN	JNK_group	MAPK9	0.0579	0.0422	0.0686	ENSP00000248070	ENSP00000321410	STGSLsPKHSL	ENSP00000265171	1
B4DKA3	S255	KIN	SGK_group	SGK3	0.0365	0.0132	0.0631	ENSP00000248070	ENSP00000262211	STGSLsPKHSL	ENSP00000383199	0.95
B4DKA3	S255	KIN	JNK_group	MAPK10	0.0466	0.0422	0.0491	ENSP00000248070	ENSP00000352157	STGSLsPKHSL	ENSP00000300574	0.94
B4DKA3	S255	KIN	ARAF_BRAF_RAF1_group	BRAF	0.0933	0.0473	0.1346	ENSP00000248070	ENSP00000288602	STGSLsPKHSL	ENSP00000366306	0.9
B4DKA3	S255	KIN	PKC_group	PKCiota	0.0952	0.0523	0.1315	ENSP00000248070	ENSP00000295797	STGSLsPKHSL	ENSP00000347169	0.9
B4DKA3	S255	KIN	MARK_group	MARK1	0.0408	0.0169	0.0655	ENSP00000248070	ENSP00000355884	STGSLsPKHSL	ENSP00000343785	0.9
B4DKA3	S255	KIN	ARAF_BRAF_RAF1_group	RAF1	0.1003	0.0473	0.1503	ENSP00000248070	ENSP00000251849	STGSLsPKHSL	ENSP00000366306	0.89
B4DKA3	S255	KIN	GSK3_group	GSK3alpha	0.081	0.137	0.0611	ENSP00000248070	ENSP00000222330	STGSLsPKHSL	ENSP00000388107	0.88
B4DKA3	S255	KIN	NEK1_NEK5_NEK3_NEK4_NEK11_NEK2_group	NEK2	0.0721	0.0316	0.1124	ENSP00000248070	ENSP00000355966	STGSLsPKHSL	ENSP00000304697	0.87
B4DKA3	S255	KIN	AMPK_group	AMPKa1	0.0448	0.029	0.0567	ENSP00000248070	ENSP00000346148	STGSLsPKHSL	ENSP00000380921	0.85
B4DKA3	S255	KIN	CLK_group	CLK4	0.0407	0.1788	0.0183	ENSP00000248070	ENSP00000316948	STGSLsPKHSL	ENSP00000388107	0.84
B4DKA3	S255	KIN	CLK_group	CLK2	0.043	0.1788	0.0199	ENSP00000248070	ENSP00000354856	STGSLsPKHSL	ENSP00000360683, ENSP00000263904	0.83
B4DKA3	S255	KIN	MARK_group	MARK3	0.0389	0.0169	0.061	ENSP00000248070	ENSP00000411397	STGSLsPKHSL	ENSP00000344818	0.83
B4DKA3	S255	KIN	JNK_group	MAPK8	0.0619	0.0422	0.0761	ENSP00000248070	ENSP00000353483	STGSLsPKHSL	ENSP00000388107	0.82
B4DKA3	S255	KIN	MAPKAPK_group	MAPKAPK3	0.0361	0.015	0.0581	ENSP00000248070	ENSP00000350639	STGSLsPKHSL	ENSP00000344818	0.82
B4DKA3	S255	KIN	CaMKI_group	CaMKIbeta	0.018	0.0293	0.0139	ENSP00000248070	ENSP00000405950	STGSLsPKHSL	ENSP00000275493	0.81
B4DKA3	S255	KIN	Chak1_Chak2_group	Chak2	0.0554	0.0271	0.0814	ENSP00000248070	ENSP00000354006	STGSLsPKHSL	ENSP00000265171	0.8
B4DKA3	S255	KIN	NEK1_NEK5_NEK3_NEK4_NEK11_NEK2_group	NEK11	0.026	0.0316	0.0234	ENSP00000248070	ENSP00000372857	STGSLsPKHSL	ENSP00000388107	0.8
B4DKA3	S255	KIN	MAPKAPK_group	MAPKAPK5	0.0361	0.015	0.0581	ENSP00000248070	ENSP00000202788	STGSLsPKHSL	ENSP00000344818	0.79
B4DKA3	S255	KIN	GSK3_group	GSK3beta	0.0819	0.137	0.0621	ENSP00000248070	ENSP00000324806	STGSLsPKHSL	ENSP00000388107	0.78
B4DKA3	S255	KIN	PDHK_group	BCKDK	0.0305	0.0189	0.0396	ENSP00000248070	ENSP00000219794	STGSLsPKHSL	ENSP00000263270	0.78
B4DKA3	S255	KIN	PKC_group	PKCzeta	0.0998	0.0523	0.1413	ENSP00000248070	ENSP00000367830	STGSLsPKHSL	ENSP00000347169	0.77
B4DKA3	S255	KIN	PAK_group	PAK2	0.0509	0.0105	0.1192	ENSP00000248070	ENSP00000314067	STGSLsPKHSL	ENSP00000380921	0.73
B4DKA3	S255	KIN	PKC_group	PKCeta	0.0696	0.0523	0.0813	ENSP00000248070	ENSP00000329127	STGSLsPKHSL	ENSP00000347169	0.73
B4DKA3	S255	KIN	CK1_group	CK1delta	0.059	0.0982	0.0449	ENSP00000248070	ENSP00000324464	STGSLsPKHSL	ENSP00000331201	0.71
B4DKA3	S255	KIN	PAK_group	PAK5	0.0294	0.0105	0.0511	ENSP00000248070	ENSP00000322957	STGSLsPKHSL	ENSP00000263270	0.7
B4DKA3	S255	KIN	HIPK1_HIPK2_group	HIPK2	0.0518	0.0266	0.0742	ENSP00000248070	ENSP00000263551	STGSLsPKHSL	ENSP00000347169	0.7
B4DKA3	S255	KIN	DMPK_group	DMPK2	0.0238	0.088	0.0118	ENSP00000248070	ENSP00000345133	STGSLsPKHSL	ENSP00000314458, ENSP00000380921	0.67
B4DKA3	S255	KIN	PKC_group	PKCtheta	0.0753	0.0523	0.0917	ENSP00000248070	ENSP00000263125	STGSLsPKHSL	ENSP00000369312	0.66
B4DKA3	S255	KIN	SGK_group	SGK1	0.0428	0.0132	0.0808	ENSP00000248070	ENSP00000356832	STGSLsPKHSL	ENSP00000383199	0.66
B4DKA3	S255	KIN	CDK4_CDK6_group	CDK4	0.0587	0.0323	0.081	ENSP00000248070	ENSP00000257904	STGSLsPKHSL	ENSP00000265171	0.65
B4DKA3	S255	KIN	IKKalpha_IKKbeta_group	IKKbeta	0.0582	0.0344	0.0774	ENSP00000248070	ENSP00000339151	STGSLsPKHSL	ENSP00000304697	0.65
B4DKA3	S255	KIN	CLK_group	CLK1	0.0444	0.1788	0.021	ENSP00000248070	ENSP00000326830	STGSLsPKHSL	ENSP00000360683, ENSP00000263904	0.64
B4DKA3	S255	KIN	Pim3_Pim1_group	Pim1	0.0442	0.017	0.0741	ENSP00000248070	ENSP00000362608	STGSLsPKHSL	ENSP00000361867	0.64
B4DKA3	S255	KIN	CLK_group	CLK3	0.0259	0.1788	0.0092	ENSP00000248070	ENSP00000391518	STGSLsPKHSL	ENSP00000262319, ENSP00000254262, ENSP00000304697	0.62
B4DKA3	S255	KIN	CK1_group	CK1alpha	0.0581	0.0982	0.0438	ENSP00000248070	ENSP00000261798	STGSLsPKHSL	ENSP00000369981	0.57999
B4DKA3	S255	KIN	p70S6K_group	p70S6K	0.0307	0.007	0.0679	ENSP00000248070	ENSP00000225577	STGSLsPKHSL	ENSP00000344818	0.56999
B4DKA3	S255	KIN	PLK_group	PLK3	0.0379	0.0087	0.084	ENSP00000248070	ENSP00000361275	STGSLsPKHSL	ENSP00000386456	0.56
B4DKA3	S255	KIN	PAK_group	PAK1	0.043	0.0105	0.092	ENSP00000248070	ENSP00000278568	STGSLsPKHSL	ENSP00000331201	0.55
B4DKA3	S255	KIN	PKC_group	PKCgamma	0.0725	0.0523	0.0865	ENSP00000248070	ENSP00000263431	STGSLsPKHSL	ENSP00000406209	0.54
B4DKA3	S255	KIN	AMPK_group	AMPKa2	0.0435	0.029	0.0541	ENSP00000248070	ENSP00000360290	STGSLsPKHSL	ENSP00000367079	0.52
B4DKA3	S255	KIN	NEK1_NEK5_NEK3_NEK4_NEK11_NEK2_group	NEK4	0.0266	0.0316	0.0243	ENSP00000248070	ENSP00000233027	STGSLsPKHSL	ENSP00000415769, ENSP00000263904	0.51
B4DKA3	S255	KIN	RCK_group	MOK	0.0435	0.1313	0.024	ENSP00000248070	ENSP00000355304	STGSLsPKHSL	ENSP00000265171	0.5
B4DKA3	S255	KIN	CDK4_CDK6_group	CDK6	0.0397	0.0323	0.0444	ENSP00000248070	ENSP00000265734	STGSLsPKHSL	ENSP00000386456	0.49
B4DKA3	S255	KIN	PKC_group	PKCbeta	0.0696	0.0523	0.0813	ENSP00000248070	ENSP00000305355	STGSLsPKHSL	ENSP00000347169	0.48
B4DKA3	S255	KIN	PKC_group	PKCepsilon	0.0696	0.0523	0.0813	ENSP00000248070	ENSP00000306124	STGSLsPKHSL	ENSP00000347169	0.48
B4DKA3	S255	KIN	PKC_group	PKCdelta	0.0696	0.0523	0.0813	ENSP00000248070	ENSP00000331602	STGSLsPKHSL	ENSP00000347169	0.47
B4DKA3	S255	KIN	p70S6K_group	p70S6Kb	0.0186	0.007	0.0313	ENSP00000248070	ENSP00000308413	STGSLsPKHSL	ENSP00000265171	0.47
B4DKA3	S255	KIN	GRK_group	GRK4	0.0442	0.0192	0.0691	ENSP00000248070	ENSP00000381129	STGSLsPKHSL	ENSP00000263904	0.46
B4DKA3	S255	KIN	CK1_group	CK1alpha2	0.0274	0.0982	0.0138	ENSP00000248070	ENSP00000369126	STGSLsPKHSL	ENSP00000262320, ENSP00000304697	0.46
B4DKA3	S255	KIN	MARK_group	MARK2	0.0426	0.0169	0.0702	ENSP00000248070	ENSP00000389184	STGSLsPKHSL	ENSP00000265171	0.46
B4DKA3	S255	KIN	CK1_group	CK1gamma1	0.0348	0.0982	0.0199	ENSP00000248070	ENSP00000305777	STGSLsPKHSL	ENSP00000292964, ENSP00000314414	0.45
B4DKA3	S255	KIN	MAPKAPK_group	MAPKAPK2	0.0316	0.015	0.0472	ENSP00000248070	ENSP00000356070	STGSLsPKHSL	ENSP00000265171	0.44
B4DKA3	S255	KIN	CaMKI_group	CaMKIdelta	0.0218	0.0293	0.0186	ENSP00000248070	ENSP00000368124	STGSLsPKHSL	ENSP00000256646, ENSP00000252891	0.44
B4DKA3	S255	KIN	CK1_group	CK1gamma3	0.0277	0.0982	0.014	ENSP00000248070	ENSP00000353904	STGSLsPKHSL	ENSP00000300161, ENSP00000264033	0.43
B4DKA3	S255	KIN	CK1_group	CK1gamma2	0.0324	0.0982	0.0179	ENSP00000248070	ENSP00000255641	STGSLsPKHSL	ENSP00000320413, ENSP00000397094	0.43
B4DKA3	S255	KIN	DMPK_group	MRCKb	0.0158	0.088	0.0063	ENSP00000248070	ENSP00000355237	STGSLsPKHSL	ENSP00000350941	0.43
B4DKA3	S255	KIN	MAP2K_group	MAP2K5	0.0357	0.013	0.0615	ENSP00000248070	ENSP00000178640	STGSLsPKHSL	ENSP00000265171	0.42
B4DKA3	S255	KIN	p38_group	MAPK13	0.069	0.1482	0.0457	ENSP00000248070	ENSP00000211287	STGSLsPKHSL	ENSP00000333896, ENSP00000413234	0.42
B4DKA3	S255	KIN	MAP2K_group	MAP2K2	0.0382	0.013	0.0681	ENSP00000248070	ENSP00000262948	STGSLsPKHSL	ENSP00000265171	0.4
B4DKA3	S255	KIN	IKKalpha_IKKbeta_group	IKKalpha	0.0425	0.0344	0.0476	ENSP00000248070	ENSP00000359424	STGSLsPKHSL	ENSP00000388107	0.4
B4DKA3	S255	KIN	PDHK_group	PDHK1	0.0362	0.0189	0.0514	ENSP00000248070	ENSP00000282077	STGSLsPKHSL	ENSP00000383199	0.4
B4DKA3	S255	KIN	PKC_group	PKCalpha	0.0737	0.0523	0.0887	ENSP00000248070	ENSP00000284384	STGSLsPKHSL	ENSP00000361867	0.39
B4DKA3	S255	KIN	p38_group	MAPK12	0.069	0.1482	0.0457	ENSP00000248070	ENSP00000215659	STGSLsPKHSL	ENSP00000333896, ENSP00000413234	0.39
B4DKA3	S255	KIN	PKB_group	PKBgamma	0.0228	0.0032	0.0658	ENSP00000248070	ENSP00000263826	STGSLsPKHSL	ENSP00000366306	0.39
B4DKA3	S255	KIN	NEK1_NEK5_NEK3_NEK4_NEK11_NEK2_group	NEK3	0.0231	0.0316	0.0196	ENSP00000248070	ENSP00000383210	STGSLsPKHSL	ENSP00000355208, ENSP00000366306	0.39
B4DKA3	S255	KIN	CaMKII_group	CaMKIIgamma	0.0322	0.0111	0.0573	ENSP00000248070	ENSP00000319060	STGSLsPKHSL	ENSP00000275493	0.39
B4DKA3	S255	KIN	HIPK1_HIPK2_group	HIPK1	0.0211	0.0266	0.0186	ENSP00000248070	ENSP00000358571	STGSLsPKHSL	ENSP00000404623, ENSP00000344818	0.39
B4DKA3	S255	KIN	CaMKI_group	CaMKIgamma	0.0162	0.0293	0.0117	ENSP00000248070	ENSP00000009105	STGSLsPKHSL	ENSP00000279488, ENSP00000366306	0.38
B4DKA3	S255	KIN	PLK_group	PLK1	0.0459	0.0087	0.1124	ENSP00000248070	ENSP00000300093	STGSLsPKHSL	ENSP00000304697	0.37
B4DKA3	S255	KIN	p38_group	MAPK11	0.0753	0.1482	0.0523	ENSP00000248070	ENSP00000333685	STGSLsPKHSL	ENSP00000333896, ENSP00000413234	0.35
B4DKA3	S255	KIN	CaMKII_group	CaMKIIalpha	0.0322	0.0111	0.0573	ENSP00000248070	ENSP00000381412	STGSLsPKHSL	ENSP00000275493	0.35
B4DKA3	S255	KIN	CK2_group	CK2alpha	0.0538	0.008	0.1507	ENSP00000248070	ENSP00000217244	STGSLsPKHSL	ENSP00000310969	0.34
B4DKA3	S255	KIN	RCK_group	MAK	0.0233	0.1313	0.0092	ENSP00000248070	ENSP00000313021	STGSLsPKHSL	ENSP00000301653, ENSP00000265171	0.34
B4DKA3	S255	KIN	PAK_group	PAK4	0.0239	0.0105	0.0373	ENSP00000248070	ENSP00000351049	STGSLsPKHSL	ENSP00000350941	0.33
B4DKA3	S255	KIN	CK1_group	CK1epsilon	0.0336	0.0982	0.0188	ENSP00000248070	ENSP00000352929	STGSLsPKHSL	ENSP00000265171	0.32
B4DKA3	S255	KIN	PKD_group	PKD1	0.0148	0.0003	0.1186	ENSP00000248070	ENSP00000333568	STGSLsPKHSL	ENSP00000267540	0.32
B4DKA3	S255	KIN	p38_group	MAPK14	0.0881	0.1482	0.0665	ENSP00000248070	ENSP00000229794	STGSLsPKHSL	ENSP00000265171	0.32
B4DKA3	S255	KIN	MAP2K_group	MAP2K6	0.0359	0.013	0.0619	ENSP00000248070	ENSP00000351997	STGSLsPKHSL	ENSP00000380921	0.28999
B4DKA3	S255	KIN	MAP2K_group	MAP2K1	0.0435	0.013	0.0832	ENSP00000248070	ENSP00000302486	STGSLsPKHSL	ENSP00000265171	0.28
B4DKA3	S255	KIN	PKB_group	PKBalpha	0.0347	0.0032	0.1256	ENSP00000248070	ENSP00000270202	STGSLsPKHSL	ENSP00000366306	0.28
B4DKA3	S255	KIN	ARAF_BRAF_RAF1_group	ARAF	0.0325	0.0473	0.0266	ENSP00000248070	ENSP00000366244	STGSLsPKHSL	ENSP00000265171	0.26
B4DKA3	S255	KIN	PKD_group	PKD2	0.0067	0.0003	0.035	ENSP00000248070	ENSP00000291281	STGSLsPKHSL	ENSP00000195419	0.26
B4DKA3	S255	KIN	CaMKI_group	CaMKIalpha	0.0211	0.0293	0.0176	ENSP00000248070	ENSP00000256460	STGSLsPKHSL	ENSP00000349467, ENSP00000307093	0.26
B4DKA3	S255	KIN	GRK_group	GRK2	0.0455	0.0192	0.0723	ENSP00000248070	ENSP00000312262	STGSLsPKHSL	ENSP00000275493	0.24
B4DKA3	S255	KIN	PAK_group	PAK3	0.0227	0.0105	0.0343	ENSP00000248070	ENSP00000353864	STGSLsPKHSL	ENSP00000343785	0.23
B4DKA3	S255	KIN	Chak1_Chak2_group	Chak1	0.0249	0.0271	0.0238	ENSP00000248070	ENSP00000320239	STGSLsPKHSL	ENSP00000265171	0.23
B4DKA3	S255	KIN	PKB_group	PKBbeta	0.0186	0.0032	0.0481	ENSP00000248070	ENSP00000375892	STGSLsPKHSL	ENSP00000265171	0.23
B4DKA3	S255	KIN	MAP2K_group	MAP2K4	0.0324	0.013	0.0529	ENSP00000248070	ENSP00000262445	STGSLsPKHSL	ENSP00000300574	0.21
B4DKA3	S255	KIN	PDHK_group	PDHK2	0.0194	0.0189	0.0197	ENSP00000248070	ENSP00000007708	STGSLsPKHSL	ENSP00000388107	0.21
B4DKA3	S255	KIN	DMPK_group	DMPK1	0.0319	0.088	0.0185	ENSP00000248070	ENSP00000345997	STGSLsPKHSL	ENSP00000343314, ENSP00000264775	0.2
B4DKA3	S255	KIN	PKD_group	PKD3	0.0056	0.0003	0.0264	ENSP00000248070	ENSP00000234179	STGSLsPKHSL	ENSP00000265171	0.19
B4DKA3	S255	KIN	PDHK_group	PDHK4	0.0206	0.0189	0.0215	ENSP00000248070	ENSP00000005178	STGSLsPKHSL	ENSP00000367079	0.19
B4DKA3	S255	KIN	CK2_group	CK2a2	0.0302	0.008	0.0621	ENSP00000248070	ENSP00000262506	STGSLsPKHSL	ENSP00000397094	0.18
B4DKA3	S255	KIN	PKGcGK_group	PKG1cGKI	0.0255	0.0199	0.0291	ENSP00000248070	ENSP00000363092	STGSLsPKHSL	ENSP00000263200	0.18
B4DKA3	S255	KIN	MAP2K_group	MAP2K7	0.0228	0.013	0.0309	ENSP00000248070	ENSP00000381066	STGSLsPKHSL	ENSP00000265171	0.17
B4DKA3	S255	KIN	PKA_group	PKAalpha	0.023	0.0052	0.0514	ENSP00000248070	ENSP00000309591	STGSLsPKHSL	ENSP00000275493	0.17
B4DKA3	S255	KIN	NEK1_NEK5_NEK3_NEK4_NEK11_NEK2_group	NEK1	0.0186	0.0316	0.0139	ENSP00000248070	ENSP00000408020	STGSLsPKHSL	ENSP00000341030, ENSP00000265171	0.17
B4DKA3	S255	KIN	PAK_group	PAK6	0.0139	0.0105	0.0162	ENSP00000248070	ENSP00000260404	STGSLsPKHSL	ENSP00000314458, ENSP00000380921	0.16
B4DKA3	S255	KIN	TLK_group	TLK2	0.0114	0.0048	0.0182	ENSP00000248070	ENSP00000275780	STGSLsPKHSL	ENSP00000316779, ENSP00000413234	0.16
B4DKA3	S255	KIN	CaMKII_group	CaMKIIbeta	0.0242	0.0111	0.0369	ENSP00000248070	ENSP00000258682	STGSLsPKHSL	ENSP00000309539, ENSP00000413234	0.16
B4DKA3	S255	KIN	GRK_group	GRK1	0.0261	0.0192	0.0307	ENSP00000248070	ENSP00000334876	STGSLsPKHSL	ENSP00000333896, ENSP00000413234	0.15
B4DKA3	S255	KIN	GRK_group	GRK6	0.0234	0.0192	0.026	ENSP00000248070	ENSP00000377204	STGSLsPKHSL	ENSP00000288199, ENSP00000386456	0.15
B4DKA3	S255	KIN	GRK_group	GRK5	0.0245	0.0192	0.028	ENSP00000248070	ENSP00000376609	STGSLsPKHSL	ENSP00000339191	0.13
B4DKA3	S255	KIN	MAP2K_group	MAP2K3	0.0231	0.013	0.0314	ENSP00000248070	ENSP00000345083	STGSLsPKHSL	ENSP00000375986, ENSP00000380921	0.13
B4DKA3	S255	KIN	PLK_group	PLK2	0.0144	0.0087	0.019	ENSP00000248070	ENSP00000274289	STGSLsPKHSL	ENSP00000388107	0.13
B4DKA3	S255	KIN	PDHK_group	PDHK3	0.0119	0.0189	0.0092	ENSP00000248070	ENSP00000387536	STGSLsPKHSL	ENSP00000227868, ENSP00000263904	0.13
B4DKA3	S255	KIN	CaMKII_group	CaMKIIdelta	0.0179	0.0111	0.0233	ENSP00000248070	ENSP00000339740	STGSLsPKHSL	ENSP00000343204, ENSP00000263904	0.13
B4DKA3	S255	KIN	GRK_group	GRK7	0.017	0.0192	0.0159	ENSP00000248070	ENSP00000264952	STGSLsPKHSL	ENSP00000357564, ENSP00000397094	0.12
B4DKA3	S255	KIN	GRK_group	GRK3	0.0227	0.0192	0.0248	ENSP00000248070	ENSP00000317578	STGSLsPKHSL	ENSP00000288199, ENSP00000386456	0.12
B4DKA3	S255	KIN	PKA_group	PKAbeta	0.0148	0.0052	0.026	ENSP00000248070	ENSP00000359719	STGSLsPKHSL	ENSP00000309539, ENSP00000413234	0.12
B4DKA3	S255	KIN	PKGcGK_group	PKG2cGKII	0.0166	0.0199	0.015	ENSP00000248070	ENSP00000264399	STGSLsPKHSL	ENSP00000381793	0.12
B4DKA3	S255	KIN	PLK_group	PLK4	0.0154	0.0087	0.021	ENSP00000248070	ENSP00000270861	STGSLsPKHSL	ENSP00000397094	0.1
B4DKA3	S255	KIN	TLK_group	TLK1	0.0066	0.0048	0.0079	ENSP00000248070	ENSP00000411099	STGSLsPKHSL	ENSP00000278916, ENSP00000304697	0.09
B4DKA3	S255	KIN	PKA_group	PKAgamma	0.0125	0.0052	0.0202	ENSP00000248070	ENSP00000366488	STGSLsPKHSL	ENSP00000268035, ENSP00000406209	0.08
B4DTS2	S203	KIN	CK1_group	CK1alpha	0.3557	0.1237	0.628	ENSP00000291281	ENSP00000261798	STSLAsGHSVR		3.01
B4DTS2	S203	KIN	PKD_group	PKD2	0.1633	0.0056	1	ENSP00000291281	ENSP00000291281	STSLAsGHSVR		3.01
B4DTS2	S203	KIN	CK1_group	CK1delta	0.3236	0.1237	0.543	ENSP00000291281	ENSP00000324464	STSLAsGHSVR		2.9
B4DTS2	S203	KIN	CK1_group	CK1epsilon	0.3236	0.1237	0.543	ENSP00000291281	ENSP00000352929	STSLAsGHSVR		2.89
B4DTS2	S203	KIN	MARK_group	MARK3	0.0755	0.0297	0.1247	ENSP00000291281	ENSP00000411397	STSLAsGHSVR	ENSP00000080059	1.95
B4DTS2	S203	KIN	CK1_group	CK1gamma3	0.0926	0.1237	0.0792	ENSP00000291281	ENSP00000353904	STSLAsGHSVR	ENSP00000248975	1.69
B4DTS2	S203	KIN	HIPK1_HIPK2_group	HIPK2	0.0977	0.0673	0.1194	ENSP00000291281	ENSP00000263551	STSLAsGHSVR	ENSP00000237596	1.61
B4DTS2	S203	KIN	CK1_group	CK1gamma2	0.0926	0.1237	0.0792	ENSP00000291281	ENSP00000255641	STSLAsGHSVR	ENSP00000248975	1.6
B4DTS2	S203	KIN	CK1_group	CK1gamma1	0.0926	0.1237	0.0792	ENSP00000291281	ENSP00000305777	STSLAsGHSVR	ENSP00000248975	1.46
B4DTS2	S203	KIN	HIPK1_HIPK2_group	HIPK1	0.0601	0.0673	0.0565	ENSP00000291281	ENSP00000358571	STSLAsGHSVR	ENSP00000237596	1.45
B4DTS2	S203	KIN	MAPK3_MAPK1_MAPK7_NLK_group	MAPK7	0.0668	0.0313	0.1005	ENSP00000291281	ENSP00000311005	STSLAsGHSVR	ENSP00000271555	1.26
B4DTS2	S203	KIN	SGK_group	SGK3	0.0427	0.0278	0.0538	ENSP00000291281	ENSP00000262211	STSLAsGHSVR	ENSP00000234313	1.26
B4DTS2	S203	KIN	PKC_group	PKCepsilon	0.1435	0.1146	0.162	ENSP00000291281	ENSP00000306124	STSLAsGHSVR		1.25
B4DTS2	S203	KIN	SGK_group	SGK2	0.0385	0.0278	0.0459	ENSP00000291281	ENSP00000340608	STSLAsGHSVR	ENSP00000262304	1.2
B4DTS2	S203	KIN	ARAF_BRAF_RAF1_group	ARAF	0.0952	0.1224	0.0831	ENSP00000291281	ENSP00000366244	STSLAsGHSVR	ENSP00000248975	1.17
B4DTS2	S203	KIN	MARK_group	MARK2	0.087	0.0297	0.155	ENSP00000291281	ENSP00000389184	STSLAsGHSVR		1.17
B4DTS2	S203	KIN	PDHK_group	PDHK2	0.0545	0.0315	0.0732	ENSP00000291281	ENSP00000007708	STSLAsGHSVR	ENSP00000253255	1.15999
B4DTS2	S203	KIN	PKC_group	PKCalpha	0.1625	0.1146	0.196	ENSP00000291281	ENSP00000284384	STSLAsGHSVR		1.15999
B4DTS2	S203	KIN	PKD_group	PKD3	0.0403	0.0056	0.1163	ENSP00000291281	ENSP00000234179	STSLAsGHSVR	ENSP00000237596	1.09
B4DTS2	S203	KIN	MARK_group	MARK1	0.0463	0.0297	0.0587	ENSP00000291281	ENSP00000355884	STSLAsGHSVR	ENSP00000248975	1.08
B4DTS2	S203	KIN	ARAF_BRAF_RAF1_group	BRAF	0.0939	0.1224	0.0814	ENSP00000291281	ENSP00000288602	STSLAsGHSVR	ENSP00000248975	0.91
B4DTS2	S203	KIN	CLK_group	CLK2	0.0456	0.0472	0.0447	ENSP00000291281	ENSP00000354856	STSLAsGHSVR	ENSP00000261798	0.89
B4DTS2	S203	KIN	MAPKAPK_group	MAPKAPK3	0.0386	0.0181	0.0579	ENSP00000291281	ENSP00000350639	STSLAsGHSVR	ENSP00000262304	0.89
B4DTS2	S203	KIN	PKD_group	PKD1	0.0492	0.0056	0.1577	ENSP00000291281	ENSP00000333568	STSLAsGHSVR	ENSP00000080059	0.88
B4DTS2	S203	KIN	MARK_group	MARK4	0.0405	0.0297	0.0479	ENSP00000291281	ENSP00000300843	STSLAsGHSVR	ENSP00000248975	0.88
B4DTS2	S203	KIN	NEK1_NEK5_NEK3_NEK4_NEK11_NEK2_group	NEK1	0.049	0.038	0.0561	ENSP00000291281	ENSP00000408020	STSLAsGHSVR	ENSP00000253255	0.87
B4DTS2	S203	KIN	Pim3_Pim1_group	Pim3	0.0362	0.0259	0.0433	ENSP00000291281	ENSP00000353824	STSLAsGHSVR	ENSP00000262304	0.87
B4DTS2	S203	KIN	ARAF_BRAF_RAF1_group	RAF1	0.0982	0.1224	0.0872	ENSP00000291281	ENSP00000251849	STSLAsGHSVR	ENSP00000248975	0.86
B4DTS2	S203	KIN	PLK_group	PLK4	0.057	0.0269	0.0854	ENSP00000291281	ENSP00000270861	STSLAsGHSVR	ENSP00000352929	0.83
B4DTS2	S203	KIN	GRK_group	GRK3	0.0738	0.1138	0.0585	ENSP00000291281	ENSP00000317578	STSLAsGHSVR	ENSP00000234313	0.8
B4DTS2	S203	KIN	AuroraC_AuroraB_group	AuroraB	0.0528	0.0245	0.0799	ENSP00000291281	ENSP00000313950	STSLAsGHSVR	ENSP00000195419	0.8
B4DTS2	S203	KIN	RSK_group	RSK4	0.0449	0.0253	0.061	ENSP00000291281	ENSP00000262752	STSLAsGHSVR	ENSP00000350386	0.78
B4DTS2	S203	KIN	GRK_group	GRK6	0.067	0.1138	0.0503	ENSP00000291281	ENSP00000377204	STSLAsGHSVR	ENSP00000234313	0.78
B4DTS2	S203	KIN	AMPK_group	AMPKa1	0.0392	0.0318	0.0439	ENSP00000291281	ENSP00000346148	STSLAsGHSVR	ENSP00000219476	0.72
B4DTS2	S203	KIN	AMPK_group	AMPKa2	0.0534	0.0318	0.0707	ENSP00000291281	ENSP00000360290	STSLAsGHSVR	ENSP00000271555	0.71
B4DTS2	S203	KIN	Chak1_Chak2_group	Chak1	0.0512	0.0531	0.0502	ENSP00000291281	ENSP00000320239	STSLAsGHSVR	ENSP00000237596	0.71
B4DTS2	S203	KIN	NEK1_NEK5_NEK3_NEK4_NEK11_NEK2_group	NEK2	0.0643	0.038	0.0854	ENSP00000291281	ENSP00000355966	STSLAsGHSVR	ENSP00000352929	0.71
B4DTS2	S203	KIN	PDHK_group	PDHK1	0.0499	0.0315	0.0638	ENSP00000291281	ENSP00000282077	STSLAsGHSVR	ENSP00000234313	0.7
B4DTS2	S203	KIN	RCK_group	ICK	0.042	0.1341	0.0225	ENSP00000291281	ENSP00000263043	STSLAsGHSVR	ENSP00000262209	0.68
B4DTS2	S203	KIN	RCK_group	MAK	0.036	0.1341	0.0177	ENSP00000291281	ENSP00000313021	STSLAsGHSVR	ENSP00000368020	0.67
B4DTS2	S203	KIN	SGK_group	SGK1	0.0429	0.0278	0.0543	ENSP00000291281	ENSP00000356832	STSLAsGHSVR	ENSP00000234313	0.66
B4DTS2	S203	KIN	GRK_group	GRK2	0.0808	0.1138	0.0672	ENSP00000291281	ENSP00000312262	STSLAsGHSVR	ENSP00000234313	0.64
B4DTS2	S203	KIN	GRK_group	GRK5	0.0624	0.1138	0.0452	ENSP00000291281	ENSP00000376609	STSLAsGHSVR	ENSP00000234313	0.62
B4DTS2	S203	KIN	p70S6K_group	p70S6K	0.0317	0.0108	0.0565	ENSP00000291281	ENSP00000225577	STSLAsGHSVR	ENSP00000262304	0.6
B4DTS2	S203	KIN	CaMKII_group	CaMKIIbeta	0.0485	0.0124	0.1009	ENSP00000291281	ENSP00000258682	STSLAsGHSVR	ENSP00000080059	0.59
B4DTS2	S203	KIN	ROCK_group	ROCK2	0.0458	0.019	0.0736	ENSP00000291281	ENSP00000317985	STSLAsGHSVR	ENSP00000370343	0.57999
B4DTS2	S203	KIN	PKB_group	PKBbeta	0.0329	0.0081	0.0698	ENSP00000291281	ENSP00000375892	STSLAsGHSVR	ENSP00000288266	0.57999
B4DTS2	S203	KIN	MAPK3_MAPK1_MAPK7_NLK_group	MAPK3	0.0488	0.0313	0.062	ENSP00000291281	ENSP00000263025	STSLAsGHSVR	ENSP00000298316	0.57999
B4DTS2	S203	KIN	p70S6K_group	p70S6Kb	0.0213	0.0108	0.0308	ENSP00000291281	ENSP00000308413	STSLAsGHSVR	ENSP00000234313	0.57999
B4DTS2	S203	KIN	GRK_group	GRK4	0.0521	0.1138	0.0342	ENSP00000291281	ENSP00000381129	STSLAsGHSVR	ENSP00000234313	0.56999
B4DTS2	S203	KIN	DMPK_group	MRCKa	0.0421	0.088	0.0283	ENSP00000291281	ENSP00000355731	STSLAsGHSVR	ENSP00000234313	0.56999
B4DTS2	S203	KIN	ROCK_group	ROCK1	0.0423	0.019	0.0652	ENSP00000291281	ENSP00000382697	STSLAsGHSVR	ENSP00000234313	0.56999
B4DTS2	S203	KIN	MAPK3_MAPK1_MAPK7_NLK_group	MAPK1	0.0488	0.0313	0.062	ENSP00000291281	ENSP00000215832	STSLAsGHSVR	ENSP00000298316	0.56
B4DTS2	S203	KIN	MAP2K_group	MAP2K5	0.0421	0.0209	0.0612	ENSP00000291281	ENSP00000178640	STSLAsGHSVR	ENSP00000271555	0.55
B4DTS2	S203	KIN	Chak1_Chak2_group	Chak2	0.0417	0.0531	0.0366	ENSP00000291281	ENSP00000354006	STSLAsGHSVR	ENSP00000264734	0.55
B4DTS2	S203	KIN	JNK_group	MAPK8	0.0408	0.0177	0.064	ENSP00000291281	ENSP00000353483	STSLAsGHSVR	ENSP00000234313	0.53
B4DTS2	S203	KIN	CDK2_CDK3_CDK1_CDK5_group	CDK3	0.0149	0.003	0.0355	ENSP00000291281	ENSP00000400088	STSLAsGHSVR	ENSP00000370343	0.53
B4DTS2	S203	KIN	CaMKI_group	CaMKIalpha	0.0312	0.0232	0.0366	ENSP00000291281	ENSP00000256460	STSLAsGHSVR	ENSP00000243050	0.53
B4DTS2	S203	KIN	TLK_group	TLK2	0.024	0.0075	0.0447	ENSP00000291281	ENSP00000275780	STSLAsGHSVR	ENSP00000270139	0.52
B4DTS2	S203	KIN	PDHK_group	PDHK4	0.0382	0.0315	0.0424	ENSP00000291281	ENSP00000005178	STSLAsGHSVR	ENSP00000276914	0.52
B4DTS2	S203	KIN	RCK_group	MOK	0.0448	0.1341	0.0248	ENSP00000291281	ENSP00000355304	STSLAsGHSVR	ENSP00000252455	0.52
B4DTS2	S203	KIN	PLK_group	PLK1	0.057	0.0269	0.0854	ENSP00000291281	ENSP00000300093	STSLAsGHSVR	ENSP00000352929	0.51
B4DTS2	S203	KIN	PKC_group	PKCiota	0.0607	0.1146	0.0431	ENSP00000291281	ENSP00000295797	STSLAsGHSVR	ENSP00000248975	0.49
B4DTS2	S203	KIN	PKC_group	PKCzeta	0.0723	0.1146	0.0565	ENSP00000291281	ENSP00000367830	STSLAsGHSVR	ENSP00000234313	0.49
B4DTS2	S203	KIN	MAPK3_MAPK1_MAPK7_NLK_group	NLK	0.0251	0.0313	0.0223	ENSP00000291281	ENSP00000384625	STSLAsGHSVR	ENSP00000368020	0.49
B4DTS2	S203	KIN	RSK_group	RSK1	0.0333	0.0253	0.0387	ENSP00000291281	ENSP00000386050	STSLAsGHSVR	ENSP00000219476	0.48
B4DTS2	S203	KIN	CDK2_CDK3_CDK1_CDK5_group	CDK5	0.0232	0.003	0.0703	ENSP00000291281	ENSP00000297518	STSLAsGHSVR	ENSP00000271555	0.48
B4DTS2	S203	KIN	CDK2_CDK3_CDK1_CDK5_group	CDK1	0.0266	0.003	0.0864	ENSP00000291281	ENSP00000306043	STSLAsGHSVR	ENSP00000352929	0.47
B4DTS2	S203	KIN	PAK_group	PAK2	0.0384	0.0241	0.0494	ENSP00000291281	ENSP00000314067	STSLAsGHSVR	ENSP00000313169	0.46
B4DTS2	S203	KIN	PKB_group	PKBalpha	0.0452	0.0081	0.1137	ENSP00000291281	ENSP00000270202	STSLAsGHSVR	ENSP00000237596	0.46
B4DTS2	S203	KIN	CK1_group	CK1alpha2	0.0269	0.1237	0.0118	ENSP00000291281	ENSP00000369126	STSLAsGHSVR	ENSP00000302625, ENSP00000352929	0.45
B4DTS2	S203	KIN	PAK_group	PAK5	0.0206	0.0241	0.0189	ENSP00000291281	ENSP00000322957	STSLAsGHSVR	ENSP00000234313	0.45
B4DTS2	S203	KIN	PKC_group	PKCtheta	0.0568	0.1146	0.0389	ENSP00000291281	ENSP00000263125	STSLAsGHSVR	ENSP00000370343	0.45
B4DTS2	S203	KIN	MAPKAPK_group	MAPKAPK2	0.0319	0.0181	0.0433	ENSP00000291281	ENSP00000356070	STSLAsGHSVR	ENSP00000219476	0.45
B4DTS2	S203	KIN	GSK3_group	GSK3alpha	0.0525	0.0611	0.0484	ENSP00000291281	ENSP00000222330	STSLAsGHSVR	ENSP00000375921	0.44
B4DTS2	S203	KIN	CK2_group	CK2alpha	0.0613	0.0474	0.0703	ENSP00000291281	ENSP00000217244	STSLAsGHSVR	ENSP00000288266	0.43
B4DTS2	S203	KIN	PAK_group	PAK4	0.0277	0.0241	0.0299	ENSP00000291281	ENSP00000351049	STSLAsGHSVR	ENSP00000315713, ENSP00000262304	0.42
B4DTS2	S203	KIN	PAK_group	PAK6	0.0247	0.0241	0.0251	ENSP00000291281	ENSP00000260404	STSLAsGHSVR	ENSP00000330278, ENSP00000350386	0.42
B4DTS2	S203	KIN	PKB_group	PKBgamma	0.0237	0.0081	0.0421	ENSP00000291281	ENSP00000263826	STSLAsGHSVR	ENSP00000288266	0.42
B4DTS2	S203	KIN	RSK_group	RSK3	0.0365	0.0253	0.0445	ENSP00000291281	ENSP00000363277	STSLAsGHSVR	ENSP00000219476	0.4
B4DTS2	S203	KIN	GRK_group	GRK1	0.0446	0.1138	0.0269	ENSP00000291281	ENSP00000334876	STSLAsGHSVR	ENSP00000234313	0.4
B4DTS2	S203	KIN	JNK_group	MAPK9	0.0265	0.0177	0.0328	ENSP00000291281	ENSP00000321410	STSLAsGHSVR	ENSP00000195419	0.4
B4DTS2	S203	KIN	AuroraC_AuroraB_group	AuroraC	0.0173	0.0245	0.0144	ENSP00000291281	ENSP00000302898	STSLAsGHSVR	ENSP00000378295, ENSP00000195419	0.38
B4DTS2	S203	KIN	GSK3_group	GSK3beta	0.0527	0.0611	0.0487	ENSP00000291281	ENSP00000324806	STSLAsGHSVR	ENSP00000375921	0.38
B4DTS2	S203	KIN	PKC_group	PKCeta	0.0426	0.1146	0.025	ENSP00000291281	ENSP00000329127	STSLAsGHSVR	ENSP00000234313	0.37
B4DTS2	S203	KIN	JNK_group	MAPK10	0.0229	0.0177	0.0263	ENSP00000291281	ENSP00000352157	STSLAsGHSVR	ENSP00000370343	0.36
B4DTS2	S203	KIN	ATM_ATR_group	ATM	0.0219	0.0067	0.0412	ENSP00000291281	ENSP00000278616	STSLAsGHSVR	ENSP00000220616	0.36
B4DTS2	S203	KIN	PAK_group	PAK1	0.0331	0.0241	0.0392	ENSP00000291281	ENSP00000278568	STSLAsGHSVR	ENSP00000234313	0.36
B4DTS2	S203	KIN	DMPK_group	MRCKb	0.0142	0.088	0.0053	ENSP00000291281	ENSP00000355237	STSLAsGHSVR	ENSP00000303507	0.36
B4DTS2	S203	KIN	ATM_ATR_group	ATR	0.0177	0.0067	0.0296	ENSP00000291281	ENSP00000343741	STSLAsGHSVR	ENSP00000265433, ENSP00000375899	0.35
B4DTS2	S203	KIN	CLK_group	CLK1	0.0297	0.0472	0.0231	ENSP00000291281	ENSP00000326830	STSLAsGHSVR	ENSP00000221448	0.35
B4DTS2	S203	KIN	PDHK_group	PDHK3	0.0188	0.0315	0.0143	ENSP00000291281	ENSP00000387536	STSLAsGHSVR	ENSP00000375855, ENSP00000375899	0.33
B4DTS2	S203	KIN	RSK_group	RSK2	0.0333	0.0253	0.0387	ENSP00000291281	ENSP00000368884	STSLAsGHSVR	ENSP00000219476	0.32
B4DTS2	S203	KIN	CDK2_CDK3_CDK1_CDK5_group	CDK2	0.0189	0.003	0.0513	ENSP00000291281	ENSP00000266970	STSLAsGHSVR	ENSP00000195419	0.32
B4DTS2	S203	KIN	CLK_group	CLK3	0.0166	0.0472	0.0095	ENSP00000291281	ENSP00000391518	STSLAsGHSVR	ENSP00000340989, ENSP00000080059	0.32
B4DTS2	S203	KIN	Pim3_Pim1_group	Pim1	0.0293	0.0259	0.0314	ENSP00000291281	ENSP00000362608	STSLAsGHSVR	ENSP00000262304	0.32
B4DTS2	S203	KIN	PKC_group	PKCdelta	0.0531	0.1146	0.0351	ENSP00000291281	ENSP00000331602	STSLAsGHSVR	ENSP00000216797	0.31
B4DTS2	S203	KIN	NEK1_NEK5_NEK3_NEK4_NEK11_NEK2_group	NEK11	0.0153	0.038	0.0094	ENSP00000291281	ENSP00000372857	STSLAsGHSVR	ENSP00000355966, ENSP00000352929	0.31
B4DTS2	S203	KIN	MAP2K_group	MAP2K6	0.036	0.0209	0.0483	ENSP00000291281	ENSP00000351997	STSLAsGHSVR	ENSP00000271555	0.3
B4DTS2	S203	KIN	DMPK_group	DMPK2	0.0152	0.088	0.0059	ENSP00000291281	ENSP00000345133	STSLAsGHSVR	ENSP00000314458, ENSP00000234313	0.28999
B4DTS2	S203	KIN	CaMKI_group	CaMKIgamma	0.0138	0.0232	0.0104	ENSP00000291281	ENSP00000009105	STSLAsGHSVR	ENSP00000239938	0.28
B4DTS2	S203	KIN	PLK_group	PLK3	0.0238	0.0269	0.0222	ENSP00000291281	ENSP00000361275	STSLAsGHSVR	ENSP00000195419	0.28
B4DTS2	S203	KIN	MAPKAPK_group	MAPKAPK5	0.0179	0.0181	0.0178	ENSP00000291281	ENSP00000202788	STSLAsGHSVR	ENSP00000219476	0.27
B4DTS2	S203	KIN	CLK_group	CLK4	0.0179	0.0472	0.0106	ENSP00000291281	ENSP00000316948	STSLAsGHSVR	ENSP00000263245, ENSP00000272102	0.26
B4DTS2	S203	KIN	PKC_group	PKCbeta	0.0478	0.1146	0.0298	ENSP00000291281	ENSP00000305355	STSLAsGHSVR	ENSP00000262304	0.26
B4DTS2	S203	KIN	PKGcGK_group	PKG1cGKI	0.0306	0.0232	0.0355	ENSP00000291281	ENSP00000363092	STSLAsGHSVR	ENSP00000350386	0.26
B4DTS2	S203	KIN	IKKalpha_IKKbeta_group	IKKbeta	0.036	0.0262	0.0428	ENSP00000291281	ENSP00000339151	STSLAsGHSVR	ENSP00000219476	0.26
B4DTS2	S203	KIN	PAK_group	PAK3	0.0239	0.0241	0.0238	ENSP00000291281	ENSP00000353864	STSLAsGHSVR	ENSP00000271555	0.25
B4DTS2	S203	KIN	ACTR2_ACTR2B_TGFbR2_group	ACTR2B	0.0329	0.0344	0.0321	ENSP00000291281	ENSP00000340361	STSLAsGHSVR	ENSP00000237596	0.25
B4DTS2	S203	KIN	PLK_group	PLK2	0.021	0.0269	0.0184	ENSP00000291281	ENSP00000274289	STSLAsGHSVR	ENSP00000243050	0.25
B4DTS2	S203	KIN	PKC_group	PKCgamma	0.0453	0.1146	0.0275	ENSP00000291281	ENSP00000263431	STSLAsGHSVR	ENSP00000352608	0.25
B4DTS2	S203	KIN	NEK1_NEK5_NEK3_NEK4_NEK11_NEK2_group	NEK3	0.0187	0.038	0.0127	ENSP00000291281	ENSP00000383210	STSLAsGHSVR	ENSP00000262539	0.25
B4DTS2	S203	KIN	GRK_group	GRK7	0.0238	0.1138	0.0103	ENSP00000291281	ENSP00000264952	STSLAsGHSVR	ENSP00000296271, ENSP00000276914	0.24
B4DTS2	S203	KIN	CK2_group	CK2a2	0.0351	0.0474	0.0299	ENSP00000291281	ENSP00000262506	STSLAsGHSVR	ENSP00000270632, ENSP00000375899	0.24
B4DTS2	S203	KIN	IKKalpha_IKKbeta_group	IKKalpha	0.0323	0.0262	0.0361	ENSP00000291281	ENSP00000359424	STSLAsGHSVR	ENSP00000216797	0.24
B4DTS2	S203	KIN	PDHK_group	BCKDK	0.0142	0.0315	0.0092	ENSP00000291281	ENSP00000219794	STSLAsGHSVR	ENSP00000359151, ENSP00000261798	0.24
B4DTS2	S203	KIN	PKA_group	PKAalpha	0.0269	0.0111	0.0434	ENSP00000291281	ENSP00000309591	STSLAsGHSVR	ENSP00000270139	0.23
B4DTS2	S203	KIN	DMPK_group	DMPK1	0.0337	0.088	0.0201	ENSP00000291281	ENSP00000345997	STSLAsGHSVR	ENSP00000359890, ENSP00000271555	0.23
B4DTS2	S203	KIN	NEK1_NEK5_NEK3_NEK4_NEK11_NEK2_group	NEK4	0.0173	0.038	0.0113	ENSP00000291281	ENSP00000233027	STSLAsGHSVR	ENSP00000386104, ENSP00000237596	0.22
B4DTS2	S203	KIN	MAP2K_group	MAP2K4	0.0326	0.0209	0.0413	ENSP00000291281	ENSP00000262445	STSLAsGHSVR	ENSP00000248975	0.21
B4DTS2	S203	KIN	CaMKII_group	CaMKIIdelta	0.0227	0.0124	0.0314	ENSP00000291281	ENSP00000339740	STSLAsGHSVR	ENSP00000243050	0.21
B4DTS2	S203	KIN	PKGcGK_group	PKG2cGKII	0.0209	0.0232	0.0198	ENSP00000291281	ENSP00000264399	STSLAsGHSVR	ENSP00000340913	0.19
B4DTS2	S203	KIN	PKA_group	PKAgamma	0.018	0.0111	0.0234	ENSP00000291281	ENSP00000366488	STSLAsGHSVR	ENSP00000349320	0.18
B4DTS2	S203	KIN	PKA_group	PKAbeta	0.018	0.0111	0.0234	ENSP00000291281	ENSP00000359719	STSLAsGHSVR	ENSP00000349320	0.18
B4DTS2	S203	KIN	MAP2K_group	MAP2K3	0.0264	0.0209	0.0299	ENSP00000291281	ENSP00000345083	STSLAsGHSVR	ENSP00000343325	0.17
B4DTS2	S203	KIN	CaMKI_group	CaMKIdelta	0.0144	0.0232	0.0111	ENSP00000291281	ENSP00000368124	STSLAsGHSVR	ENSP00000158166, ENSP00000248975	0.17
B4DTS2	S203	KIN	MAP2K_group	MAP2K1	0.0326	0.0209	0.0414	ENSP00000291281	ENSP00000302486	STSLAsGHSVR	ENSP00000261798	0.16
B4DTS2	S203	KIN	TLK_group	TLK1	0.0088	0.0075	0.0096	ENSP00000291281	ENSP00000411099	STSLAsGHSVR	ENSP00000343325	0.16
B4DTS2	S203	KIN	CaMKII_group	CaMKIIgamma	0.0196	0.0124	0.025	ENSP00000291281	ENSP00000319060	STSLAsGHSVR	ENSP00000352608	0.16
B4DTS2	S203	KIN	CaMKI_group	CaMKIbeta	0.0068	0.0232	0.0035	ENSP00000291281	ENSP00000405950	STSLAsGHSVR	ENSP00000389184	0.13
B4DTS2	S203	KIN	MAP2K_group	MAP2K7	0.0188	0.0209	0.0177	ENSP00000291281	ENSP00000381066	STSLAsGHSVR	ENSP00000234313	0.11
B4DTS2	S203	KIN	CDK4_CDK6_group	CDK4	0.0167	0.0035	0.0386	ENSP00000291281	ENSP00000257904	STSLAsGHSVR	ENSP00000195419	0.1
B4DTS2	S203	KIN	CaMKII_group	CaMKIIalpha	0.0162	0.0124	0.0187	ENSP00000291281	ENSP00000381412	STSLAsGHSVR	ENSP00000355865	0.1
B4DTS2	S203	KIN	MAP2K_group	MAP2K2	0.0187	0.0209	0.0175	ENSP00000291281	ENSP00000262948	STSLAsGHSVR	ENSP00000234313	0.09
B4DTS2	S203	KIN	ACTR2_ACTR2B_TGFbR2_group	ACTR2	0.017	0.0344	0.0116	ENSP00000291281	ENSP00000241416	STSLAsGHSVR	ENSP00000338548	0.07
B4DTS2	S203	KIN	ACTR2_ACTR2B_TGFbR2_group	TGFbR2	0.0236	0.0344	0.0192	ENSP00000291281	ENSP00000351905	STSLAsGHSVR	ENSP00000239938	0.06
B4DTS2	S203	KIN	CDK4_CDK6_group	CDK6	0.0109	0.0035	0.0199	ENSP00000291281	ENSP00000265734	STSLAsGHSVR	ENSP00000216797	0.06
B4DYX9	S122	KIN	MAPKAPK_group	MAPKAPK2	0.1504	0.1233	0.1674	ENSP00000388779	ENSP00000356070	FQRSIsADDDL	ENSP00000372860	2.31999
B4DYX9	S122	KIN	CaMKII_group	CaMKIIalpha	0.1436	0.164	0.1337	ENSP00000388779	ENSP00000381412	FQRSIsADDDL	ENSP00000302397	2.06
B4DYX9	S122	KIN	RCK_group	ICK	0.0848	0.2091	0.0522	ENSP00000388779	ENSP00000263043	FQRSIsADDDL	ENSP00000354848	1.48
B4DYX9	S122	KIN	CaMKII_group	CaMKIIdelta	0.0879	0.164	0.0628	ENSP00000388779	ENSP00000339740	FQRSIsADDDL	ENSP00000381227	1.47
B4DYX9	S122	KIN	p70S6K_group	p70S6K	0.0639	0.0343	0.0893	ENSP00000388779	ENSP00000225577	FQRSIsADDDL	ENSP00000364289	1.41
B4DYX9	S122	KIN	Pim3_Pim1_group	Pim1	0.0862	0.0824	0.0883	ENSP00000388779	ENSP00000362608	FQRSIsADDDL	ENSP00000302150	1.4
B4DYX9	S122	KIN	ARAF_BRAF_RAF1_group	ARAF	0.1079	0.0568	0.1525	ENSP00000388779	ENSP00000366244	FQRSIsADDDL	ENSP00000342300	1.37
B4DYX9	S122	KIN	NEK1_NEK5_NEK3_NEK4_NEK11_NEK2_group	NEK3	0.0598	0.0298	0.087	ENSP00000388779	ENSP00000383210	FQRSIsADDDL	ENSP00000302150	1.3
B4DYX9	S122	KIN	RCK_group	MOK	0.0894	0.2091	0.0566	ENSP00000388779	ENSP00000355304	FQRSIsADDDL	ENSP00000403948	1.3
B4DYX9	S122	KIN	JNK_group	MAPK10	0.0687	0.0987	0.0566	ENSP00000388779	ENSP00000352157	FQRSIsADDDL	ENSP00000241014	1.29
B4DYX9	S122	KIN	PAK_group	PAK2	0.0813	0.084	0.0798	ENSP00000388779	ENSP00000314067	FQRSIsADDDL	ENSP00000302150	1.24
B4DYX9	S122	KIN	CK2_group	CK2a2	0.1056	0.1174	0.0997	ENSP00000388779	ENSP00000262506	FQRSIsADDDL	ENSP00000415615	1.22
B4DYX9	S122	KIN	CaMKII_group	CaMKIIgamma	0.0714	0.164	0.0456	ENSP00000388779	ENSP00000319060	FQRSIsADDDL	ENSP00000366466	1.22
B4DYX9	S122	KIN	p70S6K_group	p70S6Kb	0.0381	0.0343	0.0403	ENSP00000388779	ENSP00000308413	FQRSIsADDDL	ENSP00000356379	1.21
B4DYX9	S122	KIN	MAPKAPK_group	MAPKAPK3	0.0486	0.1233	0.0295	ENSP00000388779	ENSP00000350639	FQRSIsADDDL	ENSP00000356070, ENSP00000372860	1.2
B4DYX9	S122	KIN	Pim3_Pim1_group	Pim3	0.047	0.0824	0.0348	ENSP00000388779	ENSP00000353824	FQRSIsADDDL	ENSP00000273951	1.18
B4DYX9	S122	KIN	JNK_group	MAPK9	0.0687	0.0987	0.0566	ENSP00000388779	ENSP00000321410	FQRSIsADDDL	ENSP00000241014	1.17
B4DYX9	S122	KIN	AuroraC_AuroraB_group	AuroraB	0.0668	0.0407	0.0872	ENSP00000388779	ENSP00000313950	FQRSIsADDDL	ENSP00000356379	1.12999
B4DYX9	S122	KIN	PKB_group	PKBbeta	0.0585	0.0573	0.0592	ENSP00000388779	ENSP00000375892	FQRSIsADDDL	ENSP00000225504	1.12
B4DYX9	S122	KIN	PKA_group	PKAbeta	0.0622	0.0608	0.063	ENSP00000388779	ENSP00000359719	FQRSIsADDDL	ENSP00000319977	1.11
B4DYX9	S122	KIN	PLK_group	PLK4	0.0747	0.068	0.0787	ENSP00000388779	ENSP00000270861	FQRSIsADDDL	ENSP00000356379	1.11
B4DYX9	S122	KIN	SGK_group	SGK1	0.0569	0.0161	0.1124	ENSP00000388779	ENSP00000356832	FQRSIsADDDL	ENSP00000319977	1.1
B4DYX9	S122	KIN	DMPK_group	DMPK1	0.0872	0.1153	0.075	ENSP00000388779	ENSP00000345997	FQRSIsADDDL	ENSP00000357244	1.07
B4DYX9	S122	KIN	JNK_group	MAPK8	0.0831	0.0987	0.0758	ENSP00000388779	ENSP00000353483	FQRSIsADDDL	ENSP00000339495	1.05
B4DYX9	S122	KIN	CLK_group	CLK4	0.0501	0.0884	0.037	ENSP00000388779	ENSP00000316948	FQRSIsADDDL	ENSP00000351492	1.05
B4DYX9	S122	KIN	PAK_group	PAK6	0.0495	0.084	0.0372	ENSP00000388779	ENSP00000260404	FQRSIsADDDL	ENSP00000314949	1.04
B4DYX9	S122	KIN	RCK_group	MAK	0.0505	0.2091	0.0235	ENSP00000388779	ENSP00000313021	FQRSIsADDDL	ENSP00000300404	1.04
B4DYX9	S122	KIN	CK1_group	CK1gamma3	0.0589	0.0557	0.0607	ENSP00000388779	ENSP00000353904	FQRSIsADDDL	ENSP00000302150	1.03
B4DYX9	S122	KIN	PKA_group	PKAalpha	0.0687	0.0608	0.0734	ENSP00000388779	ENSP00000309591	FQRSIsADDDL	ENSP00000319977	1.02
B4DYX9	S122	KIN	CK2_group	CK2alpha	0.1063	0.1174	0.1008	ENSP00000388779	ENSP00000217244	FQRSIsADDDL	ENSP00000415615	0.97
B4DYX9	S122	KIN	NEK1_NEK5_NEK3_NEK4_NEK11_NEK2_group	NEK1	0.0536	0.0298	0.0735	ENSP00000388779	ENSP00000408020	FQRSIsADDDL	ENSP00000318176	0.96
B4DYX9	S122	KIN	CDK4_CDK6_group	CDK6	0.0714	0.1251	0.0527	ENSP00000388779	ENSP00000265734	FQRSIsADDDL	ENSP00000347948	0.95
B4DYX9	S122	KIN	PLK_group	PLK1	0.0924	0.068	0.109	ENSP00000388779	ENSP00000300093	FQRSIsADDDL	ENSP00000356379	0.94
B4DYX9	S122	KIN	ACTR2_ACTR2B_TGFbR2_group	ACTR2	0.0759	0.0911	0.0688	ENSP00000388779	ENSP00000241416	FQRSIsADDDL	ENSP00000366466	0.93
B4DYX9	S122	KIN	PKB_group	PKBgamma	0.0407	0.0573	0.0339	ENSP00000388779	ENSP00000263826	FQRSIsADDDL	ENSP00000215071	0.89
B4DYX9	S122	KIN	CDK4_CDK6_group	CDK4	0.0758	0.1251	0.0579	ENSP00000388779	ENSP00000257904	FQRSIsADDDL	ENSP00000414006	0.86
B4DYX9	S122	KIN	PAK_group	PAK1	0.0565	0.084	0.0457	ENSP00000388779	ENSP00000278568	FQRSIsADDDL	ENSP00000415615	0.83
B4DYX9	S122	KIN	MARK_group	MARK3	0.039	0.0364	0.0405	ENSP00000388779	ENSP00000411397	FQRSIsADDDL	ENSP00000395190	0.83
B4DYX9	S122	KIN	NEK1_NEK5_NEK3_NEK4_NEK11_NEK2_group	NEK2	0.07	0.0298	0.1108	ENSP00000388779	ENSP00000355966	FQRSIsADDDL	ENSP00000356379	0.82
B4DYX9	S122	KIN	PAK_group	PAK4	0.0461	0.084	0.0333	ENSP00000388779	ENSP00000351049	FQRSIsADDDL	ENSP00000246069	0.81
B4DYX9	S122	KIN	PLK_group	PLK2	0.0485	0.068	0.0404	ENSP00000388779	ENSP00000274289	FQRSIsADDDL	ENSP00000347847, ENSP00000358799	0.81
B4DYX9	S122	KIN	CLK_group	CLK3	0.0316	0.0884	0.0181	ENSP00000388779	ENSP00000391518	FQRSIsADDDL	ENSP00000262319, ENSP00000221413	0.79
B4DYX9	S122	KIN	PKB_group	PKBalpha	0.0715	0.0573	0.0806	ENSP00000388779	ENSP00000270202	FQRSIsADDDL	ENSP00000346839	0.79
B4DYX9	S122	KIN	MAPKAPK_group	MAPKAPK5	0.0343	0.1233	0.0172	ENSP00000388779	ENSP00000202788	FQRSIsADDDL	ENSP00000351490	0.72
B4DYX9	S122	KIN	ARAF_BRAF_RAF1_group	BRAF	0.0791	0.0568	0.0946	ENSP00000388779	ENSP00000288602	FQRSIsADDDL	ENSP00000342300	0.71
B4DYX9	S122	KIN	PAK_group	PAK5	0.0295	0.084	0.0168	ENSP00000388779	ENSP00000322957	FQRSIsADDDL	ENSP00000339916, ENSP00000246069	0.7
B4DYX9	S122	KIN	PLK_group	PLK3	0.0445	0.068	0.0354	ENSP00000388779	ENSP00000361275	FQRSIsADDDL	ENSP00000319977	0.68
B4DYX9	S122	KIN	CaMKII_group	CaMKIIbeta	0.0535	0.164	0.0293	ENSP00000388779	ENSP00000258682	FQRSIsADDDL	ENSP00000348394, ENSP00000338369	0.68
B4DYX9	S122	KIN	HIPK1_HIPK2_group	HIPK2	0.0502	0.0774	0.0398	ENSP00000388779	ENSP00000263551	FQRSIsADDDL	ENSP00000365682	0.67
B4DYX9	S122	KIN	CLK_group	CLK2	0.035	0.0884	0.0212	ENSP00000388779	ENSP00000354856	FQRSIsADDDL	ENSP00000351492	0.64
B4DYX9	S122	KIN	AuroraC_AuroraB_group	AuroraC	0.0234	0.0407	0.0173	ENSP00000388779	ENSP00000302898	FQRSIsADDDL	ENSP00000316121, ENSP00000356379	0.62
B4DYX9	S122	KIN	PKC_group	PKCtheta	0.0703	0.0285	0.1143	ENSP00000388779	ENSP00000263125	FQRSIsADDDL	ENSP00000347948	0.6
B4DYX9	S122	KIN	GRK_group	GRK1	0.059	0.1069	0.0428	ENSP00000388779	ENSP00000334876	FQRSIsADDDL	ENSP00000245441	0.59
B4DYX9	S122	KIN	CLK_group	CLK1	0.042	0.0884	0.0281	ENSP00000388779	ENSP00000326830	FQRSIsADDDL	ENSP00000243563	0.59
B4DYX9	S122	KIN	ACTR2_ACTR2B_TGFbR2_group	TGFbR2	0.0762	0.0911	0.0692	ENSP00000388779	ENSP00000351905	FQRSIsADDDL	ENSP00000346839	0.57999
B4DYX9	S122	KIN	MAPK3_MAPK1_MAPK7_NLK_group	MAPK7	0.0306	0.012	0.0506	ENSP00000388779	ENSP00000311005	FQRSIsADDDL	ENSP00000347948	0.56999
B4DYX9	S122	KIN	HIPK1_HIPK2_group	HIPK1	0.0276	0.0774	0.0158	ENSP00000388779	ENSP00000358571	FQRSIsADDDL	ENSP00000301067, ENSP00000351894	0.56999
B4DYX9	S122	KIN	CaMKI_group	CaMKIdelta	0.0249	0.0245	0.0251	ENSP00000388779	ENSP00000368124	FQRSIsADDDL	ENSP00000412566	0.55
B4DYX9	S122	KIN	CK1_group	CK1alpha2	0.0307	0.0557	0.0222	ENSP00000388779	ENSP00000369126	FQRSIsADDDL	ENSP00000302625, ENSP00000366466	0.54
B4DYX9	S122	KIN	GRK_group	GRK3	0.0526	0.1069	0.0359	ENSP00000388779	ENSP00000317578	FQRSIsADDDL	ENSP00000403571, ENSP00000349708, ENSP00000359401	0.52
B4DYX9	S122	KIN	RSK_group	RSK4	0.0323	0.0454	0.0269	ENSP00000388779	ENSP00000262752	FQRSIsADDDL	ENSP00000292807	0.51
B4DYX9	S122	KIN	CaMKI_group	CaMKIgamma	0.019	0.0245	0.0166	ENSP00000388779	ENSP00000009105	FQRSIsADDDL	ENSP00000239223, ENSP00000360530	0.49
B4DYX9	S122	KIN	PAK_group	PAK3	0.0368	0.084	0.0236	ENSP00000388779	ENSP00000353864	FQRSIsADDDL	ENSP00000346839	0.49
B4DYX9	S122	KIN	TLK_group	TLK2	0.0229	0.0295	0.02	ENSP00000388779	ENSP00000275780	FQRSIsADDDL	ENSP00000245912, ENSP00000347948	0.49
B4DYX9	S122	KIN	MARK_group	MARK2	0.0443	0.0364	0.0493	ENSP00000388779	ENSP00000389184	FQRSIsADDDL	ENSP00000415615	0.49
B4DYX9	S122	KIN	ACTR2_ACTR2B_TGFbR2_group	ACTR2B	0.0484	0.0911	0.0345	ENSP00000388779	ENSP00000340361	FQRSIsADDDL	ENSP00000355785, ENSP00000403377	0.48
B4DYX9	S122	KIN	GSK3_group	GSK3beta	0.0599	0.0089	0.1671	ENSP00000388779	ENSP00000324806	FQRSIsADDDL	ENSP00000366466	0.48
B4DYX9	S122	KIN	MAPK3_MAPK1_MAPK7_NLK_group	NLK	0.0246	0.012	0.0363	ENSP00000388779	ENSP00000384625	FQRSIsADDDL	ENSP00000365682	0.48
B4DYX9	S122	KIN	TLK_group	TLK1	0.0162	0.0295	0.0117	ENSP00000388779	ENSP00000411099	FQRSIsADDDL	ENSP00000348273, ENSP00000342300	0.47
B4DYX9	S122	KIN	CK1_group	CK1gamma2	0.034	0.0557	0.026	ENSP00000388779	ENSP00000255641	FQRSIsADDDL	ENSP00000306330	0.46
B4DYX9	S122	KIN	MARK_group	MARK1	0.027	0.0364	0.023	ENSP00000388779	ENSP00000355884	FQRSIsADDDL	ENSP00000341957, ENSP00000359401	0.46
B4DYX9	S122	KIN	RSK_group	RSK1	0.0323	0.0454	0.0269	ENSP00000388779	ENSP00000386050	FQRSIsADDDL	ENSP00000292807	0.45
B4DYX9	S122	KIN	CK1_group	CK1delta	0.0422	0.0557	0.0363	ENSP00000388779	ENSP00000324464	FQRSIsADDDL	ENSP00000259632	0.45
B4DYX9	S122	KIN	RSK_group	RSK3	0.0386	0.0454	0.0353	ENSP00000388779	ENSP00000363277	FQRSIsADDDL	ENSP00000319977	0.44
B4DYX9	S122	KIN	CK1_group	CK1gamma1	0.034	0.0557	0.0261	ENSP00000388779	ENSP00000305777	FQRSIsADDDL	ENSP00000266070, ENSP00000225504	0.44
B4DYX9	S122	KIN	CK1_group	CK1epsilon	0.0409	0.0557	0.0346	ENSP00000388779	ENSP00000352929	FQRSIsADDDL	ENSP00000259632	0.43
B4DYX9	S122	KIN	PKA_group	PKAgamma	0.0314	0.0608	0.022	ENSP00000388779	ENSP00000366488	FQRSIsADDDL	ENSP00000288400, ENSP00000258711	0.42
B4DYX9	S122	KIN	DMPK_group	DMPK2	0.0182	0.1153	0.0067	ENSP00000388779	ENSP00000345133	FQRSIsADDDL	ENSP00000337088, ENSP00000302150	0.42
B4DYX9	S122	KIN	PKC_group	PKCiota	0.0535	0.0285	0.0751	ENSP00000388779	ENSP00000295797	FQRSIsADDDL	ENSP00000221413	0.41
B4DYX9	S122	KIN	MARK_group	MARK4	0.023	0.0364	0.0179	ENSP00000388779	ENSP00000300843	FQRSIsADDDL	ENSP00000316357, ENSP00000256644	0.4
B4DYX9	S122	KIN	PDHK_group	BCKDK	0.0182	0.0186	0.0179	ENSP00000388779	ENSP00000219794	FQRSIsADDDL	ENSP00000269980, ENSP00000302397	0.4
B4DYX9	S122	KIN	GRK_group	GRK6	0.0402	0.1069	0.0237	ENSP00000388779	ENSP00000377204	FQRSIsADDDL	ENSP00000255380, ENSP00000338369	0.39
B4DYX9	S122	KIN	CK1_group	CK1alpha	0.0452	0.0557	0.0404	ENSP00000388779	ENSP00000261798	FQRSIsADDDL	ENSP00000415615	0.39
B4DYX9	S122	KIN	PKD_group	PKD2	0.0106	0.0019	0.0269	ENSP00000388779	ENSP00000291281	FQRSIsADDDL	ENSP00000360158	0.39
B4DYX9	S122	KIN	PKC_group	PKCeta	0.0438	0.0285	0.0553	ENSP00000388779	ENSP00000329127	FQRSIsADDDL	ENSP00000263119	0.39
B4DYX9	S122	KIN	PKC_group	PKCgamma	0.0589	0.0285	0.0871	ENSP00000388779	ENSP00000263431	FQRSIsADDDL	ENSP00000302397	0.39
B4DYX9	S122	KIN	MAP2K_group	MAP2K7	0.0355	0.0146	0.0571	ENSP00000388779	ENSP00000381066	FQRSIsADDDL	ENSP00000241014	0.38
B4DYX9	S122	KIN	PKD_group	PKD1	0.0179	0.0019	0.0602	ENSP00000388779	ENSP00000333568	FQRSIsADDDL	ENSP00000360158	0.38
B4DYX9	S122	KIN	MAPK3_MAPK1_MAPK7_NLK_group	MAPK1	0.0368	0.012	0.0672	ENSP00000388779	ENSP00000215832	FQRSIsADDDL	ENSP00000346839	0.38
B4DYX9	S122	KIN	NEK1_NEK5_NEK3_NEK4_NEK11_NEK2_group	NEK11	0.0166	0.0298	0.0122	ENSP00000388779	ENSP00000372857	FQRSIsADDDL	ENSP00000355966, ENSP00000356379	0.38
B4DYX9	S122	KIN	GRK_group	GRK7	0.0292	0.1069	0.0145	ENSP00000388779	ENSP00000264952	FQRSIsADDDL	ENSP00000362795, ENSP00000342300	0.36
B4DYX9	S122	KIN	DMPK_group	MRCKb	0.0141	0.1153	0.0045	ENSP00000388779	ENSP00000355237	FQRSIsADDDL	ENSP00000293371, ENSP00000302150	0.36
B4DYX9	S122	KIN	ROCK_group	ROCK1	0.0325	0.0185	0.0439	ENSP00000388779	ENSP00000382697	FQRSIsADDDL	ENSP00000346839	0.36
B4DYX9	S122	KIN	MAP2K_group	MAP2K6	0.0396	0.0146	0.0676	ENSP00000388779	ENSP00000351997	FQRSIsADDDL	ENSP00000364578	0.35
B4DYX9	S122	KIN	CDK2_CDK3_CDK1_CDK5_group	CDK1	0.0213	0.0007	0.1338	ENSP00000388779	ENSP00000306043	FQRSIsADDDL	ENSP00000412292	0.35
B4DYX9	S122	KIN	MAPK3_MAPK1_MAPK7_NLK_group	MAPK3	0.0337	0.012	0.0586	ENSP00000388779	ENSP00000263025	FQRSIsADDDL	ENSP00000346839	0.35
B4DYX9	S122	KIN	MAP2K_group	MAP2K2	0.0342	0.0146	0.0539	ENSP00000388779	ENSP00000262948	FQRSIsADDDL	ENSP00000389140	0.32
B4DYX9	S122	KIN	RSK_group	RSK2	0.0323	0.0454	0.0269	ENSP00000388779	ENSP00000368884	FQRSIsADDDL	ENSP00000292807	0.31
B4DYX9	S122	KIN	PDHK_group	PDHK4	0.0266	0.0186	0.0322	ENSP00000388779	ENSP00000005178	FQRSIsADDDL	ENSP00000408094	0.3
B4DYX9	S122	KIN	PDHK_group	PDHK3	0.0175	0.0186	0.017	ENSP00000388779	ENSP00000387536	FQRSIsADDDL	ENSP00000309548, ENSP00000372815	0.3
B4DYX9	S122	KIN	SGK_group	SGK2	0.0142	0.0161	0.0133	ENSP00000388779	ENSP00000340608	FQRSIsADDDL	ENSP00000333769, ENSP00000358794	0.3
B4DYX9	S122	KIN	ARAF_BRAF_RAF1_group	RAF1	0.0507	0.0568	0.0478	ENSP00000388779	ENSP00000251849	FQRSIsADDDL	ENSP00000357244	0.28999
B4DYX9	S122	KIN	AMPK_group	AMPKa1	0.0211	0.0141	0.0262	ENSP00000388779	ENSP00000346148	FQRSIsADDDL	ENSP00000216780	0.28999
B4DYX9	S122	KIN	AMPK_group	AMPKa2	0.0308	0.0141	0.0469	ENSP00000388779	ENSP00000360290	FQRSIsADDDL	ENSP00000351894	0.28999
B4DYX9	S122	KIN	CDK2_CDK3_CDK1_CDK5_group	CDK5	0.0164	0.0007	0.0898	ENSP00000388779	ENSP00000297518	FQRSIsADDDL	ENSP00000307491	0.28999
B4DYX9	S122	KIN	NEK1_NEK5_NEK3_NEK4_NEK11_NEK2_group	NEK4	0.0196	0.0298	0.0156	ENSP00000388779	ENSP00000233027	FQRSIsADDDL	ENSP00000278412, ENSP00000372335	0.28999
B4DYX9	S122	KIN	GRK_group	GRK4	0.032	0.1069	0.0167	ENSP00000388779	ENSP00000381129	FQRSIsADDDL	ENSP00000262803, ENSP00000382819	0.28
B4DYX9	S122	KIN	CaMKI_group	CaMKIalpha	0.0218	0.0245	0.0204	ENSP00000388779	ENSP00000256460	FQRSIsADDDL	ENSP00000295598, ENSP00000302397	0.28
B4DYX9	S122	KIN	DMPK_group	MRCKa	0.0279	0.1153	0.013	ENSP00000388779	ENSP00000355731	FQRSIsADDDL	ENSP00000339916, ENSP00000246069	0.28
B4DYX9	S122	KIN	SGK_group	SGK3	0.0157	0.0161	0.0156	ENSP00000388779	ENSP00000262211	FQRSIsADDDL	ENSP00000324806, ENSP00000366466	0.28
B4DYX9	S122	KIN	PDHK_group	PDHK2	0.0221	0.0186	0.0243	ENSP00000388779	ENSP00000007708	FQRSIsADDDL	ENSP00000310901	0.27
B4DYX9	S122	KIN	PKD_group	PKD3	0.0077	0.0019	0.0164	ENSP00000388779	ENSP00000234179	FQRSIsADDDL	ENSP00000307491	0.26
B4DYX9	S122	KIN	IKKalpha_IKKbeta_group	IKKalpha	0.0334	0.0247	0.0394	ENSP00000388779	ENSP00000359424	FQRSIsADDDL	ENSP00000310901	0.26
B4DYX9	S122	KIN	MAP2K_group	MAP2K5	0.026	0.0146	0.0353	ENSP00000388779	ENSP00000178640	FQRSIsADDDL	ENSP00000365439	0.25
B4DYX9	S122	KIN	ATM_ATR_group	ATR	0.0138	0.003	0.0312	ENSP00000388779	ENSP00000343741	FQRSIsADDDL	ENSP00000350283	0.25
B4DYX9	S122	KIN	PKC_group	PKCzeta	0.0477	0.0285	0.0629	ENSP00000388779	ENSP00000367830	FQRSIsADDDL	ENSP00000415615	0.25
B4DYX9	S122	KIN	GRK_group	GRK5	0.0326	0.1069	0.0172	ENSP00000388779	ENSP00000376609	FQRSIsADDDL	ENSP00000338345, ENSP00000345719	0.24
B4DYX9	S122	KIN	MAP2K_group	MAP2K4	0.0347	0.0146	0.0552	ENSP00000388779	ENSP00000262445	FQRSIsADDDL	ENSP00000364578	0.24
B4DYX9	S122	KIN	PKC_group	PKCdelta	0.0438	0.0285	0.0553	ENSP00000388779	ENSP00000331602	FQRSIsADDDL	ENSP00000263119	0.23
B4DYX9	S122	KIN	PKC_group	PKCepsilon	0.0438	0.0285	0.0553	ENSP00000388779	ENSP00000306124	FQRSIsADDDL	ENSP00000263119	0.23
B4DYX9	S122	KIN	Chak1_Chak2_group	Chak2	0.0246	0.008	0.0451	ENSP00000388779	ENSP00000354006	FQRSIsADDDL	ENSP00000314528, ENSP00000302397	0.23
B4DYX9	S122	KIN	ROCK_group	ROCK2	0.0256	0.0185	0.0305	ENSP00000388779	ENSP00000317985	FQRSIsADDDL	ENSP00000372901, ENSP00000409428	0.23
B4DYX9	S122	KIN	IKKalpha_IKKbeta_group	IKKbeta	0.0337	0.0247	0.0398	ENSP00000388779	ENSP00000339151	FQRSIsADDDL	ENSP00000358953	0.22
B4DYX9	S122	KIN	GRK_group	GRK2	0.0406	0.1069	0.0241	ENSP00000388779	ENSP00000312262	FQRSIsADDDL	ENSP00000381227	0.2
B4DYX9	S122	KIN	MAP2K_group	MAP2K1	0.0357	0.0146	0.0578	ENSP00000388779	ENSP00000302486	FQRSIsADDDL	ENSP00000360530	0.19
B4DYX9	S122	KIN	CDK2_CDK3_CDK1_CDK5_group	CDK2	0.0138	0.0007	0.0686	ENSP00000388779	ENSP00000266970	FQRSIsADDDL	ENSP00000360613	0.19
B4DYX9	S122	KIN	ATM_ATR_group	ATM	0.0139	0.003	0.0315	ENSP00000388779	ENSP00000278616	FQRSIsADDDL	ENSP00000350283	0.18
B4DYX9	S122	KIN	CDK2_CDK3_CDK1_CDK5_group	CDK3	0.0066	0.0007	0.022	ENSP00000388779	ENSP00000400088	FQRSIsADDDL	ENSP00000314949	0.18
B4DYX9	S122	KIN	PKGcGK_group	PKG2cGKII	0.0202	0.0199	0.0204	ENSP00000388779	ENSP00000264399	FQRSIsADDDL	ENSP00000261707	0.18
B4DYX9	S122	KIN	MAP2K_group	MAP2K3	0.0254	0.0146	0.0341	ENSP00000388779	ENSP00000345083	FQRSIsADDDL	ENSP00000389140	0.16
B4DYX9	S122	KIN	GSK3_group	GSK3alpha	0.0314	0.0089	0.0618	ENSP00000388779	ENSP00000222330	FQRSIsADDDL	ENSP00000245441	0.16
B4DYX9	S122	KIN	PKC_group	PKCalpha	0.0438	0.0285	0.0553	ENSP00000388779	ENSP00000284384	FQRSIsADDDL	ENSP00000263119	0.16
B4DYX9	S122	KIN	CaMKI_group	CaMKIbeta	0.0074	0.0245	0.0039	ENSP00000388779	ENSP00000405950	FQRSIsADDDL	ENSP00000350132, ENSP00000381227	0.15
B4DYX9	S122	KIN	PKGcGK_group	PKG1cGKI	0.023	0.0199	0.0248	ENSP00000388779	ENSP00000363092	FQRSIsADDDL	ENSP00000365844	0.15
B4DYX9	S122	KIN	Chak1_Chak2_group	Chak1	0.0175	0.008	0.0265	ENSP00000388779	ENSP00000320239	FQRSIsADDDL	ENSP00000314528, ENSP00000302397	0.11
B4DYX9	S122	KIN	PDHK_group	PDHK1	0.0182	0.0186	0.018	ENSP00000388779	ENSP00000282077	FQRSIsADDDL	ENSP00000341957, ENSP00000359401	0.11
B4DYX9	S122	KIN	PKC_group	PKCbeta	0.0253	0.0285	0.0237	ENSP00000388779	ENSP00000305355	FQRSIsADDDL	ENSP00000352575	0.08
B7Z6G2	S154	KIN	MAPK3_MAPK1_MAPK7_NLK_group	MAPK7	0.3148	0.1901	0.413	ENSP00000364893	ENSP00000311005	SGTLKsPPKGF		3.35
B7Z6G2	S154	KIN	MAPK3_MAPK1_MAPK7_NLK_group	MAPK3	0.4861	0.1901	0.806	ENSP00000364893	ENSP00000263025	SGTLKsPPKGF		3.29
B7Z6G2	S154	KIN	MAPK3_MAPK1_MAPK7_NLK_group	MAPK1	0.49	0.1901	0.816	ENSP00000364893	ENSP00000215832	SGTLKsPPKGF		3.25
B7Z6G2	S154	KIN	PAK_group	PAK5	0.1754	0.0105	0.8	ENSP00000364893	ENSP00000322957	SGTLKsPPKGF		2.84
B7Z6G2	S154	KIN	JNK_group	MAPK8	0.3537	0.078	0.798	ENSP00000364893	ENSP00000353483	SGTLKsPPKGF		2.79
B7Z6G2	S154	KIN	PAK_group	PAK6	0.1754	0.0105	0.8	ENSP00000364893	ENSP00000260404	SGTLKsPPKGF		2.69
B7Z6G2	S154	KIN	DMPK_group	MRCKb	0.0816	0.088	0.0784	ENSP00000364893	ENSP00000355237	SGTLKsPPKGF	ENSP00000346291	2.65
B7Z6G2	S154	KIN	PAK_group	PAK3	0.1979	0.0105	0.963	ENSP00000364893	ENSP00000353864	SGTLKsPPKGF		2.59
B7Z6G2	S154	KIN	ARAF_BRAF_RAF1_group	ARAF	0.2663	0.0672	0.559	ENSP00000364893	ENSP00000366244	SGTLKsPPKGF		2.54
B7Z6G2	S154	KIN	DMPK_group	MRCKa	0.2167	0.088	0.352	ENSP00000364893	ENSP00000355731	SGTLKsPPKGF		2.52
B7Z6G2	S154	KIN	PAK_group	PAK4	0.1793	0.0105	0.827	ENSP00000364893	ENSP00000351049	SGTLKsPPKGF		2.45
B7Z6G2	S154	KIN	RSK_group	RSK4	0.1244	0.035	0.246	ENSP00000364893	ENSP00000262752	SGTLKsPPKGF		2.42
B7Z6G2	S154	KIN	PAK_group	PAK1	0.2027	0.0105	0.999	ENSP00000364893	ENSP00000278568	SGTLKsPPKGF		2.41
B7Z6G2	S154	KIN	PKD_group	PKD3	0.1228	0.0314	0.256	ENSP00000364893	ENSP00000234179	SGTLKsPPKGF		2.38
B7Z6G2	S154	KIN	PAK_group	PAK2	0.2026	0.0105	0.998	ENSP00000364893	ENSP00000314067	SGTLKsPPKGF		2.36
B7Z6G2	S154	KIN	JNK_group	MAPK10	0.1448	0.078	0.202	ENSP00000364893	ENSP00000352157	SGTLKsPPKGF		2.31
B7Z6G2	S154	KIN	p70S6K_group	p70S6Kb	0.0953	0.0053	0.452	ENSP00000364893	ENSP00000308413	SGTLKsPPKGF		2.31
B7Z6G2	S154	KIN	CDK2_CDK3_CDK1_CDK5_group	CDK3	0.1081	0.3465	0.0578	ENSP00000364893	ENSP00000400088	SGTLKsPPKGF	ENSP00000345571	2.27
B7Z6G2	S154	KIN	DMPK_group	DMPK2	0.079	0.088	0.0745	ENSP00000364893	ENSP00000345133	SGTLKsPPKGF	ENSP00000314458	2.22
B7Z6G2	S154	KIN	CDK2_CDK3_CDK1_CDK5_group	CDK1	0.1947	0.3465	0.1427	ENSP00000364893	ENSP00000306043	SGTLKsPPKGF	ENSP00000292535	2.19
B7Z6G2	S154	KIN	p70S6K_group	p70S6K	0.1315	0.0053	0.742	ENSP00000364893	ENSP00000225577	SGTLKsPPKGF		2.18
B7Z6G2	S154	KIN	CDK2_CDK3_CDK1_CDK5_group	CDK5	0.1614	0.3465	0.107	ENSP00000364893	ENSP00000297518	SGTLKsPPKGF	ENSP00000361423	2.15
B7Z6G2	S154	KIN	ARAF_BRAF_RAF1_group	RAF1	0.3016	0.0672	0.677	ENSP00000364893	ENSP00000251849	SGTLKsPPKGF		2.15
B7Z6G2	S154	KIN	RSK_group	RSK1	0.1244	0.035	0.246	ENSP00000364893	ENSP00000386050	SGTLKsPPKGF		2.15
B7Z6G2	S154	KIN	CK1_group	CK1gamma2	0.115	0.1255	0.1097	ENSP00000364893	ENSP00000255641	SGTLKsPPKGF	ENSP00000288986	2.14
B7Z6G2	S154	KIN	GSK3_group	GSK3alpha	0.2273	0.0256	0.736	ENSP00000364893	ENSP00000222330	SGTLKsPPKGF		2.08
B7Z6G2	S154	KIN	CK1_group	CK1alpha2	0.1014	0.1255	0.0905	ENSP00000364893	ENSP00000369126	SGTLKsPPKGF	ENSP00000354586	2.06999
B7Z6G2	S154	KIN	CaMKI_group	CaMKIalpha	0.092	0.0232	0.1934	ENSP00000364893	ENSP00000256460	SGTLKsPPKGF	ENSP00000263212	2.06999
B7Z6G2	S154	KIN	GSK3_group	GSK3beta	0.2359	0.0256	0.779	ENSP00000364893	ENSP00000324806	SGTLKsPPKGF		2.06
B7Z6G2	S154	KIN	MARK_group	MARK2	0.1718	0.0112	0.748	ENSP00000364893	ENSP00000389184	SGTLKsPPKGF		2.02999
B7Z6G2	S154	KIN	PDHK_group	PDHK1	0.1561	0.0202	0.47	ENSP00000364893	ENSP00000282077	SGTLKsPPKGF		2.00999
B7Z6G2	S154	KIN	CK1_group	CK1gamma3	0.1094	0.1255	0.1017	ENSP00000364893	ENSP00000353904	SGTLKsPPKGF	ENSP00000354586	1.98
B7Z6G2	S154	KIN	RSK_group	RSK2	0.1244	0.035	0.246	ENSP00000364893	ENSP00000368884	SGTLKsPPKGF		1.93
B7Z6G2	S154	KIN	PKD_group	PKD1	0.1228	0.0314	0.256	ENSP00000364893	ENSP00000333568	SGTLKsPPKGF		1.93
B7Z6G2	S154	KIN	CDK2_CDK3_CDK1_CDK5_group	CDK2	0.1555	0.3465	0.101	ENSP00000364893	ENSP00000266970	SGTLKsPPKGF	ENSP00000361423	1.92
B7Z6G2	S154	KIN	RSK_group	RSK3	0.1244	0.035	0.246	ENSP00000364893	ENSP00000363277	SGTLKsPPKGF		1.89
B7Z6G2	S154	KIN	SGK_group	SGK3	0.0561	0.0131	0.1226	ENSP00000364893	ENSP00000262211	SGTLKsPPKGF	ENSP00000363998	1.83
B7Z6G2	S154	KIN	MAP2K_group	MAP2K1	0.181	0.0166	0.655	ENSP00000364893	ENSP00000302486	SGTLKsPPKGF		1.81
B7Z6G2	S154	KIN	MAPK3_MAPK1_MAPK7_NLK_group	NLK	0.1001	0.1901	0.0709	ENSP00000364893	ENSP00000384625	SGTLKsPPKGF	ENSP00000264657	1.77
B7Z6G2	S154	KIN	CK1_group	CK1gamma1	0.1094	0.1255	0.1017	ENSP00000364893	ENSP00000305777	SGTLKsPPKGF	ENSP00000354586	1.73
B7Z6G2	S154	KIN	PKB_group	PKBgamma	0.0952	0.0032	0.589	ENSP00000364893	ENSP00000263826	SGTLKsPPKGF		1.73
B7Z6G2	S154	KIN	PKB_group	PKBbeta	0.1043	0.0032	0.677	ENSP00000364893	ENSP00000375892	SGTLKsPPKGF		1.7
B7Z6G2	S154	KIN	ROCK_group	ROCK2	0.095	0.0184	0.23	ENSP00000364893	ENSP00000317985	SGTLKsPPKGF		1.65
B7Z6G2	S154	KIN	PKC_group	PKCzeta	0.2019	0.0157	0.799	ENSP00000364893	ENSP00000367830	SGTLKsPPKGF		1.63
B7Z6G2	S154	KIN	JNK_group	MAPK9	0.0995	0.078	0.1134	ENSP00000364893	ENSP00000321410	SGTLKsPPKGF	ENSP00000343204	1.6
B7Z6G2	S154	KIN	CLK_group	CLK4	0.076	0.1369	0.0554	ENSP00000364893	ENSP00000316948	SGTLKsPPKGF	ENSP00000348273	1.59
B7Z6G2	S154	KIN	NEK1_NEK5_NEK3_NEK4_NEK11_NEK2_group	NEK4	0.062	0.0297	0.0921	ENSP00000364893	ENSP00000233027	SGTLKsPPKGF	ENSP00000280772	1.58
B7Z6G2	S154	KIN	CK1_group	CK1delta	0.1094	0.1255	0.1017	ENSP00000364893	ENSP00000324464	SGTLKsPPKGF	ENSP00000354586	1.55
B7Z6G2	S154	KIN	CK1_group	CK1epsilon	0.1094	0.1255	0.1017	ENSP00000364893	ENSP00000352929	SGTLKsPPKGF	ENSP00000354586	1.55
B7Z6G2	S154	KIN	RCK_group	ICK	0.0872	0.1313	0.0699	ENSP00000364893	ENSP00000263043	SGTLKsPPKGF	ENSP00000354558	1.52
B7Z6G2	S154	KIN	IKKalpha_IKKbeta_group	IKKbeta	0.122	0.0206	0.318	ENSP00000364893	ENSP00000339151	SGTLKsPPKGF		1.52
B7Z6G2	S154	KIN	p38_group	MAPK11	0.1694	0.1482	0.182	ENSP00000364893	ENSP00000333685	SGTLKsPPKGF		1.52
B7Z6G2	S154	KIN	CLK_group	CLK2	0.0752	0.1369	0.0545	ENSP00000364893	ENSP00000354856	SGTLKsPPKGF	ENSP00000360683	1.51
B7Z6G2	S154	KIN	p38_group	MAPK14	0.2459	0.1482	0.323	ENSP00000364893	ENSP00000229794	SGTLKsPPKGF		1.5
B7Z6G2	S154	KIN	PKD_group	PKD2	0.0527	0.0314	0.0698	ENSP00000364893	ENSP00000291281	SGTLKsPPKGF	ENSP00000234313	1.48
B7Z6G2	S154	KIN	CLK_group	CLK1	0.0902	0.1369	0.072	ENSP00000364893	ENSP00000326830	SGTLKsPPKGF	ENSP00000348273	1.46
B7Z6G2	S154	KIN	ARAF_BRAF_RAF1_group	BRAF	0.137	0.0672	0.201	ENSP00000364893	ENSP00000288602	SGTLKsPPKGF		1.44
B7Z6G2	S154	KIN	CK1_group	CK1alpha	0.1182	0.1255	0.1144	ENSP00000364893	ENSP00000261798	SGTLKsPPKGF	ENSP00000261195	1.43
B7Z6G2	S154	KIN	RCK_group	MOK	0.0941	0.1313	0.0787	ENSP00000364893	ENSP00000355304	SGTLKsPPKGF	ENSP00000354586	1.37
B7Z6G2	S154	KIN	RCK_group	MAK	0.0632	0.1313	0.0427	ENSP00000364893	ENSP00000313021	SGTLKsPPKGF	ENSP00000301607	1.35
B7Z6G2	S154	KIN	IKKalpha_IKKbeta_group	IKKalpha	0.0902	0.0206	0.2	ENSP00000364893	ENSP00000359424	SGTLKsPPKGF		1.35
B7Z6G2	S154	KIN	SGK_group	SGK2	0.0406	0.0131	0.0745	ENSP00000364893	ENSP00000340608	SGTLKsPPKGF	ENSP00000302665	1.31
B7Z6G2	S154	KIN	SGK_group	SGK1	0.068	0.0131	0.165	ENSP00000364893	ENSP00000356832	SGTLKsPPKGF		1.3
B7Z6G2	S154	KIN	PKC_group	PKCalpha	0.1852	0.0157	0.7	ENSP00000364893	ENSP00000284384	SGTLKsPPKGF		1.29
B7Z6G2	S154	KIN	Pim3_Pim1_group	Pim3	0.0506	0.0084	0.1335	ENSP00000364893	ENSP00000353824	SGTLKsPPKGF	ENSP00000306939	1.27
B7Z6G2	S154	KIN	CaMKI_group	CaMKIgamma	0.0394	0.0232	0.0525	ENSP00000364893	ENSP00000009105	SGTLKsPPKGF	ENSP00000340944	1.26
B7Z6G2	S154	KIN	PKB_group	PKBalpha	0.1309	0.0032	0.961	ENSP00000364893	ENSP00000270202	SGTLKsPPKGF		1.26
B7Z6G2	S154	KIN	MAP2K_group	MAP2K7	0.0833	0.0166	0.1986	ENSP00000364893	ENSP00000381066	SGTLKsPPKGF	ENSP00000322957	1.23
B7Z6G2	S154	KIN	CLK_group	CLK3	0.0479	0.1369	0.0272	ENSP00000364893	ENSP00000391518	SGTLKsPPKGF	ENSP00000348273	1.19
B7Z6G2	S154	KIN	PDHK_group	BCKDK	0.0437	0.0202	0.0663	ENSP00000364893	ENSP00000219794	SGTLKsPPKGF	ENSP00000348986	1.15999
B7Z6G2	S154	KIN	DMPK_group	DMPK1	0.0904	0.088	0.0916	ENSP00000364893	ENSP00000345997	SGTLKsPPKGF	ENSP00000348461	1.12999
B7Z6G2	S154	KIN	Chak1_Chak2_group	Chak2	0.0729	0.0775	0.0705	ENSP00000364893	ENSP00000354006	SGTLKsPPKGF	ENSP00000265171	1.1
B7Z6G2	S154	KIN	PKC_group	PKCeta	0.0963	0.0157	0.256	ENSP00000364893	ENSP00000329127	SGTLKsPPKGF		1.07
B7Z6G2	S154	KIN	MARK_group	MARK1	0.0457	0.0112	0.0974	ENSP00000364893	ENSP00000355884	SGTLKsPPKGF	ENSP00000356320	1.06
B7Z6G2	S154	KIN	Chak1_Chak2_group	Chak1	0.0717	0.0775	0.0687	ENSP00000364893	ENSP00000320239	SGTLKsPPKGF	ENSP00000348273	1.04
B7Z6G2	S154	KIN	ROCK_group	ROCK1	0.0586	0.0184	0.1094	ENSP00000364893	ENSP00000382697	SGTLKsPPKGF	ENSP00000337261	1.01
B7Z6G2	S154	KIN	MAP2K_group	MAP2K4	0.0833	0.0166	0.1986	ENSP00000364893	ENSP00000262445	SGTLKsPPKGF	ENSP00000322957	0.99
B7Z6G2	S154	KIN	CaMKII_group	CaMKIIbeta	0.0711	0.0112	0.1924	ENSP00000364893	ENSP00000258682	SGTLKsPPKGF	ENSP00000263212	0.97
B7Z6G2	S154	KIN	CaMKII_group	CaMKIIalpha	0.0594	0.0112	0.1461	ENSP00000364893	ENSP00000381412	SGTLKsPPKGF	ENSP00000263212	0.97
B7Z6G2	S154	KIN	PKC_group	PKCepsilon	0.1125	0.0157	0.325	ENSP00000364893	ENSP00000306124	SGTLKsPPKGF		0.95
B7Z6G2	S154	KIN	p38_group	MAPK12	0.1145	0.1482	0.0996	ENSP00000364893	ENSP00000215659	SGTLKsPPKGF	ENSP00000361423	0.94
B7Z6G2	S154	KIN	GRK_group	GRK2	0.1003	0.0198	0.24	ENSP00000364893	ENSP00000312262	SGTLKsPPKGF		0.94
B7Z6G2	S154	KIN	MARK_group	MARK4	0.0416	0.0112	0.0844	ENSP00000364893	ENSP00000300843	SGTLKsPPKGF	ENSP00000346291	0.92
B7Z6G2	S154	KIN	NEK1_NEK5_NEK3_NEK4_NEK11_NEK2_group	NEK3	0.0428	0.0297	0.0522	ENSP00000364893	ENSP00000383210	SGTLKsPPKGF	ENSP00000348461	0.92
B7Z6G2	S154	KIN	MAP2K_group	MAP2K6	0.0724	0.0166	0.16	ENSP00000364893	ENSP00000351997	SGTLKsPPKGF		0.92
B7Z6G2	S154	KIN	PKC_group	PKCiota	0.0963	0.0157	0.256	ENSP00000364893	ENSP00000295797	SGTLKsPPKGF		0.91
B7Z6G2	S154	KIN	PKC_group	PKCtheta	0.0963	0.0157	0.256	ENSP00000364893	ENSP00000263125	SGTLKsPPKGF		0.91
B7Z6G2	S154	KIN	TLK_group	TLK1	0.0281	0.0041	0.0793	ENSP00000364893	ENSP00000411099	SGTLKsPPKGF	ENSP00000348273	0.9
B7Z6G2	S154	KIN	PDHK_group	PDHK2	0.046	0.0202	0.0718	ENSP00000364893	ENSP00000007708	SGTLKsPPKGF	ENSP00000270202	0.9
B7Z6G2	S154	KIN	MAPKAPK_group	MAPKAPK5	0.039	0.0143	0.0669	ENSP00000364893	ENSP00000202788	SGTLKsPPKGF	ENSP00000317904	0.88
B7Z6G2	S154	KIN	MARK_group	MARK3	0.0403	0.0112	0.0803	ENSP00000364893	ENSP00000411397	SGTLKsPPKGF	ENSP00000389184	0.87
B7Z6G2	S154	KIN	GRK_group	GRK7	0.0554	0.0198	0.0963	ENSP00000364893	ENSP00000264952	SGTLKsPPKGF	ENSP00000326432	0.86
B7Z6G2	S154	KIN	ATM_ATR_group	ATR	0.0399	0.0054	0.1171	ENSP00000364893	ENSP00000343741	SGTLKsPPKGF	ENSP00000265433	0.86
B7Z6G2	S154	KIN	p38_group	MAPK13	0.1084	0.1482	0.0915	ENSP00000364893	ENSP00000211287	SGTLKsPPKGF	ENSP00000264972	0.86
B7Z6G2	S154	KIN	CaMKI_group	CaMKIbeta	0.0188	0.0232	0.0168	ENSP00000364893	ENSP00000405950	SGTLKsPPKGF	ENSP00000389184	0.85
B7Z6G2	S154	KIN	MAP2K_group	MAP2K2	0.0611	0.0166	0.1232	ENSP00000364893	ENSP00000262948	SGTLKsPPKGF	ENSP00000278568	0.84
B7Z6G2	S154	KIN	PKC_group	PKCdelta	0.1031	0.0157	0.284	ENSP00000364893	ENSP00000331602	SGTLKsPPKGF		0.84
B7Z6G2	S154	KIN	PKC_group	PKCgamma	0.0995	0.0157	0.269	ENSP00000364893	ENSP00000263431	SGTLKsPPKGF		0.84
B7Z6G2	S154	KIN	CaMKII_group	CaMKIIgamma	0.0511	0.0112	0.116	ENSP00000364893	ENSP00000319060	SGTLKsPPKGF	ENSP00000279593	0.82
B7Z6G2	S154	KIN	PKC_group	PKCbeta	0.0975	0.0157	0.261	ENSP00000364893	ENSP00000305355	SGTLKsPPKGF		0.79
B7Z6G2	S154	KIN	ATM_ATR_group	ATM	0.0438	0.0054	0.1351	ENSP00000364893	ENSP00000278616	SGTLKsPPKGF	ENSP00000265433	0.77
B7Z6G2	S154	KIN	CaMKII_group	CaMKIIdelta	0.0507	0.0112	0.1144	ENSP00000364893	ENSP00000339740	SGTLKsPPKGF	ENSP00000279593	0.75
B7Z6G2	S154	KIN	PDHK_group	PDHK4	0.0486	0.0202	0.0781	ENSP00000364893	ENSP00000005178	SGTLKsPPKGF	ENSP00000348986	0.74
B7Z6G2	S154	KIN	MAPKAPK_group	MAPKAPK3	0.0323	0.0143	0.0501	ENSP00000364893	ENSP00000350639	SGTLKsPPKGF	ENSP00000348461	0.7
B7Z6G2	S154	KIN	PDHK_group	PDHK3	0.0305	0.0202	0.0381	ENSP00000364893	ENSP00000387536	SGTLKsPPKGF	ENSP00000295137	0.69
B7Z6G2	S154	KIN	AMPK_group	AMPKa2	0.0524	0.0046	0.193	ENSP00000364893	ENSP00000360290	SGTLKsPPKGF		0.69
B7Z6G2	S154	KIN	GRK_group	GRK6	0.0603	0.0198	0.1097	ENSP00000364893	ENSP00000377204	SGTLKsPPKGF	ENSP00000378338	0.68
B7Z6G2	S154	KIN	NEK1_NEK5_NEK3_NEK4_NEK11_NEK2_group	NEK2	0.063	0.0297	0.0945	ENSP00000364893	ENSP00000355966	SGTLKsPPKGF	ENSP00000216911	0.68
B7Z6G2	S154	KIN	AuroraC_AuroraB_group	AuroraB	0.0472	0.0085	0.1186	ENSP00000364893	ENSP00000313950	SGTLKsPPKGF	ENSP00000216911	0.66
B7Z6G2	S154	KIN	Pim3_Pim1_group	Pim1	0.0455	0.0084	0.1132	ENSP00000364893	ENSP00000362608	SGTLKsPPKGF	ENSP00000341208	0.66
B7Z6G2	S154	KIN	MAP2K_group	MAP2K3	0.0566	0.0166	0.1095	ENSP00000364893	ENSP00000345083	SGTLKsPPKGF	ENSP00000304283	0.65
B7Z6G2	S154	KIN	GRK_group	GRK3	0.0603	0.0198	0.1097	ENSP00000364893	ENSP00000317578	SGTLKsPPKGF	ENSP00000378338	0.63
B7Z6G2	S154	KIN	TLK_group	TLK2	0.0281	0.0041	0.0793	ENSP00000364893	ENSP00000275780	SGTLKsPPKGF	ENSP00000348273	0.62
B7Z6G2	S154	KIN	GRK_group	GRK4	0.0554	0.0198	0.0963	ENSP00000364893	ENSP00000381129	SGTLKsPPKGF	ENSP00000326432	0.61
B7Z6G2	S154	KIN	NEK1_NEK5_NEK3_NEK4_NEK11_NEK2_group	NEK11	0.0219	0.0297	0.0187	ENSP00000364893	ENSP00000372857	SGTLKsPPKGF	ENSP00000306340	0.61
B7Z6G2	S154	KIN	NEK1_NEK5_NEK3_NEK4_NEK11_NEK2_group	NEK1	0.0377	0.0297	0.0428	ENSP00000364893	ENSP00000408020	SGTLKsPPKGF	ENSP00000243924	0.6
B7Z6G2	S154	KIN	GRK_group	GRK5	0.0603	0.0198	0.1097	ENSP00000364893	ENSP00000376609	SGTLKsPPKGF	ENSP00000378338	0.59
B7Z6G2	S154	KIN	PKA_group	PKAgamma	0.0397	0.0068	0.1024	ENSP00000364893	ENSP00000366488	SGTLKsPPKGF	ENSP00000279593	0.59
B7Z6G2	S154	KIN	PKA_group	PKAalpha	0.046	0.0068	0.1288	ENSP00000364893	ENSP00000309591	SGTLKsPPKGF	ENSP00000257979	0.59
B7Z6G2	S154	KIN	MAP2K_group	MAP2K5	0.0437	0.0166	0.0736	ENSP00000364893	ENSP00000178640	SGTLKsPPKGF	ENSP00000367830	0.57999
B7Z6G2	S154	KIN	PKA_group	PKAbeta	0.0391	0.0068	0.1004	ENSP00000364893	ENSP00000359719	SGTLKsPPKGF	ENSP00000338934	0.57999
B7Z6G2	S154	KIN	PLK_group	PLK3	0.0379	0.0076	0.0898	ENSP00000364893	ENSP00000361275	SGTLKsPPKGF	ENSP00000233154	0.56
B7Z6G2	S154	KIN	GRK_group	GRK1	0.0554	0.0198	0.0963	ENSP00000364893	ENSP00000334876	SGTLKsPPKGF	ENSP00000326432	0.54
B7Z6G2	S154	KIN	MAPKAPK_group	MAPKAPK2	0.0362	0.0143	0.0597	ENSP00000364893	ENSP00000356070	SGTLKsPPKGF	ENSP00000164227	0.54
B7Z6G2	S154	KIN	PKGcGK_group	PKG2cGKII	0.0383	0.0283	0.045	ENSP00000364893	ENSP00000264399	SGTLKsPPKGF	ENSP00000226279	0.54
B7Z6G2	S154	KIN	AMPK_group	AMPKa1	0.0313	0.0046	0.0876	ENSP00000364893	ENSP00000346148	SGTLKsPPKGF	ENSP00000320935	0.53
B7Z6G2	S154	KIN	CaMKI_group	CaMKIdelta	0.0241	0.0232	0.0246	ENSP00000364893	ENSP00000368124	SGTLKsPPKGF	ENSP00000348986	0.53
B7Z6G2	S154	KIN	CK2_group	CK2alpha	0.0662	0.0124	0.1632	ENSP00000364893	ENSP00000217244	SGTLKsPPKGF	ENSP00000170564	0.49
B7Z6G2	S154	KIN	PKGcGK_group	PKG1cGKI	0.043	0.0283	0.0538	ENSP00000364893	ENSP00000363092	SGTLKsPPKGF	ENSP00000400175	0.49
B7Z6G2	S154	KIN	PLK_group	PLK2	0.0314	0.0076	0.0671	ENSP00000364893	ENSP00000274289	SGTLKsPPKGF	ENSP00000322957	0.46
B7Z6G2	S154	KIN	CK2_group	CK2a2	0.0462	0.0124	0.0937	ENSP00000364893	ENSP00000262506	SGTLKsPPKGF	ENSP00000307491	0.38
B7Z6G2	S154	KIN	AuroraC_AuroraB_group	AuroraC	0.0173	0.0085	0.0253	ENSP00000364893	ENSP00000302898	SGTLKsPPKGF	ENSP00000263370, ENSP00000298229	0.38
B7Z6G2	S154	KIN	PLK_group	PLK1	0.0462	0.0076	0.1217	ENSP00000364893	ENSP00000300093	SGTLKsPPKGF	ENSP00000216911	0.37
B7Z6G2	S154	KIN	PLK_group	PLK4	0.031	0.0076	0.0659	ENSP00000364893	ENSP00000270861	SGTLKsPPKGF	ENSP00000322957	0.36
B7Z6G2	S154	KIN	CDK4_CDK6_group	CDK4	0.0357	0.0047	0.106	ENSP00000364893	ENSP00000257904	SGTLKsPPKGF	ENSP00000336750	0.35
B7Z6G2	S154	KIN	CDK4_CDK6_group	CDK6	0.0275	0.0047	0.071	ENSP00000364893	ENSP00000265734	SGTLKsPPKGF	ENSP00000345571	0.3
B7Z6G2	S154	KIN	HIPK1_HIPK2_group	HIPK1	0.0153	0.0034	0.0346	ENSP00000364893	ENSP00000358571	SGTLKsPPKGF	ENSP00000348273	0.23
B7Z6G2	S154	KIN	HIPK1_HIPK2_group	HIPK2	0.0204	0.0034	0.0538	ENSP00000364893	ENSP00000263551	SGTLKsPPKGF	ENSP00000241453	0.18
C9JUT5	S1428	KIN	RSK_group	RSK3	0.2549	0.0585	0.563	ENSP00000390158	ENSP00000363277	QERRVsTDLPE		2.87
C9JUT5	S1428	KIN	p70S6K_group	p70S6K	0.1853	0.0354	0.452	ENSP00000390158	ENSP00000225577	QERRVsTDLPE		2.86
C9JUT5	S1428	KIN	ARAF_BRAF_RAF1_group	ARAF	0.3174	0.1216	0.532	ENSP00000390158	ENSP00000366244	QERRVsTDLPE		2.77
C9JUT5	S1428	KIN	NEK1_NEK5_NEK3_NEK4_NEK11_NEK2_group	NEK1	0.2189	0.0312	0.625	ENSP00000390158	ENSP00000408020	QERRVsTDLPE		2.73
C9JUT5	S1428	KIN	AuroraC_AuroraB_group	AuroraB	0.1952	0.0575	0.377	ENSP00000390158	ENSP00000313950	QERRVsTDLPE		2.1
C9JUT5	S1428	KIN	AMPK_group	AMPKa2	0.1503	0.0318	0.347	ENSP00000390158	ENSP00000360290	QERRVsTDLPE		1.97
C9JUT5	S1428	KIN	PLK_group	PLK1	0.24	0.0427	0.608	ENSP00000390158	ENSP00000300093	QERRVsTDLPE		1.97
C9JUT5	S1428	KIN	MARK_group	MARK4	0.0726	0.0356	0.1066	ENSP00000390158	ENSP00000300843	QERRVsTDLPE	ENSP00000340742	1.94
C9JUT5	S1428	KIN	PKA_group	PKAbeta	0.1168	0.309	0.0691	ENSP00000390158	ENSP00000359719	QERRVsTDLPE	ENSP00000361892	1.81999
C9JUT5	S1428	KIN	RSK_group	RSK4	0.0777	0.0585	0.0906	ENSP00000390158	ENSP00000262752	QERRVsTDLPE	ENSP00000363277	1.78
C9JUT5	S1428	KIN	p70S6K_group	p70S6Kb	0.0569	0.0354	0.0735	ENSP00000390158	ENSP00000308413	QERRVsTDLPE	ENSP00000354558	1.72
C9JUT5	S1428	KIN	RSK_group	RSK1	0.0777	0.0585	0.0906	ENSP00000390158	ENSP00000386050	QERRVsTDLPE	ENSP00000363277	1.67
C9JUT5	S1428	KIN	IKKalpha_IKKbeta_group	IKKbeta	0.1454	0.0206	0.417	ENSP00000390158	ENSP00000339151	QERRVsTDLPE		1.67
C9JUT5	S1428	KIN	RCK_group	ICK	0.0938	0.219	0.0594	ENSP00000390158	ENSP00000263043	QERRVsTDLPE	ENSP00000354558	1.63
C9JUT5	S1428	KIN	MAPKAPK_group	MAPKAPK2	0.0805	0.0545	0.0993	ENSP00000390158	ENSP00000356070	QERRVsTDLPE	ENSP00000219476	1.53
C9JUT5	S1428	KIN	PKB_group	PKBgamma	0.0772	0.0533	0.0943	ENSP00000390158	ENSP00000263826	QERRVsTDLPE	ENSP00000219476	1.52
C9JUT5	S1428	KIN	PKA_group	PKAgamma	0.0891	0.309	0.0456	ENSP00000390158	ENSP00000366488	QERRVsTDLPE	ENSP00000263253	1.5
C9JUT5	S1428	KIN	AuroraC_AuroraB_group	AuroraC	0.0521	0.0575	0.0495	ENSP00000390158	ENSP00000302898	QERRVsTDLPE	ENSP00000313950	1.47
C9JUT5	S1428	KIN	PAK_group	PAK1	0.1011	0.1895	0.072	ENSP00000390158	ENSP00000278568	QERRVsTDLPE	ENSP00000410452	1.46
C9JUT5	S1428	KIN	MAPKAPK_group	MAPKAPK5	0.0598	0.0545	0.0629	ENSP00000390158	ENSP00000202788	QERRVsTDLPE	ENSP00000262187	1.45
C9JUT5	S1428	KIN	PKB_group	PKBbeta	0.0795	0.0533	0.0986	ENSP00000390158	ENSP00000375892	QERRVsTDLPE	ENSP00000219476	1.41
C9JUT5	S1428	KIN	CaMKII_group	CaMKIIdelta	0.0841	0.1632	0.0588	ENSP00000390158	ENSP00000339740	QERRVsTDLPE	ENSP00000221169	1.41
C9JUT5	S1428	KIN	AMPK_group	AMPKa1	0.0672	0.0318	0.1006	ENSP00000390158	ENSP00000346148	QERRVsTDLPE	ENSP00000219476	1.39
C9JUT5	S1428	KIN	RSK_group	RSK2	0.0777	0.0585	0.0906	ENSP00000390158	ENSP00000368884	QERRVsTDLPE	ENSP00000363277	1.38
C9JUT5	S1428	KIN	CaMKII_group	CaMKIIalpha	0.0841	0.1632	0.0588	ENSP00000390158	ENSP00000381412	QERRVsTDLPE	ENSP00000221169	1.38
C9JUT5	S1428	KIN	PKA_group	PKAalpha	0.0959	0.309	0.0511	ENSP00000390158	ENSP00000309591	QERRVsTDLPE	ENSP00000410452	1.32
C9JUT5	S1428	KIN	MAPKAPK_group	MAPKAPK3	0.0511	0.0545	0.0493	ENSP00000390158	ENSP00000350639	QERRVsTDLPE	ENSP00000361892	1.28
C9JUT5	S1428	KIN	PAK_group	PAK3	0.0766	0.1895	0.047	ENSP00000390158	ENSP00000353864	QERRVsTDLPE	ENSP00000300093	1.27
C9JUT5	S1428	KIN	PDHK_group	BCKDK	0.0471	0.0425	0.0498	ENSP00000390158	ENSP00000219794	QERRVsTDLPE	ENSP00000366244	1.27
C9JUT5	S1428	KIN	PAK_group	PAK2	0.083	0.1895	0.0533	ENSP00000390158	ENSP00000314067	QERRVsTDLPE	ENSP00000344666	1.26
C9JUT5	S1428	KIN	CaMKII_group	CaMKIIbeta	0.0894	0.1632	0.0647	ENSP00000390158	ENSP00000258682	QERRVsTDLPE	ENSP00000221169	1.25
C9JUT5	S1428	KIN	ARAF_BRAF_RAF1_group	RAF1	0.1307	0.1216	0.1358	ENSP00000390158	ENSP00000251849	QERRVsTDLPE	ENSP00000256196	1.22
C9JUT5	S1428	KIN	MARK_group	MARK1	0.0508	0.0356	0.0615	ENSP00000390158	ENSP00000355884	QERRVsTDLPE	ENSP00000361892	1.22
C9JUT5	S1428	KIN	ARAF_BRAF_RAF1_group	BRAF	0.116	0.1216	0.1131	ENSP00000390158	ENSP00000288602	QERRVsTDLPE	ENSP00000262187	1.2
C9JUT5	S1428	KIN	PAK_group	PAK6	0.0568	0.1895	0.0297	ENSP00000390158	ENSP00000260404	QERRVsTDLPE	ENSP00000408534, ENSP00000303058	1.2
C9JUT5	S1428	KIN	CaMKII_group	CaMKIIgamma	0.0693	0.1632	0.0437	ENSP00000390158	ENSP00000319060	QERRVsTDLPE	ENSP00000352608	1.19
C9JUT5	S1428	KIN	PAK_group	PAK5	0.0483	0.1895	0.0232	ENSP00000390158	ENSP00000322957	QERRVsTDLPE	ENSP00000348461	1.17
C9JUT5	S1428	KIN	RCK_group	MOK	0.0807	0.219	0.0472	ENSP00000390158	ENSP00000355304	QERRVsTDLPE	ENSP00000256196	1.15999
C9JUT5	S1428	KIN	PKB_group	PKBalpha	0.1163	0.0533	0.177	ENSP00000390158	ENSP00000270202	QERRVsTDLPE		1.14
C9JUT5	S1428	KIN	PDHK_group	PDHK3	0.0455	0.0425	0.0472	ENSP00000390158	ENSP00000387536	QERRVsTDLPE	ENSP00000320171	1.12
C9JUT5	S1428	KIN	PAK_group	PAK4	0.0599	0.1895	0.0322	ENSP00000390158	ENSP00000351049	QERRVsTDLPE	ENSP00000219476	1.09
C9JUT5	S1428	KIN	NEK1_NEK5_NEK3_NEK4_NEK11_NEK2_group	NEK11	0.0343	0.0312	0.0361	ENSP00000390158	ENSP00000372857	QERRVsTDLPE	ENSP00000408020	1.08
C9JUT5	S1428	KIN	DMPK_group	DMPK2	0.0357	0.2049	0.0139	ENSP00000390158	ENSP00000345133	QERRVsTDLPE	ENSP00000314458, ENSP00000340742	1.05
C9JUT5	S1428	KIN	Pim3_Pim1_group	Pim3	0.0416	0.1067	0.0251	ENSP00000390158	ENSP00000353824	QERRVsTDLPE	ENSP00000321348	1.03
C9JUT5	S1428	KIN	PLK_group	PLK2	0.0594	0.0427	0.0709	ENSP00000390158	ENSP00000274289	QERRVsTDLPE	ENSP00000298552	1.02
C9JUT5	S1428	KIN	PDHK_group	PDHK1	0.0625	0.0425	0.0768	ENSP00000390158	ENSP00000282077	QERRVsTDLPE	ENSP00000363277	1
C9JUT5	S1428	KIN	ACTR2_ACTR2B_TGFbR2_group	TGFbR2	0.1068	0.1616	0.0855	ENSP00000390158	ENSP00000351905	QERRVsTDLPE	ENSP00000200453	0.95
C9JUT5	S1428	KIN	CDK2_CDK3_CDK1_CDK5_group	CDK1	0.0551	0.0018	0.35	ENSP00000390158	ENSP00000306043	QERRVsTDLPE		0.92
C9JUT5	S1428	KIN	PDHK_group	PDHK2	0.0463	0.0425	0.0485	ENSP00000390158	ENSP00000007708	QERRVsTDLPE	ENSP00000262187	0.91
C9JUT5	S1428	KIN	CLK_group	CLK3	0.0349	0.1055	0.0192	ENSP00000390158	ENSP00000391518	QERRVsTDLPE	ENSP00000262319, ENSP00000354558	0.88
C9JUT5	S1428	KIN	CaMKI_group	CaMKIbeta	0.0194	0.022	0.0181	ENSP00000390158	ENSP00000405950	QERRVsTDLPE	ENSP00000344668	0.88
C9JUT5	S1428	KIN	MARK_group	MARK3	0.0408	0.0356	0.044	ENSP00000390158	ENSP00000411397	QERRVsTDLPE	ENSP00000262320	0.88
C9JUT5	S1428	KIN	PLK_group	PLK4	0.0594	0.0427	0.0709	ENSP00000390158	ENSP00000270861	QERRVsTDLPE	ENSP00000300093	0.87
C9JUT5	S1428	KIN	CLK_group	CLK4	0.0407	0.1055	0.0244	ENSP00000390158	ENSP00000316948	QERRVsTDLPE	ENSP00000221455, ENSP00000354158	0.84
C9JUT5	S1428	KIN	MARK_group	MARK2	0.0605	0.0356	0.0806	ENSP00000390158	ENSP00000389184	QERRVsTDLPE	ENSP00000325290	0.82
C9JUT5	S1428	KIN	Pim3_Pim1_group	Pim1	0.0524	0.1067	0.0358	ENSP00000390158	ENSP00000362608	QERRVsTDLPE	ENSP00000409346	0.81
C9JUT5	S1428	KIN	GSK3_group	GSK3alpha	0.0765	0.0055	0.316	ENSP00000390158	ENSP00000222330	QERRVsTDLPE		0.81
C9JUT5	S1428	KIN	DMPK_group	MRCKb	0.025	0.2049	0.008	ENSP00000390158	ENSP00000355237	QERRVsTDLPE	ENSP00000346291, ENSP00000366244	0.8
C9JUT5	S1428	KIN	IKKalpha_IKKbeta_group	IKKalpha	0.0618	0.0206	0.1116	ENSP00000390158	ENSP00000359424	QERRVsTDLPE	ENSP00000354158	0.8
C9JUT5	S1428	KIN	ACTR2_ACTR2B_TGFbR2_group	ACTR2B	0.0692	0.1616	0.0438	ENSP00000390158	ENSP00000340361	QERRVsTDLPE	ENSP00000361892	0.79
C9JUT5	S1428	KIN	NEK1_NEK5_NEK3_NEK4_NEK11_NEK2_group	NEK4	0.0336	0.0312	0.035	ENSP00000390158	ENSP00000233027	QERRVsTDLPE	ENSP00000408020	0.78
C9JUT5	S1428	KIN	CK1_group	CK1alpha2	0.0387	0.018	0.0585	ENSP00000390158	ENSP00000369126	QERRVsTDLPE	ENSP00000262320	0.73
C9JUT5	S1428	KIN	ACTR2_ACTR2B_TGFbR2_group	ACTR2	0.0625	0.1616	0.0375	ENSP00000390158	ENSP00000241416	QERRVsTDLPE	ENSP00000262160	0.71
C9JUT5	S1428	KIN	GSK3_group	GSK3beta	0.0765	0.0055	0.316	ENSP00000390158	ENSP00000324806	QERRVsTDLPE		0.71
C9JUT5	S1428	KIN	CLK_group	CLK1	0.0459	0.1055	0.0293	ENSP00000390158	ENSP00000326830	QERRVsTDLPE	ENSP00000410452	0.67
C9JUT5	S1428	KIN	PKC_group	PKCiota	0.0756	0.0414	0.1045	ENSP00000390158	ENSP00000295797	QERRVsTDLPE	ENSP00000354158	0.67
C9JUT5	S1428	KIN	HIPK1_HIPK2_group	HIPK1	0.0314	0.0139	0.0486	ENSP00000390158	ENSP00000358571	QERRVsTDLPE	ENSP00000320171	0.67
C9JUT5	S1428	KIN	PKC_group	PKCeta	0.0638	0.0414	0.0806	ENSP00000390158	ENSP00000329127	QERRVsTDLPE	ENSP00000366244	0.65
C9JUT5	S1428	KIN	CLK_group	CLK2	0.0344	0.1055	0.0188	ENSP00000390158	ENSP00000354856	QERRVsTDLPE	ENSP00000354558	0.63
C9JUT5	S1428	KIN	DMPK_group	MRCKa	0.0448	0.2049	0.0197	ENSP00000390158	ENSP00000355731	QERRVsTDLPE	ENSP00000262320	0.63
C9JUT5	S1428	KIN	RCK_group	MAK	0.0343	0.219	0.0127	ENSP00000390158	ENSP00000313021	QERRVsTDLPE	ENSP00000344668	0.63
C9JUT5	S1428	KIN	MAP2K_group	MAP2K2	0.0497	0.0155	0.0932	ENSP00000390158	ENSP00000262948	QERRVsTDLPE	ENSP00000366244	0.62
C9JUT5	S1428	KIN	NEK1_NEK5_NEK3_NEK4_NEK11_NEK2_group	NEK3	0.0311	0.0312	0.031	ENSP00000390158	ENSP00000383210	QERRVsTDLPE	ENSP00000362937	0.62
C9JUT5	S1428	KIN	PKGcGK_group	PKG1cGKI	0.0482	0.0233	0.0713	ENSP00000390158	ENSP00000363092	QERRVsTDLPE	ENSP00000320171	0.6
C9JUT5	S1428	KIN	PDHK_group	PDHK4	0.0425	0.0425	0.0425	ENSP00000390158	ENSP00000005178	QERRVsTDLPE	ENSP00000368880	0.6
C9JUT5	S1428	KIN	SGK_group	SGK2	0.0228	0.0131	0.0308	ENSP00000390158	ENSP00000340608	QERRVsTDLPE	ENSP00000315112	0.6
C9JUT5	S1428	KIN	TLK_group	TLK2	0.0268	0.0241	0.0284	ENSP00000390158	ENSP00000275780	QERRVsTDLPE	ENSP00000368547, ENSP00000408020	0.59
C9JUT5	S1428	KIN	CK1_group	CK1gamma3	0.0345	0.018	0.0489	ENSP00000390158	ENSP00000353904	QERRVsTDLPE	ENSP00000368880	0.56999
C9JUT5	S1428	KIN	CaMKI_group	CaMKIalpha	0.0328	0.022	0.0407	ENSP00000390158	ENSP00000256460	QERRVsTDLPE	ENSP00000344668	0.56999
C9JUT5	S1428	KIN	SGK_group	SGK1	0.0404	0.0131	0.0739	ENSP00000390158	ENSP00000356832	QERRVsTDLPE	ENSP00000354558	0.56999
C9JUT5	S1428	KIN	ROCK_group	ROCK2	0.0446	0.019	0.0707	ENSP00000390158	ENSP00000317985	QERRVsTDLPE	ENSP00000300093	0.56
C9JUT5	S1428	KIN	GRK_group	GRK2	0.0737	0.1027	0.0617	ENSP00000390158	ENSP00000312262	QERRVsTDLPE	ENSP00000263200	0.55
C9JUT5	S1428	KIN	CK1_group	CK1gamma1	0.0399	0.018	0.0611	ENSP00000390158	ENSP00000305777	QERRVsTDLPE	ENSP00000262320	0.54
C9JUT5	S1428	KIN	CDK4_CDK6_group	CDK6	0.0426	0.0161	0.072	ENSP00000390158	ENSP00000265734	QERRVsTDLPE	ENSP00000355153	0.54
C9JUT5	S1428	KIN	MAPK3_MAPK1_MAPK7_NLK_group	MAPK7	0.0294	0.0036	0.0914	ENSP00000390158	ENSP00000311005	QERRVsTDLPE	ENSP00000363277	0.54
C9JUT5	S1428	KIN	NEK1_NEK5_NEK3_NEK4_NEK11_NEK2_group	NEK2	0.054	0.0312	0.0726	ENSP00000390158	ENSP00000355966	QERRVsTDLPE	ENSP00000300093	0.54
C9JUT5	S1428	KIN	PKC_group	PKCtheta	0.0638	0.0414	0.0806	ENSP00000390158	ENSP00000263125	QERRVsTDLPE	ENSP00000366244	0.53
C9JUT5	S1428	KIN	ROCK_group	ROCK1	0.0403	0.019	0.0606	ENSP00000390158	ENSP00000382697	QERRVsTDLPE	ENSP00000354558	0.53
C9JUT5	S1428	KIN	CDK2_CDK3_CDK1_CDK5_group	CDK3	0.0145	0.0018	0.0451	ENSP00000390158	ENSP00000400088	QERRVsTDLPE	ENSP00000362937	0.52
C9JUT5	S1428	KIN	DMPK_group	DMPK1	0.054	0.2049	0.0263	ENSP00000390158	ENSP00000345997	QERRVsTDLPE	ENSP00000262418	0.52
C9JUT5	S1428	KIN	PKC_group	PKCzeta	0.0756	0.0414	0.1045	ENSP00000390158	ENSP00000367830	QERRVsTDLPE	ENSP00000354158	0.52
C9JUT5	S1428	KIN	SGK_group	SGK3	0.023	0.0131	0.0311	ENSP00000390158	ENSP00000262211	QERRVsTDLPE	ENSP00000315112	0.52
C9JUT5	S1428	KIN	TLK_group	TLK1	0.0169	0.0241	0.014	ENSP00000390158	ENSP00000411099	QERRVsTDLPE	ENSP00000348273, ENSP00000361892	0.49
C9JUT5	S1428	KIN	CK1_group	CK1gamma2	0.0345	0.018	0.0489	ENSP00000390158	ENSP00000255641	QERRVsTDLPE	ENSP00000368880	0.47
C9JUT5	S1428	KIN	CK1_group	CK1delta	0.0428	0.018	0.0683	ENSP00000390158	ENSP00000324464	QERRVsTDLPE	ENSP00000300093	0.46
C9JUT5	S1428	KIN	CK1_group	CK1epsilon	0.0428	0.018	0.0683	ENSP00000390158	ENSP00000352929	QERRVsTDLPE	ENSP00000300093	0.46
C9JUT5	S1428	KIN	PKC_group	PKCgamma	0.0638	0.0414	0.0806	ENSP00000390158	ENSP00000263431	QERRVsTDLPE	ENSP00000366244	0.44
C9JUT5	S1428	KIN	CDK4_CDK6_group	CDK4	0.0426	0.0161	0.072	ENSP00000390158	ENSP00000257904	QERRVsTDLPE	ENSP00000355153	0.44
C9JUT5	S1428	KIN	PKC_group	PKCalpha	0.0781	0.0414	0.1098	ENSP00000390158	ENSP00000284384	QERRVsTDLPE	ENSP00000272102	0.43
C9JUT5	S1428	KIN	PKC_group	PKCepsilon	0.0643	0.0414	0.0815	ENSP00000390158	ENSP00000306124	QERRVsTDLPE	ENSP00000366244	0.43
C9JUT5	S1428	KIN	PKC_group	PKCdelta	0.0645	0.0414	0.0818	ENSP00000390158	ENSP00000331602	QERRVsTDLPE	ENSP00000366244	0.42
C9JUT5	S1428	KIN	PKC_group	PKCbeta	0.0638	0.0414	0.0806	ENSP00000390158	ENSP00000305355	QERRVsTDLPE	ENSP00000366244	0.42
C9JUT5	S1428	KIN	PLK_group	PLK3	0.0304	0.0427	0.0254	ENSP00000390158	ENSP00000361275	QERRVsTDLPE	ENSP00000360798	0.41
C9JUT5	S1428	KIN	MAP2K_group	MAP2K1	0.052	0.0155	0.0998	ENSP00000390158	ENSP00000302486	QERRVsTDLPE	ENSP00000366244	0.4
C9JUT5	S1428	KIN	PKD_group	PKD2	0.0107	0.0004	0.0649	ENSP00000390158	ENSP00000291281	QERRVsTDLPE	ENSP00000272102	0.4
C9JUT5	S1428	KIN	Chak1_Chak2_group	Chak2	0.0339	0.0272	0.0381	ENSP00000390158	ENSP00000354006	QERRVsTDLPE	ENSP00000313921	0.4
C9JUT5	S1428	KIN	GRK_group	GRK7	0.0301	0.1027	0.0155	ENSP00000390158	ENSP00000264952	QERRVsTDLPE	ENSP00000357564, ENSP00000397094	0.39
C9JUT5	S1428	KIN	CaMKI_group	CaMKIgamma	0.0165	0.022	0.0142	ENSP00000390158	ENSP00000009105	QERRVsTDLPE	ENSP00000344668	0.38
C9JUT5	S1428	KIN	HIPK1_HIPK2_group	HIPK2	0.0319	0.0139	0.0497	ENSP00000390158	ENSP00000263551	QERRVsTDLPE	ENSP00000263253	0.37
C9JUT5	S1428	KIN	CK2_group	CK2a2	0.0438	0.024	0.0605	ENSP00000390158	ENSP00000262506	QERRVsTDLPE	ENSP00000397094	0.35
C9JUT5	S1428	KIN	GRK_group	GRK5	0.0407	0.1027	0.0247	ENSP00000390158	ENSP00000376609	QERRVsTDLPE	ENSP00000344668	0.34
C9JUT5	S1428	KIN	GRK_group	GRK4	0.036	0.1027	0.0204	ENSP00000390158	ENSP00000381129	QERRVsTDLPE	ENSP00000344668	0.34
C9JUT5	S1428	KIN	PKGcGK_group	PKG2cGKII	0.0284	0.0233	0.0316	ENSP00000390158	ENSP00000264399	QERRVsTDLPE	ENSP00000228872	0.34
C9JUT5	S1428	KIN	CDK2_CDK3_CDK1_CDK5_group	CDK5	0.0177	0.0018	0.0612	ENSP00000390158	ENSP00000297518	QERRVsTDLPE	ENSP00000221169	0.33
C9JUT5	S1428	KIN	CK1_group	CK1alpha	0.0404	0.018	0.0624	ENSP00000390158	ENSP00000261798	QERRVsTDLPE	ENSP00000262320	0.32
C9JUT5	S1428	KIN	CDK2_CDK3_CDK1_CDK5_group	CDK2	0.0187	0.0018	0.0662	ENSP00000390158	ENSP00000266970	QERRVsTDLPE	ENSP00000219476	0.31
C9JUT5	S1428	KIN	MAPK3_MAPK1_MAPK7_NLK_group	MAPK3	0.0308	0.0036	0.0983	ENSP00000390158	ENSP00000263025	QERRVsTDLPE	ENSP00000363277	0.3
C9JUT5	S1428	KIN	MAPK3_MAPK1_MAPK7_NLK_group	MAPK1	0.0313	0.0036	0.1009	ENSP00000390158	ENSP00000215832	QERRVsTDLPE	ENSP00000219476	0.28999
C9JUT5	S1428	KIN	GRK_group	GRK1	0.0361	0.1027	0.0206	ENSP00000390158	ENSP00000334876	QERRVsTDLPE	ENSP00000324287, ENSP00000272102	0.28
C9JUT5	S1428	KIN	GRK_group	GRK6	0.0325	0.1027	0.0175	ENSP00000390158	ENSP00000377204	QERRVsTDLPE	ENSP00000221169	0.28
C9JUT5	S1428	KIN	CK2_group	CK2alpha	0.0445	0.024	0.0621	ENSP00000390158	ENSP00000217244	QERRVsTDLPE	ENSP00000346659	0.24
C9JUT5	S1428	KIN	MAP2K_group	MAP2K7	0.0272	0.0155	0.0369	ENSP00000390158	ENSP00000381066	QERRVsTDLPE	ENSP00000361892	0.24
C9JUT5	S1428	KIN	PKD_group	PKD3	0.007	0.0004	0.034	ENSP00000390158	ENSP00000234179	QERRVsTDLPE	ENSP00000320171	0.24
C9JUT5	S1428	KIN	PKD_group	PKD1	0.011	0.0004	0.0673	ENSP00000390158	ENSP00000333568	QERRVsTDLPE	ENSP00000219476	0.24
C9JUT5	S1428	KIN	CaMKI_group	CaMKIdelta	0.0165	0.022	0.0142	ENSP00000390158	ENSP00000368124	QERRVsTDLPE	ENSP00000344668	0.24
C9JUT5	S1428	KIN	GRK_group	GRK3	0.032	0.1027	0.0171	ENSP00000390158	ENSP00000317578	QERRVsTDLPE	ENSP00000352603, ENSP00000272102	0.23
C9JUT5	S1428	KIN	JNK_group	MAPK8	0.024	0.0026	0.0799	ENSP00000390158	ENSP00000353483	QERRVsTDLPE	ENSP00000256196	0.2
C9JUT5	S1428	KIN	MAP2K_group	MAP2K5	0.0229	0.0155	0.0283	ENSP00000390158	ENSP00000178640	QERRVsTDLPE	ENSP00000408534, ENSP00000303058	0.2
C9JUT5	S1428	KIN	MAPK3_MAPK1_MAPK7_NLK_group	NLK	0.0128	0.0036	0.0256	ENSP00000390158	ENSP00000384625	QERRVsTDLPE	ENSP00000368880	0.18
C9JUT5	S1428	KIN	MAP2K_group	MAP2K6	0.0265	0.0155	0.0353	ENSP00000390158	ENSP00000351997	QERRVsTDLPE	ENSP00000262187	0.17
C9JUT5	S1428	KIN	MAP2K_group	MAP2K4	0.0289	0.0155	0.0404	ENSP00000390158	ENSP00000262445	QERRVsTDLPE	ENSP00000262320	0.17
C9JUT5	S1428	KIN	Chak1_Chak2_group	Chak1	0.0204	0.0272	0.0175	ENSP00000390158	ENSP00000320239	QERRVsTDLPE	ENSP00000264734, ENSP00000360200	0.16
C9JUT5	S1428	KIN	JNK_group	MAPK9	0.0156	0.0026	0.0412	ENSP00000390158	ENSP00000321410	QERRVsTDLPE	ENSP00000225577	0.14
C9JUT5	S1428	KIN	JNK_group	MAPK10	0.0135	0.0026	0.0332	ENSP00000390158	ENSP00000352157	QERRVsTDLPE	ENSP00000263200	0.14
C9JUT5	S1428	KIN	ATM_ATR_group	ATR	0.0086	0.0002	0.0706	ENSP00000390158	ENSP00000343741	QERRVsTDLPE	ENSP00000262187	0.11
C9JUT5	S1428	KIN	MAP2K_group	MAP2K3	0.0209	0.0155	0.0246	ENSP00000390158	ENSP00000345083	QERRVsTDLPE	ENSP00000262160	0.1
C9JUT5	S1428	KIN	ATM_ATR_group	ATM	0.0086	0.0002	0.0706	ENSP00000390158	ENSP00000278616	QERRVsTDLPE	ENSP00000262187	0.07
O00192	S332	KIN	PKA_group	PKAbeta	0.1164	0.158	0.0987	ENSP00000263207	ENSP00000359719	QPERGsMGSLD	ENSP00000281537	1.81
O00192	S332	KIN	PKA_group	PKAgamma	0.1164	0.158	0.0987	ENSP00000263207	ENSP00000366488	QPERGsMGSLD	ENSP00000281537	1.79
O00192	S332	KIN	PKA_group	PKAalpha	0.1164	0.158	0.0987	ENSP00000263207	ENSP00000309591	QPERGsMGSLD	ENSP00000281537	1.49
O00192	S332	KIN	CK1_group	CK1alpha2	0.0734	0.0725	0.074	ENSP00000263207	ENSP00000369126	QPERGsMGSLD	ENSP00000262320	1.47
O00192	S332	KIN	PAK_group	PAK6	0.0646	0.1141	0.0476	ENSP00000263207	ENSP00000260404	QPERGsMGSLD	ENSP00000366453	1.37
O00192	S332	KIN	PAK_group	PAK3	0.0791	0.1141	0.0649	ENSP00000263207	ENSP00000353864	QPERGsMGSLD	ENSP00000353656	1.3
O00192	S332	KIN	PAK_group	PAK4	0.066	0.1141	0.0491	ENSP00000263207	ENSP00000351049	QPERGsMGSLD	ENSP00000248879, ENSP00000331791	1.22
O00192	S332	KIN	PAK_group	PAK2	0.08	0.1141	0.066	ENSP00000263207	ENSP00000314067	QPERGsMGSLD	ENSP00000370330	1.22
O00192	S332	KIN	CK1_group	CK1gamma1	0.0764	0.0725	0.0786	ENSP00000263207	ENSP00000305777	QPERGsMGSLD	ENSP00000261349	1.17
O00192	S332	KIN	DMPK_group	DMPK1	0.0902	0.088	0.0914	ENSP00000263207	ENSP00000345997	QPERGsMGSLD	ENSP00000353656	1.12999
O00192	S332	KIN	DMPK_group	DMPK2	0.0383	0.088	0.0244	ENSP00000263207	ENSP00000345133	QPERGsMGSLD	ENSP00000400175	1.11
O00192	S332	KIN	CK1_group	CK1gamma2	0.065	0.0725	0.0612	ENSP00000263207	ENSP00000255641	QPERGsMGSLD	ENSP00000262320	1.05
O00192	S332	KIN	PAK_group	PAK1	0.0669	0.1141	0.0501	ENSP00000263207	ENSP00000278568	QPERGsMGSLD	ENSP00000266077	1
O00192	S332	KIN	CK1_group	CK1epsilon	0.0763	0.0725	0.0785	ENSP00000263207	ENSP00000352929	QPERGsMGSLD	ENSP00000262320	0.99
O00192	S332	KIN	PAK_group	PAK5	0.0412	0.1141	0.0238	ENSP00000263207	ENSP00000322957	QPERGsMGSLD	ENSP00000400175	0.97
O00192	S332	KIN	TLK_group	TLK1	0.0301	0.0341	0.0282	ENSP00000263207	ENSP00000411099	QPERGsMGSLD	ENSP00000263208	0.97
O00192	S332	KIN	PLK_group	PLK4	0.065	0.057	0.0698	ENSP00000263207	ENSP00000270861	QPERGsMGSLD	ENSP00000232458	0.96
O00192	S332	KIN	PKC_group	PKCeta	0.0866	0.0818	0.0893	ENSP00000263207	ENSP00000329127	QPERGsMGSLD	ENSP00000281537	0.95
O00192	S332	KIN	NEK1_NEK5_NEK3_NEK4_NEK11_NEK2_group	NEK1	0.0527	0.0362	0.0644	ENSP00000263207	ENSP00000408020	QPERGsMGSLD	ENSP00000320434	0.94
O00192	S332	KIN	RCK_group	MOK	0.0659	0.0544	0.0731	ENSP00000263207	ENSP00000355304	QPERGsMGSLD	ENSP00000353656	0.91
O00192	S332	KIN	MARK_group	MARK3	0.0406	0.0226	0.0556	ENSP00000263207	ENSP00000411397	QPERGsMGSLD	ENSP00000262320	0.88
O00192	S332	KIN	CK1_group	CK1alpha	0.0766	0.0725	0.0789	ENSP00000263207	ENSP00000261798	QPERGsMGSLD	ENSP00000262320	0.87
O00192	S332	KIN	MAP2K_group	MAP2K6	0.0693	0.0165	0.1502	ENSP00000263207	ENSP00000351997	QPERGsMGSLD	ENSP00000289746	0.86
O00192	S332	KIN	ACTR2_ACTR2B_TGFbR2_group	TGFbR2	0.0967	0.1292	0.0828	ENSP00000263207	ENSP00000351905	QPERGsMGSLD	ENSP00000261769	0.83
O00192	S332	KIN	PLK_group	PLK1	0.0822	0.057	0.1002	ENSP00000263207	ENSP00000300093	QPERGsMGSLD	ENSP00000232458	0.81
O00192	S332	KIN	ACTR2_ACTR2B_TGFbR2_group	ACTR2B	0.0698	0.1292	0.0501	ENSP00000263207	ENSP00000340361	QPERGsMGSLD	ENSP00000268603	0.8
O00192	S332	KIN	PKC_group	PKCtheta	0.0866	0.0818	0.0893	ENSP00000263207	ENSP00000263125	QPERGsMGSLD	ENSP00000281537	0.79
O00192	S332	KIN	JNK_group	MAPK10	0.0382	0.0022	0.1758	ENSP00000263207	ENSP00000352157	QPERGsMGSLD	ENSP00000363317	0.77
O00192	S332	KIN	CK1_group	CK1delta	0.0622	0.0725	0.0572	ENSP00000263207	ENSP00000324464	QPERGsMGSLD	ENSP00000368169	0.76
O00192	S332	KIN	HIPK1_HIPK2_group	HIPK2	0.0552	0.0703	0.0484	ENSP00000263207	ENSP00000263551	QPERGsMGSLD	ENSP00000262320	0.76
O00192	S332	KIN	CK1_group	CK1gamma3	0.0432	0.0725	0.0327	ENSP00000263207	ENSP00000353904	QPERGsMGSLD	ENSP00000261349	0.75
O00192	S332	KIN	CLK_group	CLK4	0.0353	0.0758	0.0234	ENSP00000263207	ENSP00000316948	QPERGsMGSLD	ENSP00000370330	0.71
O00192	S332	KIN	PKC_group	PKCbeta	0.0898	0.0818	0.0944	ENSP00000263207	ENSP00000305355	QPERGsMGSLD	ENSP00000281537	0.7
O00192	S332	KIN	PKC_group	PKCgamma	0.0869	0.0818	0.0898	ENSP00000263207	ENSP00000263431	QPERGsMGSLD	ENSP00000281537	0.7
O00192	S332	KIN	PKC_group	PKCepsilon	0.0892	0.0818	0.0934	ENSP00000263207	ENSP00000306124	QPERGsMGSLD	ENSP00000281537	0.7
O00192	S332	KIN	TLK_group	TLK2	0.0301	0.0341	0.0282	ENSP00000263207	ENSP00000275780	QPERGsMGSLD	ENSP00000263208	0.68
O00192	S332	KIN	DMPK_group	MRCKa	0.0465	0.088	0.0329	ENSP00000263207	ENSP00000355731	QPERGsMGSLD	ENSP00000400175	0.66
O00192	S332	KIN	PKC_group	PKCdelta	0.0866	0.0818	0.0893	ENSP00000263207	ENSP00000331602	QPERGsMGSLD	ENSP00000281537	0.66
O00192	S332	KIN	PKC_group	PKCzeta	0.089	0.0818	0.0931	ENSP00000263207	ENSP00000367830	QPERGsMGSLD	ENSP00000232458	0.66
O00192	S332	KIN	GRK_group	GRK3	0.0604	0.1168	0.0423	ENSP00000263207	ENSP00000317578	QPERGsMGSLD	ENSP00000354511	0.63
O00192	S332	KIN	GRK_group	GRK5	0.0616	0.1168	0.0437	ENSP00000263207	ENSP00000376609	QPERGsMGSLD	ENSP00000261349	0.61
O00192	S332	KIN	PLK_group	PLK3	0.0405	0.057	0.0337	ENSP00000263207	ENSP00000361275	QPERGsMGSLD	ENSP00000383623	0.61
O00192	S332	KIN	PKD_group	PKD1	0.0313	0.0051	0.0831	ENSP00000263207	ENSP00000333568	QPERGsMGSLD	ENSP00000261769	0.6
O00192	S332	KIN	HIPK1_HIPK2_group	HIPK1	0.0285	0.0703	0.0175	ENSP00000263207	ENSP00000358571	QPERGsMGSLD	ENSP00000363641	0.6
O00192	S332	KIN	CDK2_CDK3_CDK1_CDK5_group	CDK1	0.0316	0.004	0.0962	ENSP00000263207	ENSP00000306043	QPERGsMGSLD	ENSP00000232458	0.57999
O00192	S332	KIN	CLK_group	CLK3	0.0239	0.0758	0.0128	ENSP00000263207	ENSP00000391518	QPERGsMGSLD	ENSP00000312326, ENSP00000354511	0.56
O00192	S332	KIN	PKC_group	PKCalpha	0.0913	0.0818	0.0968	ENSP00000263207	ENSP00000284384	QPERGsMGSLD	ENSP00000281537	0.56
O00192	S332	KIN	CDK2_CDK3_CDK1_CDK5_group	CDK5	0.0264	0.004	0.0727	ENSP00000263207	ENSP00000297518	QPERGsMGSLD	ENSP00000261769	0.55
O00192	S332	KIN	CLK_group	CLK1	0.0398	0.0758	0.0282	ENSP00000263207	ENSP00000326830	QPERGsMGSLD	ENSP00000370330	0.55
O00192	S332	KIN	MARK_group	MARK4	0.0289	0.0226	0.0329	ENSP00000263207	ENSP00000300843	QPERGsMGSLD	ENSP00000262320	0.55
O00192	S332	KIN	PKB_group	PKBalpha	0.0509	0.0065	0.154	ENSP00000263207	ENSP00000270202	QPERGsMGSLD		0.54
O00192	S332	KIN	CK2_group	CK2a2	0.0559	0.0468	0.0615	ENSP00000263207	ENSP00000262506	QPERGsMGSLD	ENSP00000368169	0.52
O00192	S332	KIN	RSK_group	RSK2	0.0433	0.0298	0.0529	ENSP00000263207	ENSP00000368884	QPERGsMGSLD	ENSP00000383360	0.51
O00192	S332	KIN	ROCK_group	ROCK1	0.0395	0.0192	0.0582	ENSP00000263207	ENSP00000382697	QPERGsMGSLD	ENSP00000400175	0.51
O00192	S332	KIN	AMPK_group	AMPKa2	0.0427	0.0347	0.0477	ENSP00000263207	ENSP00000360290	QPERGsMGSLD	ENSP00000266077	0.5
O00192	S332	KIN	PKC_group	PKCiota	0.0612	0.0818	0.0524	ENSP00000263207	ENSP00000295797	QPERGsMGSLD	ENSP00000232458	0.5
O00192	S332	KIN	MAPK3_MAPK1_MAPK7_NLK_group	NLK	0.0248	0.005	0.059	ENSP00000263207	ENSP00000384625	QPERGsMGSLD	ENSP00000261349	0.48
O00192	S332	KIN	ARAF_BRAF_RAF1_group	RAF1	0.0675	0.034	0.0977	ENSP00000263207	ENSP00000251849	QPERGsMGSLD	ENSP00000370330	0.47
O00192	S332	KIN	RSK_group	RSK4	0.0308	0.0298	0.0314	ENSP00000263207	ENSP00000262752	QPERGsMGSLD	ENSP00000339801	0.47
O00192	S332	KIN	GRK_group	GRK4	0.045	0.1168	0.0269	ENSP00000263207	ENSP00000381129	QPERGsMGSLD	ENSP00000373169	0.47
O00192	S332	KIN	GRK_group	GRK6	0.0448	0.1168	0.0267	ENSP00000263207	ENSP00000377204	QPERGsMGSLD	ENSP00000354511	0.46
O00192	S332	KIN	IKKalpha_IKKbeta_group	IKKbeta	0.0488	0.0262	0.0683	ENSP00000263207	ENSP00000339151	QPERGsMGSLD	ENSP00000320434	0.46
O00192	S332	KIN	ROCK_group	ROCK2	0.0394	0.0192	0.058	ENSP00000263207	ENSP00000317985	QPERGsMGSLD	ENSP00000400175	0.46
O00192	S332	KIN	CDK2_CDK3_CDK1_CDK5_group	CDK2	0.0244	0.004	0.0644	ENSP00000263207	ENSP00000266970	QPERGsMGSLD	ENSP00000262320	0.45
O00192	S332	KIN	AuroraC_AuroraB_group	AuroraC	0.0192	0.0616	0.0102	ENSP00000263207	ENSP00000302898	QPERGsMGSLD	ENSP00000221978, ENSP00000410715	0.45
O00192	S332	KIN	ACTR2_ACTR2B_TGFbR2_group	ACTR2	0.0449	0.1292	0.0254	ENSP00000263207	ENSP00000241416	QPERGsMGSLD	ENSP00000261769	0.43
O00192	S332	KIN	CK2_group	CK2alpha	0.0608	0.0468	0.07	ENSP00000263207	ENSP00000217244	QPERGsMGSLD	ENSP00000368169	0.42
O00192	S332	KIN	AuroraC_AuroraB_group	AuroraB	0.0361	0.0616	0.027	ENSP00000263207	ENSP00000313950	QPERGsMGSLD	ENSP00000310491	0.42
O00192	S332	KIN	MARK_group	MARK2	0.0408	0.0226	0.0561	ENSP00000263207	ENSP00000389184	QPERGsMGSLD	ENSP00000400175	0.42
O00192	S332	KIN	NEK1_NEK5_NEK3_NEK4_NEK11_NEK2_group	NEK3	0.0237	0.0362	0.0188	ENSP00000263207	ENSP00000383210	QPERGsMGSLD	ENSP00000396127	0.41
O00192	S332	KIN	Pim3_Pim1_group	Pim1	0.0338	0.008	0.0734	ENSP00000263207	ENSP00000362608	QPERGsMGSLD	ENSP00000261769	0.41
O00192	S332	KIN	CaMKII_group	CaMKIIgamma	0.0321	0.0126	0.0531	ENSP00000263207	ENSP00000319060	QPERGsMGSLD	ENSP00000289746	0.39
O00192	S332	KIN	PKD_group	PKD3	0.0114	0.0051	0.0176	ENSP00000263207	ENSP00000234179	QPERGsMGSLD	ENSP00000360216	0.38
O00192	S332	KIN	CLK_group	CLK2	0.0245	0.0758	0.0133	ENSP00000263207	ENSP00000354856	QPERGsMGSLD	ENSP00000360683, ENSP00000269141	0.38
O00192	S332	KIN	CaMKI_group	CaMKIgamma	0.0163	0.0293	0.0118	ENSP00000263207	ENSP00000009105	QPERGsMGSLD	ENSP00000397181, ENSP00000354511	0.38
O00192	S332	KIN	GRK_group	GRK7	0.0294	0.1168	0.014	ENSP00000263207	ENSP00000264952	QPERGsMGSLD	ENSP00000357564, ENSP00000281537	0.37
O00192	S332	KIN	PKGcGK_group	PKG2cGKII	0.03	0.0215	0.0359	ENSP00000263207	ENSP00000264399	QPERGsMGSLD	ENSP00000261707	0.37
O00192	S332	KIN	ARAF_BRAF_RAF1_group	BRAF	0.0511	0.034	0.0637	ENSP00000263207	ENSP00000288602	QPERGsMGSLD	ENSP00000383623	0.36
O00192	S332	KIN	MAPKAPK_group	MAPKAPK5	0.0209	0.0149	0.0251	ENSP00000263207	ENSP00000202788	QPERGsMGSLD	ENSP00000215659, ENSP00000289746	0.36
O00192	S332	KIN	PKD_group	PKD2	0.0091	0.0051	0.0125	ENSP00000263207	ENSP00000291281	QPERGsMGSLD	ENSP00000234313, ENSP00000363317	0.35
O00192	S332	KIN	DMPK_group	MRCKb	0.0139	0.088	0.0051	ENSP00000263207	ENSP00000355237	QPERGsMGSLD	ENSP00000303507	0.35
O00192	S332	KIN	MARK_group	MARK1	0.0229	0.0226	0.023	ENSP00000263207	ENSP00000355884	QPERGsMGSLD	ENSP00000269141	0.35
O00192	S332	KIN	MAPK3_MAPK1_MAPK7_NLK_group	MAPK7	0.0214	0.005	0.0469	ENSP00000263207	ENSP00000311005	QPERGsMGSLD	ENSP00000383360	0.35
O00192	S332	KIN	PKGcGK_group	PKG1cGKI	0.0355	0.0215	0.0465	ENSP00000263207	ENSP00000363092	QPERGsMGSLD	ENSP00000400175	0.34
O00192	S332	KIN	MAPKAPK_group	MAPKAPK3	0.0197	0.0149	0.023	ENSP00000263207	ENSP00000350639	QPERGsMGSLD	ENSP00000215659, ENSP00000289746	0.34
O00192	S332	KIN	GRK_group	GRK1	0.0396	0.1168	0.0221	ENSP00000263207	ENSP00000334876	QPERGsMGSLD	ENSP00000384554	0.33
O00192	S332	KIN	JNK_group	MAPK8	0.0301	0.0022	0.1218	ENSP00000263207	ENSP00000353483	QPERGsMGSLD	ENSP00000363317	0.33
O00192	S332	KIN	MAP2K_group	MAP2K7	0.0317	0.0165	0.0449	ENSP00000263207	ENSP00000381066	QPERGsMGSLD	ENSP00000262320	0.31
O00192	S332	KIN	PLK_group	PLK2	0.024	0.057	0.015	ENSP00000263207	ENSP00000274289	QPERGsMGSLD	ENSP00000227251, ENSP00000365198	0.31
O00192	S332	KIN	NEK1_NEK5_NEK3_NEK4_NEK11_NEK2_group	NEK4	0.0197	0.0362	0.0142	ENSP00000263207	ENSP00000233027	QPERGsMGSLD	ENSP00000260283, ENSP00000331791	0.3
O00192	S332	KIN	PDHK_group	BCKDK	0.016	0.0186	0.0148	ENSP00000263207	ENSP00000219794	QPERGsMGSLD	ENSP00000348986	0.28999
O00192	S332	KIN	MAP2K_group	MAP2K5	0.0277	0.0165	0.0366	ENSP00000263207	ENSP00000178640	QPERGsMGSLD	ENSP00000366453	0.28
O00192	S332	KIN	NEK1_NEK5_NEK3_NEK4_NEK11_NEK2_group	NEK2	0.0357	0.0362	0.0353	ENSP00000263207	ENSP00000355966	QPERGsMGSLD	ENSP00000232458	0.28
O00192	S332	KIN	ATM_ATR_group	ATM	0.0179	0.0034	0.0436	ENSP00000263207	ENSP00000278616	QPERGsMGSLD	ENSP00000331791	0.27
O00192	S332	KIN	AMPK_group	AMPKa1	0.02	0.0347	0.0148	ENSP00000263207	ENSP00000346148	QPERGsMGSLD	ENSP00000312741, ENSP00000383360	0.26
O00192	S332	KIN	CDK4_CDK6_group	CDK6	0.0255	0.0155	0.0333	ENSP00000263207	ENSP00000265734	QPERGsMGSLD	ENSP00000269141	0.26
O00192	S332	KIN	CDK2_CDK3_CDK1_CDK5_group	CDK3	0.0082	0.004	0.012	ENSP00000263207	ENSP00000400088	QPERGsMGSLD	ENSP00000262904, ENSP00000268603	0.25
O00192	S332	KIN	RCK_group	ICK	0.0218	0.0544	0.0133	ENSP00000263207	ENSP00000263043	QPERGsMGSLD	ENSP00000359925, ENSP00000370330	0.25
O00192	S332	KIN	RCK_group	MAK	0.0191	0.0544	0.0109	ENSP00000263207	ENSP00000313021	QPERGsMGSLD	ENSP00000301653, ENSP00000365198	0.25
O00192	S332	KIN	ARAF_BRAF_RAF1_group	ARAF	0.0311	0.034	0.0297	ENSP00000263207	ENSP00000366244	QPERGsMGSLD	ENSP00000383623	0.24
O00192	S332	KIN	MAP2K_group	MAP2K4	0.0344	0.0165	0.051	ENSP00000263207	ENSP00000262445	QPERGsMGSLD	ENSP00000262320	0.24
O00192	S332	KIN	ATM_ATR_group	ATR	0.0133	0.0034	0.0277	ENSP00000263207	ENSP00000343741	QPERGsMGSLD	ENSP00000410715	0.23
O00192	S332	KIN	CaMKI_group	CaMKIalpha	0.0196	0.0293	0.0158	ENSP00000263207	ENSP00000256460	QPERGsMGSLD	ENSP00000312741, ENSP00000383360	0.23
O00192	S332	KIN	CaMKII_group	CaMKIIbeta	0.0296	0.0126	0.0469	ENSP00000263207	ENSP00000258682	QPERGsMGSLD	ENSP00000383360	0.23
O00192	S332	KIN	GSK3_group	GSK3alpha	0.037	0.0086	0.0812	ENSP00000263207	ENSP00000222330	QPERGsMGSLD	ENSP00000261349	0.22
O00192	S332	KIN	MAPK3_MAPK1_MAPK7_NLK_group	MAPK3	0.0262	0.005	0.0642	ENSP00000263207	ENSP00000263025	QPERGsMGSLD	ENSP00000305416	0.22
O00192	S332	KIN	RSK_group	RSK3	0.0259	0.0298	0.0241	ENSP00000263207	ENSP00000363277	QPERGsMGSLD	ENSP00000262320	0.21
O00192	S332	KIN	CaMKI_group	CaMKIbeta	0.0086	0.0293	0.0045	ENSP00000263207	ENSP00000405950	QPERGsMGSLD	ENSP00000414303	0.21
O00192	S332	KIN	CDK4_CDK6_group	CDK4	0.0262	0.0155	0.0348	ENSP00000263207	ENSP00000257904	QPERGsMGSLD	ENSP00000232458	0.21
O00192	S332	KIN	NEK1_NEK5_NEK3_NEK4_NEK11_NEK2_group	NEK11	0.0131	0.0362	0.0076	ENSP00000263207	ENSP00000372857	QPERGsMGSLD	ENSP00000359206, ENSP00000262320	0.21
O00192	S332	KIN	MAPKAPK_group	MAPKAPK2	0.0198	0.0149	0.0231	ENSP00000263207	ENSP00000356070	QPERGsMGSLD	ENSP00000351997, ENSP00000289746	0.2
O00192	S332	KIN	MAPK3_MAPK1_MAPK7_NLK_group	MAPK1	0.0256	0.005	0.0619	ENSP00000263207	ENSP00000215832	QPERGsMGSLD	ENSP00000305416	0.2
O00192	S332	KIN	SGK_group	SGK2	0.0115	0.0131	0.0106	ENSP00000263207	ENSP00000340608	QPERGsMGSLD	ENSP00000155840, ENSP00000281537	0.2
O00192	S332	KIN	Chak1_Chak2_group	Chak1	0.0227	0.0137	0.0298	ENSP00000263207	ENSP00000320239	QPERGsMGSLD	ENSP00000269141	0.19
O00192	S332	KIN	PDHK_group	PDHK2	0.0181	0.0186	0.0179	ENSP00000263207	ENSP00000007708	QPERGsMGSLD	ENSP00000264649	0.19
O00192	S332	KIN	RSK_group	RSK1	0.0196	0.0298	0.0157	ENSP00000263207	ENSP00000386050	QPERGsMGSLD	ENSP00000309845	0.18
O00192	S332	KIN	MAP2K_group	MAP2K2	0.0257	0.0165	0.0326	ENSP00000263207	ENSP00000262948	QPERGsMGSLD	ENSP00000281537	0.18
O00192	S332	KIN	GSK3_group	GSK3beta	0.0371	0.0086	0.0814	ENSP00000263207	ENSP00000324806	QPERGsMGSLD	ENSP00000261349	0.18
O00192	S332	KIN	PKB_group	PKBbeta	0.0165	0.0065	0.0273	ENSP00000263207	ENSP00000375892	QPERGsMGSLD	ENSP00000305416	0.18
O00192	S332	KIN	p70S6K_group	p70S6Kb	0.0107	0.0044	0.0172	ENSP00000263207	ENSP00000308413	QPERGsMGSLD	ENSP00000340211, ENSP00000383360	0.18
O00192	S332	KIN	PKB_group	PKBgamma	0.0138	0.0065	0.0208	ENSP00000263207	ENSP00000263826	QPERGsMGSLD	ENSP00000268613, ENSP00000289746	0.17
O00192	S332	KIN	PDHK_group	PDHK4	0.0192	0.0186	0.0196	ENSP00000263207	ENSP00000005178	QPERGsMGSLD	ENSP00000348827, ENSP00000383360	0.17
O00192	S332	KIN	GRK_group	GRK2	0.0365	0.1168	0.0195	ENSP00000263207	ENSP00000312262	QPERGsMGSLD	ENSP00000360216	0.16
O00192	S332	KIN	MAP2K_group	MAP2K3	0.0257	0.0165	0.0325	ENSP00000263207	ENSP00000345083	QPERGsMGSLD	ENSP00000400175	0.16
O00192	S332	KIN	SGK_group	SGK3	0.0119	0.0131	0.0113	ENSP00000263207	ENSP00000262211	QPERGsMGSLD	ENSP00000234313, ENSP00000363317	0.16
O00192	S332	KIN	SGK_group	SGK1	0.0205	0.0131	0.0261	ENSP00000263207	ENSP00000356832	QPERGsMGSLD	ENSP00000281537	0.16
O00192	S332	KIN	MAP2K_group	MAP2K1	0.0321	0.0165	0.046	ENSP00000263207	ENSP00000302486	QPERGsMGSLD	ENSP00000281537	0.15
O00192	S332	KIN	p70S6K_group	p70S6K	0.0142	0.0044	0.0266	ENSP00000263207	ENSP00000225577	QPERGsMGSLD	ENSP00000310491	0.15
O00192	S332	KIN	JNK_group	MAPK9	0.0156	0.0022	0.0443	ENSP00000263207	ENSP00000321410	QPERGsMGSLD	ENSP00000400175	0.14
O00192	S332	KIN	Chak1_Chak2_group	Chak2	0.0194	0.0137	0.0234	ENSP00000263207	ENSP00000354006	QPERGsMGSLD	ENSP00000296387, ENSP00000281537	0.14
O00192	S332	KIN	CaMKI_group	CaMKIdelta	0.0126	0.0293	0.008	ENSP00000263207	ENSP00000368124	QPERGsMGSLD	ENSP00000319060, ENSP00000289746	0.13
O00192	S332	KIN	Pim3_Pim1_group	Pim3	0.0109	0.008	0.0129	ENSP00000263207	ENSP00000353824	QPERGsMGSLD	ENSP00000270776	0.13
O00192	S332	KIN	PDHK_group	PDHK1	0.0192	0.0186	0.0195	ENSP00000263207	ENSP00000282077	QPERGsMGSLD	ENSP00000338018	0.12
O00192	S332	KIN	IKKalpha_IKKbeta_group	IKKalpha	0.0214	0.0262	0.0192	ENSP00000263207	ENSP00000359424	QPERGsMGSLD	ENSP00000268712, ENSP00000383360	0.11
O00192	S332	KIN	PDHK_group	PDHK3	0.0106	0.0186	0.0079	ENSP00000263207	ENSP00000387536	QPERGsMGSLD	ENSP00000338018	0.1
O00192	S332	KIN	CaMKII_group	CaMKIIdelta	0.0154	0.0126	0.0171	ENSP00000263207	ENSP00000339740	QPERGsMGSLD	ENSP00000309845	0.1
O00192	S332	KIN	CaMKII_group	CaMKIIalpha	0.0161	0.0126	0.0183	ENSP00000263207	ENSP00000381412	QPERGsMGSLD	ENSP00000414303	0.1
O00192	S335	KIN	CK1_group	CK1alpha2	0.084	0.1064	0.074	ENSP00000263207	ENSP00000369126	RGSMGsLDRLV	ENSP00000262320	1.7
O00192	S335	KIN	PKC_group	PKCeta	0.1446	0.3541	0.0893	ENSP00000263207	ENSP00000329127	RGSMGsLDRLV	ENSP00000281537	1.62
O00192	S335	KIN	PKB_group	PKBalpha	0.1442	0.1276	0.154	ENSP00000263207	ENSP00000270202	RGSMGsLDRLV		1.4
O00192	S335	KIN	PKC_group	PKCtheta	0.1446	0.3541	0.0893	ENSP00000263207	ENSP00000263125	RGSMGsLDRLV	ENSP00000281537	1.39
O00192	S335	KIN	CK1_group	CK1gamma1	0.0874	0.1064	0.0786	ENSP00000263207	ENSP00000305777	RGSMGsLDRLV	ENSP00000261349	1.37
O00192	S335	KIN	MAP2K_group	MAP2K6	0.0984	0.0448	0.1502	ENSP00000263207	ENSP00000351997	RGSMGsLDRLV	ENSP00000289746	1.36
O00192	S335	KIN	PKC_group	PKCbeta	0.15	0.3541	0.0944	ENSP00000263207	ENSP00000305355	RGSMGsLDRLV	ENSP00000281537	1.31
O00192	S335	KIN	PKC_group	PKCgamma	0.1452	0.3541	0.0898	ENSP00000263207	ENSP00000263431	RGSMGsLDRLV	ENSP00000281537	1.31
O00192	S335	KIN	PKC_group	PKCepsilon	0.1489	0.3541	0.0934	ENSP00000263207	ENSP00000306124	RGSMGsLDRLV	ENSP00000281537	1.29
O00192	S335	KIN	PKC_group	PKCzeta	0.1486	0.3541	0.0931	ENSP00000263207	ENSP00000367830	RGSMGsLDRLV	ENSP00000232458	1.25
O00192	S335	KIN	PKC_group	PKCdelta	0.1446	0.3541	0.0893	ENSP00000263207	ENSP00000331602	RGSMGsLDRLV	ENSP00000281537	1.24
O00192	S335	KIN	CK1_group	CK1gamma2	0.0743	0.1064	0.0612	ENSP00000263207	ENSP00000255641	RGSMGsLDRLV	ENSP00000262320	1.23
O00192	S335	KIN	CK1_group	CK1epsilon	0.0873	0.1064	0.0785	ENSP00000263207	ENSP00000352929	RGSMGsLDRLV	ENSP00000262320	1.18
O00192	S335	KIN	CaMKII_group	CaMKIIgamma	0.0688	0.1117	0.0531	ENSP00000263207	ENSP00000319060	RGSMGsLDRLV	ENSP00000289746	1.18
O00192	S335	KIN	DMPK_group	DMPK1	0.0902	0.088	0.0914	ENSP00000263207	ENSP00000345997	RGSMGsLDRLV	ENSP00000353656	1.12999
O00192	S335	KIN	DMPK_group	DMPK2	0.0383	0.088	0.0244	ENSP00000263207	ENSP00000345133	RGSMGsLDRLV	ENSP00000400175	1.11
O00192	S335	KIN	PKC_group	PKCalpha	0.1525	0.3541	0.0968	ENSP00000263207	ENSP00000284384	RGSMGsLDRLV	ENSP00000281537	1.09
O00192	S335	KIN	CK1_group	CK1alpha	0.0876	0.1064	0.0789	ENSP00000263207	ENSP00000261798	RGSMGsLDRLV	ENSP00000262320	1.03
O00192	S335	KIN	PKA_group	PKAbeta	0.0582	0.0219	0.0987	ENSP00000263207	ENSP00000359719	RGSMGsLDRLV	ENSP00000281537	1.02
O00192	S335	KIN	PKA_group	PKAgamma	0.0582	0.0219	0.0987	ENSP00000263207	ENSP00000366488	RGSMGsLDRLV	ENSP00000281537	1
O00192	S335	KIN	PKC_group	PKCiota	0.1022	0.3541	0.0524	ENSP00000263207	ENSP00000295797	RGSMGsLDRLV	ENSP00000232458	0.98
O00192	S335	KIN	PKB_group	PKBbeta	0.0468	0.1276	0.0273	ENSP00000263207	ENSP00000375892	RGSMGsLDRLV	ENSP00000305416	0.92
O00192	S335	KIN	CK1_group	CK1delta	0.0711	0.1064	0.0572	ENSP00000263207	ENSP00000324464	RGSMGsLDRLV	ENSP00000368169	0.9
O00192	S335	KIN	CDK2_CDK3_CDK1_CDK5_group	CDK1	0.0528	0.0173	0.0962	ENSP00000263207	ENSP00000306043	RGSMGsLDRLV	ENSP00000232458	0.9
O00192	S335	KIN	CDK2_CDK3_CDK1_CDK5_group	CDK5	0.044	0.0173	0.0727	ENSP00000263207	ENSP00000297518	RGSMGsLDRLV	ENSP00000261769	0.89
O00192	S335	KIN	NEK1_NEK5_NEK3_NEK4_NEK11_NEK2_group	NEK1	0.0494	0.0301	0.0644	ENSP00000263207	ENSP00000408020	RGSMGsLDRLV	ENSP00000320434	0.88
O00192	S335	KIN	JNK_group	MAPK10	0.0426	0.0031	0.1758	ENSP00000263207	ENSP00000352157	RGSMGsLDRLV	ENSP00000363317	0.86
O00192	S335	KIN	CK1_group	CK1gamma3	0.0494	0.1064	0.0327	ENSP00000263207	ENSP00000353904	RGSMGsLDRLV	ENSP00000261349	0.86
O00192	S335	KIN	MARK_group	MARK3	0.0398	0.0213	0.0556	ENSP00000263207	ENSP00000411397	RGSMGsLDRLV	ENSP00000262320	0.85
O00192	S335	KIN	CaMKII_group	CaMKIIbeta	0.0636	0.1117	0.0469	ENSP00000263207	ENSP00000258682	RGSMGsLDRLV	ENSP00000383360	0.85
O00192	S335	KIN	PKA_group	PKAalpha	0.0582	0.0219	0.0987	ENSP00000263207	ENSP00000309591	RGSMGsLDRLV	ENSP00000281537	0.84
O00192	S335	KIN	PKB_group	PKBgamma	0.0392	0.1276	0.0208	ENSP00000263207	ENSP00000263826	RGSMGsLDRLV	ENSP00000268613, ENSP00000289746	0.84
O00192	S335	KIN	TLK_group	TLK1	0.0258	0.022	0.0282	ENSP00000263207	ENSP00000411099	RGSMGsLDRLV	ENSP00000263208	0.82
O00192	S335	KIN	RCK_group	MOK	0.0593	0.0401	0.0731	ENSP00000263207	ENSP00000355304	RGSMGsLDRLV	ENSP00000353656	0.79
O00192	S335	KIN	CDK2_CDK3_CDK1_CDK5_group	CDK2	0.0406	0.0173	0.0644	ENSP00000263207	ENSP00000266970	RGSMGsLDRLV	ENSP00000262320	0.76
O00192	S335	KIN	PLK_group	PLK4	0.0506	0.0279	0.0698	ENSP00000263207	ENSP00000270861	RGSMGsLDRLV	ENSP00000232458	0.72
O00192	S335	KIN	CLK_group	CLK4	0.0351	0.075	0.0234	ENSP00000263207	ENSP00000316948	RGSMGsLDRLV	ENSP00000370330	0.7
O00192	S335	KIN	Pim3_Pim1_group	Pim1	0.0466	0.0201	0.0734	ENSP00000263207	ENSP00000362608	RGSMGsLDRLV	ENSP00000261769	0.69
O00192	S335	KIN	CK2_group	CK2a2	0.0663	0.0761	0.0615	ENSP00000263207	ENSP00000262506	RGSMGsLDRLV	ENSP00000368169	0.67
O00192	S335	KIN	DMPK_group	MRCKa	0.0465	0.088	0.0329	ENSP00000263207	ENSP00000355731	RGSMGsLDRLV	ENSP00000400175	0.66
O00192	S335	KIN	AMPK_group	AMPKa2	0.0497	0.0536	0.0477	ENSP00000263207	ENSP00000360290	RGSMGsLDRLV	ENSP00000266077	0.64
O00192	S335	KIN	PAK_group	PAK6	0.0331	0.0169	0.0476	ENSP00000263207	ENSP00000260404	RGSMGsLDRLV	ENSP00000366453	0.63
O00192	S335	KIN	HIPK1_HIPK2_group	HIPK2	0.0477	0.0465	0.0484	ENSP00000263207	ENSP00000263551	RGSMGsLDRLV	ENSP00000262320	0.63
O00192	S335	KIN	GRK_group	GRK3	0.0597	0.113	0.0423	ENSP00000263207	ENSP00000317578	RGSMGsLDRLV	ENSP00000354511	0.62
O00192	S335	KIN	ACTR2_ACTR2B_TGFbR2_group	TGFbR2	0.0785	0.0711	0.0828	ENSP00000263207	ENSP00000351905	RGSMGsLDRLV	ENSP00000261769	0.61
O00192	S335	KIN	GRK_group	GRK5	0.0609	0.113	0.0437	ENSP00000263207	ENSP00000376609	RGSMGsLDRLV	ENSP00000261349	0.6
O00192	S335	KIN	PKD_group	PKD1	0.0313	0.0051	0.0831	ENSP00000263207	ENSP00000333568	RGSMGsLDRLV	ENSP00000261769	0.6
O00192	S335	KIN	ACTR2_ACTR2B_TGFbR2_group	ACTR2B	0.0566	0.0711	0.0501	ENSP00000263207	ENSP00000340361	RGSMGsLDRLV	ENSP00000268603	0.6
O00192	S335	KIN	PLK_group	PLK1	0.064	0.0279	0.1002	ENSP00000263207	ENSP00000300093	RGSMGsLDRLV	ENSP00000232458	0.6
O00192	S335	KIN	PAK_group	PAK3	0.0405	0.0169	0.0649	ENSP00000263207	ENSP00000353864	RGSMGsLDRLV	ENSP00000353656	0.57999
O00192	S335	KIN	CK2_group	CK2alpha	0.0721	0.0761	0.07	ENSP00000263207	ENSP00000217244	RGSMGsLDRLV	ENSP00000368169	0.56
O00192	S335	KIN	CLK_group	CLK3	0.0238	0.075	0.0128	ENSP00000263207	ENSP00000391518	RGSMGsLDRLV	ENSP00000312326, ENSP00000354511	0.56
O00192	S335	KIN	TLK_group	TLK2	0.0258	0.022	0.0282	ENSP00000263207	ENSP00000275780	RGSMGsLDRLV	ENSP00000263208	0.56
O00192	S335	KIN	CLK_group	CLK1	0.0397	0.075	0.0282	ENSP00000263207	ENSP00000326830	RGSMGsLDRLV	ENSP00000370330	0.55
O00192	S335	KIN	PAK_group	PAK4	0.0338	0.0169	0.0491	ENSP00000263207	ENSP00000351049	RGSMGsLDRLV	ENSP00000248879, ENSP00000331791	0.55
O00192	S335	KIN	MAP2K_group	MAP2K7	0.0449	0.0448	0.0449	ENSP00000263207	ENSP00000381066	RGSMGsLDRLV	ENSP00000262320	0.54
O00192	S335	KIN	MARK_group	MARK4	0.0283	0.0213	0.0329	ENSP00000263207	ENSP00000300843	RGSMGsLDRLV	ENSP00000262320	0.54
O00192	S335	KIN	Chak1_Chak2_group	Chak1	0.0407	0.073	0.0298	ENSP00000263207	ENSP00000320239	RGSMGsLDRLV	ENSP00000269141	0.52
O00192	S335	KIN	PAK_group	PAK2	0.0409	0.0169	0.066	ENSP00000263207	ENSP00000314067	RGSMGsLDRLV	ENSP00000370330	0.51
O00192	S335	KIN	ROCK_group	ROCK1	0.0388	0.0183	0.0582	ENSP00000263207	ENSP00000382697	RGSMGsLDRLV	ENSP00000400175	0.5
O00192	S335	KIN	MAP2K_group	MAP2K5	0.0393	0.0448	0.0366	ENSP00000263207	ENSP00000178640	RGSMGsLDRLV	ENSP00000366453	0.49
O00192	S335	KIN	IKKalpha_IKKbeta_group	IKKbeta	0.0508	0.0293	0.0683	ENSP00000263207	ENSP00000339151	RGSMGsLDRLV	ENSP00000320434	0.49
O00192	S335	KIN	HIPK1_HIPK2_group	HIPK1	0.0247	0.0465	0.0175	ENSP00000263207	ENSP00000358571	RGSMGsLDRLV	ENSP00000363641	0.49
O00192	S335	KIN	CDK2_CDK3_CDK1_CDK5_group	CDK3	0.0136	0.0173	0.012	ENSP00000263207	ENSP00000400088	RGSMGsLDRLV	ENSP00000262904, ENSP00000268603	0.48
O00192	S335	KIN	GSK3_group	GSK3alpha	0.055	0.0267	0.0812	ENSP00000263207	ENSP00000222330	RGSMGsLDRLV	ENSP00000261349	0.48
O00192	S335	KIN	ARAF_BRAF_RAF1_group	RAF1	0.0673	0.0337	0.0977	ENSP00000263207	ENSP00000251849	RGSMGsLDRLV	ENSP00000370330	0.47
O00192	S335	KIN	PAK_group	PAK5	0.0211	0.0169	0.0238	ENSP00000263207	ENSP00000322957	RGSMGsLDRLV	ENSP00000400175	0.47
O00192	S335	KIN	GRK_group	GRK4	0.0444	0.113	0.0269	ENSP00000263207	ENSP00000381129	RGSMGsLDRLV	ENSP00000373169	0.46
O00192	S335	KIN	RSK_group	RSK2	0.0405	0.0246	0.0529	ENSP00000263207	ENSP00000368884	RGSMGsLDRLV	ENSP00000383360	0.45
O00192	S335	KIN	GRK_group	GRK6	0.0443	0.113	0.0267	ENSP00000263207	ENSP00000377204	RGSMGsLDRLV	ENSP00000354511	0.45
O00192	S335	KIN	ROCK_group	ROCK2	0.0388	0.0183	0.058	ENSP00000263207	ENSP00000317985	RGSMGsLDRLV	ENSP00000400175	0.45
O00192	S335	KIN	MAP2K_group	MAP2K4	0.0488	0.0448	0.051	ENSP00000263207	ENSP00000262445	RGSMGsLDRLV	ENSP00000262320	0.44
O00192	S335	KIN	CaMKI_group	CaMKIgamma	0.0177	0.0376	0.0118	ENSP00000263207	ENSP00000009105	RGSMGsLDRLV	ENSP00000397181, ENSP00000354511	0.44
O00192	S335	KIN	PLK_group	PLK3	0.0315	0.0279	0.0337	ENSP00000263207	ENSP00000361275	RGSMGsLDRLV	ENSP00000383623	0.43
O00192	S335	KIN	RSK_group	RSK4	0.0288	0.0246	0.0314	ENSP00000263207	ENSP00000262752	RGSMGsLDRLV	ENSP00000339801	0.42
O00192	S335	KIN	GSK3_group	GSK3beta	0.0551	0.0267	0.0814	ENSP00000263207	ENSP00000324806	RGSMGsLDRLV	ENSP00000261349	0.42
O00192	S335	KIN	Chak1_Chak2_group	Chak2	0.0348	0.073	0.0234	ENSP00000263207	ENSP00000354006	RGSMGsLDRLV	ENSP00000296387, ENSP00000281537	0.42
O00192	S335	KIN	JNK_group	MAPK8	0.0335	0.0031	0.1218	ENSP00000263207	ENSP00000353483	RGSMGsLDRLV	ENSP00000363317	0.4
O00192	S335	KIN	MARK_group	MARK2	0.04	0.0213	0.0561	ENSP00000263207	ENSP00000389184	RGSMGsLDRLV	ENSP00000400175	0.4
O00192	S335	KIN	CaMKII_group	CaMKIIalpha	0.0344	0.1117	0.0183	ENSP00000263207	ENSP00000381412	RGSMGsLDRLV	ENSP00000414303	0.39
O00192	S335	KIN	PKD_group	PKD3	0.0114	0.0051	0.0176	ENSP00000263207	ENSP00000234179	RGSMGsLDRLV	ENSP00000360216	0.38
O00192	S335	KIN	CLK_group	CLK2	0.0244	0.075	0.0133	ENSP00000263207	ENSP00000354856	RGSMGsLDRLV	ENSP00000360683, ENSP00000269141	0.38
O00192	S335	KIN	PAK_group	PAK1	0.0342	0.0169	0.0501	ENSP00000263207	ENSP00000278568	RGSMGsLDRLV	ENSP00000266077	0.38
O00192	S335	KIN	CaMKII_group	CaMKIIdelta	0.033	0.1117	0.0171	ENSP00000263207	ENSP00000339740	RGSMGsLDRLV	ENSP00000309845	0.38
O00192	S335	KIN	ARAF_BRAF_RAF1_group	BRAF	0.051	0.0337	0.0637	ENSP00000263207	ENSP00000288602	RGSMGsLDRLV	ENSP00000383623	0.36
O00192	S335	KIN	GRK_group	GRK7	0.029	0.113	0.014	ENSP00000263207	ENSP00000264952	RGSMGsLDRLV	ENSP00000357564, ENSP00000281537	0.36
O00192	S335	KIN	MAP2K_group	MAP2K2	0.0364	0.0448	0.0326	ENSP00000263207	ENSP00000262948	RGSMGsLDRLV	ENSP00000281537	0.36
O00192	S335	KIN	MAPKAPK_group	MAPKAPK5	0.0208	0.0146	0.0251	ENSP00000263207	ENSP00000202788	RGSMGsLDRLV	ENSP00000215659, ENSP00000289746	0.36
O00192	S335	KIN	NEK1_NEK5_NEK3_NEK4_NEK11_NEK2_group	NEK3	0.0222	0.0301	0.0188	ENSP00000263207	ENSP00000383210	RGSMGsLDRLV	ENSP00000396127	0.36
O00192	S335	KIN	PKD_group	PKD2	0.0091	0.0051	0.0125	ENSP00000263207	ENSP00000291281	RGSMGsLDRLV	ENSP00000234313, ENSP00000363317	0.35
O00192	S335	KIN	DMPK_group	MRCKb	0.0139	0.088	0.0051	ENSP00000263207	ENSP00000355237	RGSMGsLDRLV	ENSP00000303507	0.35
O00192	S335	KIN	PKGcGK_group	PKG2cGKII	0.0292	0.0199	0.0359	ENSP00000263207	ENSP00000264399	RGSMGsLDRLV	ENSP00000261707	0.35
O00192	S335	KIN	AMPK_group	AMPKa1	0.0233	0.0536	0.0148	ENSP00000263207	ENSP00000346148	RGSMGsLDRLV	ENSP00000312741, ENSP00000383360	0.34
O00192	S335	KIN	MARK_group	MARK1	0.0224	0.0213	0.023	ENSP00000263207	ENSP00000355884	RGSMGsLDRLV	ENSP00000269141	0.34
O00192	S335	KIN	MAPKAPK_group	MAPKAPK3	0.0196	0.0146	0.023	ENSP00000263207	ENSP00000350639	RGSMGsLDRLV	ENSP00000215659, ENSP00000289746	0.34
O00192	S335	KIN	p70S6K_group	p70S6Kb	0.0152	0.0121	0.0172	ENSP00000263207	ENSP00000308413	RGSMGsLDRLV	ENSP00000340211, ENSP00000383360	0.34
O00192	S335	KIN	ATM_ATR_group	ATM	0.0206	0.0051	0.0436	ENSP00000263207	ENSP00000278616	RGSMGsLDRLV	ENSP00000331791	0.33
O00192	S335	KIN	GRK_group	GRK1	0.0392	0.113	0.0221	ENSP00000263207	ENSP00000334876	RGSMGsLDRLV	ENSP00000384554	0.32
O00192	S335	KIN	PKGcGK_group	PKG1cGKI	0.0345	0.0199	0.0465	ENSP00000263207	ENSP00000363092	RGSMGsLDRLV	ENSP00000400175	0.32
O00192	S335	KIN	MAP2K_group	MAP2K3	0.0364	0.0448	0.0325	ENSP00000263207	ENSP00000345083	RGSMGsLDRLV	ENSP00000400175	0.31
O00192	S335	KIN	MAP2K_group	MAP2K1	0.0456	0.0448	0.046	ENSP00000263207	ENSP00000302486	RGSMGsLDRLV	ENSP00000281537	0.31
O00192	S335	KIN	ACTR2_ACTR2B_TGFbR2_group	ACTR2	0.0364	0.0711	0.0254	ENSP00000263207	ENSP00000241416	RGSMGsLDRLV	ENSP00000261769	0.31
O00192	S335	KIN	PDHK_group	BCKDK	0.0162	0.0191	0.0148	ENSP00000263207	ENSP00000219794	RGSMGsLDRLV	ENSP00000348986	0.31
O00192	S335	KIN	ATM_ATR_group	ATR	0.0153	0.0051	0.0277	ENSP00000263207	ENSP00000343741	RGSMGsLDRLV	ENSP00000410715	0.28999
O00192	S335	KIN	p70S6K_group	p70S6K	0.0202	0.0121	0.0266	ENSP00000263207	ENSP00000225577	RGSMGsLDRLV	ENSP00000310491	0.28999
O00192	S335	KIN	CDK4_CDK6_group	CDK6	0.0267	0.0178	0.0333	ENSP00000263207	ENSP00000265734	RGSMGsLDRLV	ENSP00000269141	0.28
O00192	S335	KIN	MAPK3_MAPK1_MAPK7_NLK_group	NLK	0.0167	0.0016	0.059	ENSP00000263207	ENSP00000384625	RGSMGsLDRLV	ENSP00000261349	0.28
O00192	S335	KIN	CaMKI_group	CaMKIalpha	0.0214	0.0376	0.0158	ENSP00000263207	ENSP00000256460	RGSMGsLDRLV	ENSP00000312741, ENSP00000383360	0.27
O00192	S335	KIN	CaMKI_group	CaMKIbeta	0.0094	0.0376	0.0045	ENSP00000263207	ENSP00000405950	RGSMGsLDRLV	ENSP00000414303	0.26
O00192	S335	KIN	NEK1_NEK5_NEK3_NEK4_NEK11_NEK2_group	NEK2	0.0334	0.0301	0.0353	ENSP00000263207	ENSP00000355966	RGSMGsLDRLV	ENSP00000232458	0.25
O00192	S335	KIN	NEK1_NEK5_NEK3_NEK4_NEK11_NEK2_group	NEK4	0.0184	0.0301	0.0142	ENSP00000263207	ENSP00000233027	RGSMGsLDRLV	ENSP00000260283, ENSP00000331791	0.25
O00192	S335	KIN	ARAF_BRAF_RAF1_group	ARAF	0.031	0.0337	0.0297	ENSP00000263207	ENSP00000366244	RGSMGsLDRLV	ENSP00000383623	0.24
O00192	S335	KIN	Pim3_Pim1_group	Pim3	0.0151	0.0201	0.0129	ENSP00000263207	ENSP00000353824	RGSMGsLDRLV	ENSP00000270776	0.24
O00192	S335	KIN	CDK4_CDK6_group	CDK4	0.0275	0.0178	0.0348	ENSP00000263207	ENSP00000257904	RGSMGsLDRLV	ENSP00000232458	0.23
O00192	S335	KIN	PLK_group	PLK2	0.0187	0.0279	0.015	ENSP00000263207	ENSP00000274289	RGSMGsLDRLV	ENSP00000227251, ENSP00000365198	0.2
O00192	S335	KIN	SGK_group	SGK2	0.0115	0.0131	0.0106	ENSP00000263207	ENSP00000340608	RGSMGsLDRLV	ENSP00000155840, ENSP00000281537	0.2
O00192	S335	KIN	RCK_group	ICK	0.0196	0.0401	0.0133	ENSP00000263207	ENSP00000263043	RGSMGsLDRLV	ENSP00000359925, ENSP00000370330	0.2
O00192	S335	KIN	RCK_group	MAK	0.0172	0.0401	0.0109	ENSP00000263207	ENSP00000313021	RGSMGsLDRLV	ENSP00000301653, ENSP00000365198	0.2
O00192	S335	KIN	RSK_group	RSK3	0.0243	0.0246	0.0241	ENSP00000263207	ENSP00000363277	RGSMGsLDRLV	ENSP00000262320	0.19
O00192	S335	KIN	MAPKAPK_group	MAPKAPK2	0.0197	0.0146	0.0231	ENSP00000263207	ENSP00000356070	RGSMGsLDRLV	ENSP00000351997, ENSP00000289746	0.19
O00192	S335	KIN	PDHK_group	PDHK2	0.0183	0.0191	0.0179	ENSP00000263207	ENSP00000007708	RGSMGsLDRLV	ENSP00000264649	0.19
O00192	S335	KIN	NEK1_NEK5_NEK3_NEK4_NEK11_NEK2_group	NEK11	0.0123	0.0301	0.0076	ENSP00000263207	ENSP00000372857	RGSMGsLDRLV	ENSP00000359206, ENSP00000262320	0.19
O00192	S335	KIN	AuroraC_AuroraB_group	AuroraB	0.0221	0.0151	0.027	ENSP00000263207	ENSP00000313950	RGSMGsLDRLV	ENSP00000310491	0.18
O00192	S335	KIN	MAPK3_MAPK1_MAPK7_NLK_group	MAPK7	0.0144	0.0016	0.0469	ENSP00000263207	ENSP00000311005	RGSMGsLDRLV	ENSP00000383360	0.18
O00192	S335	KIN	JNK_group	MAPK9	0.0174	0.0031	0.0443	ENSP00000263207	ENSP00000321410	RGSMGsLDRLV	ENSP00000400175	0.17
O00192	S335	KIN	PDHK_group	PDHK4	0.0194	0.0191	0.0196	ENSP00000263207	ENSP00000005178	RGSMGsLDRLV	ENSP00000348827, ENSP00000383360	0.17
O00192	S335	KIN	RSK_group	RSK1	0.0184	0.0246	0.0157	ENSP00000263207	ENSP00000386050	RGSMGsLDRLV	ENSP00000309845	0.16
O00192	S335	KIN	GRK_group	GRK2	0.0361	0.113	0.0195	ENSP00000263207	ENSP00000312262	RGSMGsLDRLV	ENSP00000360216	0.16
O00192	S335	KIN	AuroraC_AuroraB_group	AuroraC	0.0117	0.0151	0.0102	ENSP00000263207	ENSP00000302898	RGSMGsLDRLV	ENSP00000221978, ENSP00000410715	0.16
O00192	S335	KIN	SGK_group	SGK3	0.0119	0.0131	0.0113	ENSP00000263207	ENSP00000262211	RGSMGsLDRLV	ENSP00000234313, ENSP00000363317	0.16
O00192	S335	KIN	SGK_group	SGK1	0.0205	0.0131	0.0261	ENSP00000263207	ENSP00000356832	RGSMGsLDRLV	ENSP00000281537	0.16
O00192	S335	KIN	CaMKI_group	CaMKIdelta	0.0137	0.0376	0.008	ENSP00000263207	ENSP00000368124	RGSMGsLDRLV	ENSP00000319060, ENSP00000289746	0.15
O00192	S335	KIN	PDHK_group	PDHK1	0.0194	0.0191	0.0195	ENSP00000263207	ENSP00000282077	RGSMGsLDRLV	ENSP00000338018	0.13
O00192	S335	KIN	IKKalpha_IKKbeta_group	IKKalpha	0.0223	0.0293	0.0192	ENSP00000263207	ENSP00000359424	RGSMGsLDRLV	ENSP00000268712, ENSP00000383360	0.12
O00192	S335	KIN	MAPK3_MAPK1_MAPK7_NLK_group	MAPK3	0.0176	0.0016	0.0642	ENSP00000263207	ENSP00000263025	RGSMGsLDRLV	ENSP00000305416	0.1
O00192	S335	KIN	PDHK_group	PDHK3	0.0108	0.0191	0.0079	ENSP00000263207	ENSP00000387536	RGSMGsLDRLV	ENSP00000338018	0.1
O00192	S335	KIN	MAPK3_MAPK1_MAPK7_NLK_group	MAPK1	0.0172	0.0016	0.0619	ENSP00000263207	ENSP00000215832	RGSMGsLDRLV	ENSP00000305416	0.09
O00365	S27	KIN	CLK_group	CLK4	0.0635	0.3271	0.0263	ENSP00000419901	ENSP00000316948	KERSSsPATEQ	ENSP00000358242	1.35
O00365	S27	KIN	CDK2_CDK3_CDK1_CDK5_group	CDK5	0.0638	0.182	0.0363	ENSP00000419901	ENSP00000297518	KERSSsPATEQ	ENSP00000311032	1.14999
O00365	S27	KIN	RCK_group	ICK	0.0645	0.2946	0.0285	ENSP00000419901	ENSP00000263043	KERSSsPATEQ	ENSP00000354848	1.12
O00365	S27	KIN	CDK2_CDK3_CDK1_CDK5_group	CDK3	0.0343	0.182	0.014	ENSP00000419901	ENSP00000400088	KERSSsPATEQ	ENSP00000279101, ENSP00000364270	1.11
O00365	S27	KIN	CDK2_CDK3_CDK1_CDK5_group	CDK2	0.068	0.182	0.04	ENSP00000419901	ENSP00000266970	KERSSsPATEQ	ENSP00000311032	1.09
O00365	S27	KIN	CDK2_CDK3_CDK1_CDK5_group	CDK1	0.0644	0.182	0.0368	ENSP00000419901	ENSP00000306043	KERSSsPATEQ	ENSP00000265421	1.02
O00365	S27	KIN	CLK_group	CLK1	0.0626	0.3271	0.0257	ENSP00000419901	ENSP00000326830	KERSSsPATEQ	ENSP00000358242	0.99
O00365	S27	KIN	RCK_group	MOK	0.0671	0.2946	0.0302	ENSP00000419901	ENSP00000355304	KERSSsPATEQ	ENSP00000316193	0.93
O00365	S27	KIN	Pim3_Pim1_group	Pim3	0.0363	0.0819	0.0234	ENSP00000419901	ENSP00000353824	KERSSsPATEQ	ENSP00000293371	0.87
O00365	S27	KIN	DMPK_group	DMPK2	0.0292	0.1153	0.0139	ENSP00000419901	ENSP00000345133	KERSSsPATEQ	ENSP00000329357	0.86
O00365	S27	KIN	MAPK3_MAPK1_MAPK7_NLK_group	MAPK7	0.0432	0.0808	0.0309	ENSP00000419901	ENSP00000311005	KERSSsPATEQ	ENSP00000361725	0.84
O00365	S27	KIN	MARK_group	MARK4	0.0387	0.0315	0.0433	ENSP00000419901	ENSP00000300843	KERSSsPATEQ	ENSP00000366237	0.83
O00365	S27	KIN	DMPK_group	MRCKa	0.0506	0.1153	0.0325	ENSP00000419901	ENSP00000355731	KERSSsPATEQ	ENSP00000407879	0.74
O00365	S27	KIN	RCK_group	MAK	0.0387	0.2946	0.013	ENSP00000419901	ENSP00000313021	KERSSsPATEQ	ENSP00000364270	0.74
O00365	S27	KIN	JNK_group	MAPK9	0.0408	0.0468	0.0379	ENSP00000419901	ENSP00000321410	KERSSsPATEQ	ENSP00000311032	0.73
O00365	S27	KIN	MAPK3_MAPK1_MAPK7_NLK_group	NLK	0.0337	0.0808	0.021	ENSP00000419901	ENSP00000384625	KERSSsPATEQ	ENSP00000217026	0.7
O00365	S27	KIN	MAPK3_MAPK1_MAPK7_NLK_group	MAPK1	0.0578	0.0808	0.0482	ENSP00000419901	ENSP00000215832	KERSSsPATEQ	ENSP00000264705	0.69
O00365	S27	KIN	JNK_group	MAPK10	0.0337	0.0468	0.0283	ENSP00000419901	ENSP00000352157	KERSSsPATEQ	ENSP00000311032	0.66
O00365	S27	KIN	PAK_group	PAK6	0.0339	0.0135	0.0556	ENSP00000419901	ENSP00000260404	KERSSsPATEQ	ENSP00000397527	0.65
O00365	S27	KIN	CLK_group	CLK3	0.0265	0.3271	0.0068	ENSP00000419901	ENSP00000391518	KERSSsPATEQ	ENSP00000262319, ENSP00000310520	0.64
O00365	S27	KIN	DMPK_group	MRCKb	0.0209	0.1153	0.0083	ENSP00000419901	ENSP00000355237	KERSSsPATEQ	ENSP00000293371	0.64
O00365	S27	KIN	MAPK3_MAPK1_MAPK7_NLK_group	MAPK3	0.0522	0.0808	0.0412	ENSP00000419901	ENSP00000263025	KERSSsPATEQ	ENSP00000311032	0.63
O00365	S27	KIN	CLK_group	CLK2	0.0333	0.3271	0.0097	ENSP00000419901	ENSP00000354856	KERSSsPATEQ	ENSP00000267996	0.6
O00365	S27	KIN	NEK1_NEK5_NEK3_NEK4_NEK11_NEK2_group	NEK11	0.0217	0.0298	0.0183	ENSP00000419901	ENSP00000372857	KERSSsPATEQ	ENSP00000358151	0.6
O00365	S27	KIN	JNK_group	MAPK8	0.0443	0.0468	0.043	ENSP00000419901	ENSP00000353483	KERSSsPATEQ	ENSP00000311032	0.57999
O00365	S27	KIN	CDK4_CDK6_group	CDK4	0.045	0.0787	0.0333	ENSP00000419901	ENSP00000257904	KERSSsPATEQ	ENSP00000311032	0.47
O00365	S27	KIN	HIPK1_HIPK2_group	HIPK2	0.0385	0.0431	0.0363	ENSP00000419901	ENSP00000263551	KERSSsPATEQ	ENSP00000290524	0.47
O00365	S27	KIN	RSK_group	RSK4	0.0306	0.0268	0.0328	ENSP00000419901	ENSP00000262752	KERSSsPATEQ	ENSP00000336571	0.46
O00365	S27	KIN	PKD_group	PKD1	0.0225	0.016	0.0271	ENSP00000419901	ENSP00000333568	KERSSsPATEQ	ENSP00000014935	0.46
O00365	S27	KIN	Pim3_Pim1_group	Pim1	0.0356	0.0819	0.0227	ENSP00000419901	ENSP00000362608	KERSSsPATEQ	ENSP00000293371	0.45
O00365	S27	KIN	HIPK1_HIPK2_group	HIPK1	0.0232	0.0431	0.0166	ENSP00000419901	ENSP00000358571	KERSSsPATEQ	ENSP00000339992	0.45
O00365	S27	KIN	MAP2K_group	MAP2K5	0.0351	0.018	0.0504	ENSP00000419901	ENSP00000178640	KERSSsPATEQ	ENSP00000397527	0.41
O00365	S27	KIN	PKB_group	PKBgamma	0.0235	0.0155	0.0293	ENSP00000419901	ENSP00000263826	KERSSsPATEQ	ENSP00000311032	0.41
O00365	S27	KIN	MAPKAPK_group	MAPKAPK5	0.0223	0.0583	0.0133	ENSP00000419901	ENSP00000202788	KERSSsPATEQ	ENSP00000407879	0.4
O00365	S27	KIN	PKD_group	PKD3	0.0121	0.016	0.0105	ENSP00000419901	ENSP00000234179	KERSSsPATEQ	ENSP00000407879	0.39
O00365	S27	KIN	RSK_group	RSK2	0.0364	0.0268	0.043	ENSP00000419901	ENSP00000368884	KERSSsPATEQ	ENSP00000370125	0.38
O00365	S27	KIN	MAPKAPK_group	MAPKAPK3	0.0209	0.0583	0.012	ENSP00000419901	ENSP00000350639	KERSSsPATEQ	ENSP00000295962	0.37
O00365	S27	KIN	CDK4_CDK6_group	CDK6	0.0316	0.0787	0.0194	ENSP00000419901	ENSP00000265734	KERSSsPATEQ	ENSP00000329357	0.37
O00365	S27	KIN	PKB_group	PKBbeta	0.0248	0.0155	0.0319	ENSP00000419901	ENSP00000375892	KERSSsPATEQ	ENSP00000311032	0.37
O00365	S27	KIN	PKD_group	PKD2	0.0091	0.016	0.0067	ENSP00000419901	ENSP00000291281	KERSSsPATEQ	ENSP00000195419, ENSP00000417864	0.35
O00365	S27	KIN	ROCK_group	ROCK2	0.0318	0.0185	0.0426	ENSP00000419901	ENSP00000317985	KERSSsPATEQ	ENSP00000407879	0.34
O00365	S27	KIN	ROCK_group	ROCK1	0.0312	0.0185	0.0413	ENSP00000419901	ENSP00000382697	KERSSsPATEQ	ENSP00000407879	0.33
O00365	S27	KIN	ARAF_BRAF_RAF1_group	RAF1	0.054	0.0794	0.0439	ENSP00000419901	ENSP00000251849	KERSSsPATEQ	ENSP00000305071	0.32
O00365	S27	KIN	PKA_group	PKAalpha	0.0328	0.0211	0.0417	ENSP00000419901	ENSP00000309591	KERSSsPATEQ	ENSP00000264705	0.32
O00365	S27	KIN	MAPKAPK_group	MAPKAPK2	0.026	0.0583	0.0168	ENSP00000419901	ENSP00000356070	KERSSsPATEQ	ENSP00000413677, ENSP00000333938	0.32
O00365	S27	KIN	PAK_group	PAK2	0.0293	0.0135	0.0445	ENSP00000419901	ENSP00000314067	KERSSsPATEQ	ENSP00000311032	0.31
O00365	S27	KIN	DMPK_group	DMPK1	0.0399	0.1153	0.0225	ENSP00000419901	ENSP00000345997	KERSSsPATEQ	ENSP00000337697	0.31
O00365	S27	KIN	MARK_group	MARK1	0.0208	0.0315	0.0166	ENSP00000419901	ENSP00000355884	KERSSsPATEQ	ENSP00000201031	0.3
O00365	S27	KIN	CaMKI_group	CaMKIdelta	0.0178	0.0232	0.0154	ENSP00000419901	ENSP00000368124	KERSSsPATEQ	ENSP00000293371	0.28999
O00365	S27	KIN	ARAF_BRAF_RAF1_group	BRAF	0.0438	0.0794	0.0318	ENSP00000419901	ENSP00000288602	KERSSsPATEQ	ENSP00000351015	0.28
O00365	S27	KIN	CK1_group	CK1gamma3	0.0211	0.0389	0.0152	ENSP00000419901	ENSP00000353904	KERSSsPATEQ	ENSP00000342931	0.28
O00365	S27	KIN	AuroraC_AuroraB_group	AuroraB	0.0282	0.0342	0.0253	ENSP00000419901	ENSP00000313950	KERSSsPATEQ	ENSP00000221486	0.27
O00365	S27	KIN	PDHK_group	PDHK3	0.0161	0.0187	0.0149	ENSP00000419901	ENSP00000387536	KERSSsPATEQ	ENSP00000217026	0.26
O00365	S27	KIN	CaMKI_group	CaMKIbeta	0.0092	0.0232	0.0056	ENSP00000419901	ENSP00000405950	KERSSsPATEQ	ENSP00000367207	0.25
O00365	S27	KIN	PAK_group	PAK1	0.0263	0.0135	0.0376	ENSP00000419901	ENSP00000278568	KERSSsPATEQ	ENSP00000311032	0.24
O00365	S27	KIN	MARK_group	MARK3	0.018	0.0315	0.0134	ENSP00000419901	ENSP00000411397	KERSSsPATEQ	ENSP00000407879	0.24
O00365	S27	KIN	PDHK_group	PDHK1	0.027	0.0187	0.0328	ENSP00000419901	ENSP00000282077	KERSSsPATEQ	ENSP00000293371	0.24
O00365	S27	KIN	ATM_ATR_group	ATR	0.0129	0.0017	0.0382	ENSP00000419901	ENSP00000343741	KERSSsPATEQ	ENSP00000364270	0.22
O00365	S27	KIN	PAK_group	PAK5	0.0139	0.0135	0.0141	ENSP00000419901	ENSP00000322957	KERSSsPATEQ	ENSP00000311032	0.22
O00365	S27	KIN	Chak1_Chak2_group	Chak1	0.0245	0.0171	0.0296	ENSP00000419901	ENSP00000320239	KERSSsPATEQ	ENSP00000407879	0.22
O00365	S27	KIN	PKB_group	PKBalpha	0.0307	0.0155	0.0443	ENSP00000419901	ENSP00000270202	KERSSsPATEQ	ENSP00000311032	0.21
O00365	S27	KIN	PKGcGK_group	PKG1cGKI	0.0267	0.0199	0.0313	ENSP00000419901	ENSP00000363092	KERSSsPATEQ	ENSP00000329357	0.2
O00365	S27	KIN	Chak1_Chak2_group	Chak2	0.0227	0.0171	0.0264	ENSP00000419901	ENSP00000354006	KERSSsPATEQ	ENSP00000407879	0.2
O00365	S27	KIN	ATM_ATR_group	ATM	0.0145	0.0017	0.0458	ENSP00000419901	ENSP00000278616	KERSSsPATEQ	ENSP00000264705	0.19
O00365	S27	KIN	p38_group	MAPK11	0.0506	0.1482	0.0284	ENSP00000419901	ENSP00000333685	KERSSsPATEQ	ENSP00000305422	0.19
O00365	S27	KIN	RSK_group	RSK3	0.0237	0.0268	0.0221	ENSP00000419901	ENSP00000363277	KERSSsPATEQ	ENSP00000305422	0.18
O00365	S27	KIN	p70S6K_group	p70S6K	0.0156	0.0085	0.0217	ENSP00000419901	ENSP00000225577	KERSSsPATEQ	ENSP00000293371	0.18
O00365	S27	KIN	MAP2K_group	MAP2K7	0.0228	0.018	0.0259	ENSP00000419901	ENSP00000381066	KERSSsPATEQ	ENSP00000311032	0.17
O00365	S27	KIN	PKA_group	PKAbeta	0.0177	0.0211	0.0161	ENSP00000419901	ENSP00000359719	KERSSsPATEQ	ENSP00000267082	0.17
O00365	S27	KIN	CaMKI_group	CaMKIalpha	0.0159	0.0232	0.013	ENSP00000419901	ENSP00000256460	KERSSsPATEQ	ENSP00000337697	0.16
O00365	S27	KIN	PLK_group	PLK1	0.0276	0.0127	0.0418	ENSP00000419901	ENSP00000300093	KERSSsPATEQ	ENSP00000307853	0.16
O00365	S27	KIN	p38_group	MAPK14	0.0627	0.1482	0.0395	ENSP00000419901	ENSP00000229794	KERSSsPATEQ	ENSP00000311032	0.16
O00365	S27	KIN	MAP2K_group	MAP2K4	0.0275	0.018	0.0346	ENSP00000419901	ENSP00000262445	KERSSsPATEQ	ENSP00000311032	0.15
O00365	S27	KIN	PAK_group	PAK3	0.0182	0.0135	0.0215	ENSP00000419901	ENSP00000353864	KERSSsPATEQ	ENSP00000329357	0.15
O00365	S27	KIN	TLK_group	TLK1	0.0085	0.0076	0.0091	ENSP00000419901	ENSP00000411099	KERSSsPATEQ	ENSP00000407879	0.15
O00365	S27	KIN	AuroraC_AuroraB_group	AuroraC	0.0113	0.0342	0.0062	ENSP00000419901	ENSP00000302898	KERSSsPATEQ	ENSP00000337839, ENSP00000316328	0.15
[truncated: 176,583 more rows]
