# Supplementary material for: Predicting Kinase Activity in Angiotensin Receptor Phosphoproteomes Based on Sequence-Motifs and Interactions
Source: PLoS One. 2014 Apr 10;9(4):e94672. doi: 10.1371/journal.pone.0094672 (PMC3983226; doi:10.1371/journal.pone.0094672)
Supplement: Table S4 — The result of the Kolmogorov-Smirnof test of the up regulated phosphosites versus the non-regulated phosphosites. (XLSX) [file pone.0094672.s006.xlsx]

## Sheet: Ark1
Statistical analysis of the score distribution of the NetworKIN prediction
			P-Values (calculated by Kolmogorov-Smirnov, on the normalized score distributions of the NetworKIN calibrated prediction)
Kinase	Kinase detected in AT1aR-HEK293	phosphorylated in either study	p-value (Benjamini-Hochenberg FDR)	Active (right shifted compared to background)	Inactive (left shifted compared to background)
AMPKa1	Yes	1	1.11e-15	2.2e-16	1
AMPKa2	Yes	1	1.11e-15	2.2e-16	1
ARAF	Yes	1	5.31e-12	7.533e-13	0.9998
ATM	Yes	0	0.000152363	0.8433	4.276e-05
ATR	Yes	0	2.56e-06	0.699	6.199e-07
AuroraB	Yes	0	0.00321853	0.001059	0.9576
BRAF	Yes	1	1.11e-15	2.2e-16	0.9735
CaMKIIbeta	Yes	0	1.11e-15	2.2e-16	1
CaMKIIdelta	Yes	1	5.16e-14	5.987e-15	1
CaMKIIgamma	Yes	0	1.11e-15	2.2e-16	1
CDK1	Yes	1	0.00509995	0.2049	0.001694
CDK2	Yes	1	0.000129525	0.9416	3.551e-05
CDK3	Yes	0	0.000246258	0.9737	7.07e-05
CDK4	Yes	0	0.779356	0.4135	0.5188
CDK5	Yes	0	0.076695	0.1735	0.03192
CDK6	Yes	0	0.744308	0.3841	0.891
CK1alpha	Yes	0	0.164435	0.7792	0.07322
CK1delta	Yes	0	0.0181649	0.6342	0.00668
CK1epsilon	Yes	0	0.0241748	0.6791	0.009278
CK1gamma2	Yes	0	0.0478163	0.3236	0.01944
CK1gamma3	Yes	0	0.0604988	0.8318	0.02479
CK2a2	Yes	0	0.000147989	0.9362	4.105e-05
CK2alpha	Yes	0	4.57e-07	0.972	1.017e-07
CLK1	Yes	0	4.02e-05	0.00877	1.023e-05
CLK3	Yes	0	1.26e-05	3.16e-06	0.04579
CLK4	Yes	0	0.000258506	0.0001366	7.505e-05
DMPK2	Yes	0	6.48e-11	1.045e-11	0.9998
GRK2	Yes	1	9.87e-05	2.674e-05	1
GRK3	Yes	0	0.000356668	0.0001058	0.9798
GRK5	Yes	0	7.74e-14	9.476e-15	0.9369
GRK6	Yes	0	2.2e-06	5.172e-07	0.9618
GSK3alpha	Yes	1	0.110506	0.04849	0.1977
GSK3beta	Yes	1	0.100149	0.04329	0.3102
LOK	Yes	1	0.0198694	0.007434	0.9366
MAP2K1	Yes	1	5.15e-10	9.135e-11	1
MAP2K2	Yes	1	1.07e-08	2.11e-09	1
MAPK1	Yes	1	4.91e-06	1.203e-06	0.7541
MAPK10	Yes	1	0.00818575	0.002799	0.8653
MAPK11	Yes	0	0.00280228	0.000913	0.9808
MAPK14	Yes	1	0.00233778	0.0007315	0.9843
MAPK3	Yes	1	1.86e-06	4.31e-07	0.8411
MAPK8	Yes	1	5.07e-05	1.326e-05	0.919
MAPK9	Yes	1	0.0025348	0.0008021	0.9999
MRCKa	Yes	1	2.16e-14	2.416e-15	0.9784
MRCKb	Yes	0	2.72e-07	5.959e-08	0.9998
MST2	Yes	0	0.603044	0.2977	0.9973
MST3	Yes	0	0.0721234	0.02978	0.963
MST4	Yes	0	0.0267892	0.01037	0.7741
p70S6K	Yes	1	1.47e-13	1.899e-14	0.9986
p70S6Kb	Yes	1	1.37e-14	1.512e-15	0.9882
PAK1	Yes	0	1.11e-15	2.2e-16	1
PAK2	Yes	1	1.11e-15	2.2e-16	0.9977
PAK4	Yes	1	1.11e-15	2.2e-16	0.9998
PKAbeta	Yes	0	1.11e-15	2.2e-16	0.9999
PKBalpha	Yes	0	9.22e-14	1.16e-14	0.9351
PKBbeta	Yes	0	1.27e-08	2.55e-09	1
PKBgamma	Yes	0	5.24e-11	8.286e-12	0.9919
PKCalpha	Yes	0	1.11e-15	2.2e-16	1
PKCdelta	Yes	0	4.84e-15	4.976e-16	1
PKCiota	Yes	0	5.77e-14	6.898e-15	1
PKCtheta	Yes	0	1.11e-15	2.2e-16	1
PKD1	Yes	1	1.11e-15	2.2e-16	1
PKD2	Yes	1	1.11e-15	2.2e-16	1
PKD3	Yes	1	1.11e-15	2.2e-16	1
PKG1cGKI	Yes	0	0.00272645	0.0008793	0.8203
PKAalpha	Yes	0	1.11e-15	2.2e-16	0.9999
PLK1	Yes	0	0.0939347	0.6494	0.0397
ROCK1	Yes	0	4.64e-11	7.179e-12	0.927
ROCK2	Yes	1	2.36e-06	5.626e-07	0.9619
RSK1	Yes	1	1.11e-15	2.2e-16	0.999
RSK2	Yes	1	1.94e-08	4.014e-09	0.8465
RSK3	Yes	1	5.44e-09	1.052e-09	1
RSK4	Yes	0	1.11e-15	2.2e-16	1
SLK	Yes	1	0.0959019	0.04086	0.9878
TLK1	Yes	0	4.97e-07	0.5989	1.123e-07
TLK2	Yes	0	0.00177766	0.8073	0.0005504
TNIK	Yes	1	0.0231838	0.00875	0.9972
YSK1	Yes	0	0.551568	0.2666	0.9422
ACTR2	No	0	0.336773	0.1559	0.8816
ACTR2B	No	0	0.191353	0.08585	0.9958
AuroraC	No	0	0.0053624	0.001799	0.9405
BCKDK	No	0	6.07e-06	1.508e-06	0.9488
CaMKIalpha	No	0	5.44e-09	1.051e-09	0.9304
CaMKIbeta	No	0	4.31e-13	5.843e-14	0.9999
CaMKIdelta	No	0	0.00156044	0.0004782	0.8127
CaMKIgamma	No	0	1.83e-11	2.709e-12	0.9767
CaMKIIalpha	No	0	1.11e-15	2.2e-16	1
Chak1	No	0	7.95e-11	1.308e-11	0.9961
Chak2	No	0	2.7e-12	3.739e-13	0.9873
CK1alpha2	No	0	0.378135	0.8315	0.1766
CK1gamma1	No	0	0.0165103	0.3493	0.005965
CLK2	No	0	2.68e-09	4.841e-10	0.007944
DAPK1	No	0	0.68076	0.3432	0.998
DAPK2	No	0	0.0277719	0.01084	0.9611
DAPK3	No	0	0.101577	0.04424	0.9422
DMPK1	No	0	4.44e-05	1.147e-05	0.9946
GRK1	No	0	0.0181336	0.006612	1
GRK4	No	0	2.28e-07	4.927e-08	0.9871
GRK7	No	0	2.64e-10	4.515e-11	0.6455
HIPK1	No	0	0.285331	0.4586	0.131
HIPK2	No	0	0.9494	0.5818	0.7911
ICK	No	0	1.4e-10	2.343e-11	0.9929
IKKalpha	No	0	0.0198535	0.007365	0.6112
IKKbeta	No	0	0.0796462	0.0334	0.7245
MAK	No	0	1.67e-06	3.831e-07	0.989
MAP2K3	No	0	0.0474548	0.01914	0.9999
MAP2K4	No	0	9.52e-08	1.996e-08	1
MAP2K5	No	0	0.0136076	0.004829	0.9995
MAP2K6	No	0	0.0025348	0.0008093	0.9834
MAP2K7	No	0	3.37e-09	6.305e-10	0.9937
MAP4K4	No	0	0.0154162	0.00552	0.9075
MAP4K6	No	0	0.203161	0.09184	0.919
MAPK12	No	0	0.0337443	0.01328	0.9868
MAPK13	No	0	0.0959019	0.04115	1
MAPK7	No	0	0.230521	0.105	0.8422
MAPKAPK2	No	0	1.8e-08	3.651e-09	0.9953
MAPKAPK3	No	0	1.25e-14	1.341e-15	0.9986
MAPKAPK5	No	0	1.19e-07	2.524e-08	0.9938
MARK1	No	0	0.9494	0.5795	0.7329
MARK2	No	0	0.000293478	8.615e-05	0.793
MARK3	No	0	0.00793748	0.002689	0.3699
MARK4	No	0	7.49e-05	2.005e-05	0.8198
MOK	No	0	2.7e-10	4.698e-11	0.9853
MST1	No	0	0.475262	0.2248	0.6436
NEK1	No	0	0.00136779	0.0004148	0.9666
NEK11	No	0	0.00837435	0.00289	0.7418
NEK2	No	0	0.0234076	0.008911	0.6421
NEK3	No	0	0.000560333	0.0001681	0.9996
NEK4	No	0	0.564598	0.2753	0.9743
NLK	No	0	0.132146	0.5674	0.05843
NRK	No	0	0.0467875	0.01872	0.9985
PAK3	No	0	1.11e-15	2.2e-16	1
PAK5	No	0	1.11e-15	2.2e-16	1
PAK6	No	0	1.11e-15	2.2e-16	1
PDHK1	No	0	1.11e-15	2.2e-16	0.9603
PDHK2	No	0	2.89e-09	5.314e-10	0.9918
PDHK3	No	0	0.000196568	5.578e-05	0.2474
PDHK4	No	0	0.0115084	0.004047	0.6832
Pim1	No	0	1.11e-15	2.2e-16	0.9996
Pim3	No	0	1.95e-11	2.963e-12	0.9456
PKAgamma	No	0	1.11e-15	2.2e-16	0.9999
PKCbeta	No	0	1.11e-15	2.2e-16	1
PKCepsilon	No	0	1.11e-15	2.2e-16	1
PKCeta	No	0	2.16e-13	2.858e-14	1
PKCgamma	No	0	1.11e-15	2.2e-16	1
PKCzeta	No	0	1.11e-15	2.2e-16	1
PKG2cGKII	No	0	7.16e-05	1.894e-05	0.9999
PLK2	No	0	0.00953394	0.003321	0.9708
PLK3	No	0	0.549507	0.4612	0.2636
PLK4	No	0	0.779356	0.6487	0.4121
RAF1	No	0	1.11e-15	2.2e-16	0.9768
SGK1	No	0	9.44e-12	1.371e-12	0.9952
SGK2	No	0	1.11e-15	2.2e-16	0.9811
SGK3	No	0	1.11e-15	2.2e-16	0.9161
TGFbR2	No	0	0.0447988	0.01778	0.7765
